# Supplementary material for: Epigenetic regulation of puberty via Zinc finger protein-mediated transcriptional repression
Source: Nat Commun. 2015 Dec 16;6:10195. doi: 10.1038/ncomms10195 (PMC4703871; doi:10.1038/ncomms10195)
Supplement: Supplementary Data 1 — DAVID functional annotation of genes downregulated during juvenile-pubertal transition in the medial basal hypothalamus (MBH) of agonadal male macaques as assessed by DNA microarrays. [file ncomms10195-s2.xls]

## Sheet: Sheet1
Supplementary Data 1: DAVID anotation of genes downregulated during pubertal development in monkey MBH
Category	Term	Count	%	PValue	Genes	List Total	Pop Hits	Pop Total	Fold Enrichment	Bonferroni	Benjamini	FDR
GOTERM_BP_FAT	GO:0048666~neuron development	19	6.78571	3.8045329922590345E-6	MMUGDNA.3168.1.S1_AT, MMUGDNA.6407.1.S1_AT, MMUGDNA.14922.1.S1_AT, MMUGDNA.41617.1.S1_AT, MMUGDNA.22590.1.S1_AT, MMUGDNA.17368.1.S1_AT, MMUGDNA.33334.1.S1_AT, MMUGDNA.4518.1.S1_AT, MMUGDNA.30653.1.S1_AT, MMUGDNA.40604.1.S1_AT, MMUGDNA.27072.1.S1_AT, MMUGDNA.33539.1.S1_AT, MMUGDNA.42035.1.S1_AT, MMUGDNA.2234.1.S1_AT, MMUGDNA.22893.1.S1_AT, MMUGDNA.26263.1.S1_AT, MMUGDNA.20858.1.S1_AT, MMUGDNA.3914…	205	339	13528	3.69857	0.00531977	0.00106622	0.00626952
GOTERM_BP_FAT	GO:0048667~cell morphogenesis involved in neuron differentiation	15	5.35714	3.401299978694876E-6	MMUGDNA.3168.1.S1_AT, MMUGDNA.6407.1.S1_AT, MMUGDNA.14922.1.S1_AT, MMUGDNA.22590.1.S1_AT, MMUGDNA.17368.1.S1_AT, MMUGDNA.4518.1.S1_AT, MMUGDNA.30653.1.S1_AT, MMUGDNA.40604.1.S1_AT, MMUGDNA.27072.1.S1_AT, MMUGDNA.33539.1.S1_AT, MMUGDNA.2234.1.S1_AT, MMUGDNA.22893.1.S1_AT, MMUGDNA.26263.1.S1_AT, MMUGDNA.39143.1.S1_AT, MMUGDNA.20858.1.S1_AT, MMUGDNA.8.1.S1_AT, MMUGDNA.26538.1.S1_AT, MMUGDNA.21767.1.…	205	209	13528	4.73614	0.00475728	0.00119145	0.00560504
GOTERM_BP_FAT	GO:0031175~neuron projection development	16	5.71429	7.811355112990112E-6	MMUGDNA.3168.1.S1_AT, MMUGDNA.6407.1.S1_AT, MMUGDNA.14922.1.S1_AT, MMUGDNA.22590.1.S1_AT, MMUGDNA.17368.1.S1_AT, MMUGDNA.33334.1.S1_AT, MMUGDNA.4518.1.S1_AT, MMUGDNA.30653.1.S1_AT, MMUGDNA.40604.1.S1_AT, MMUGDNA.27072.1.S1_AT, MMUGDNA.33539.1.S1_AT, MMUGDNA.2234.1.S1_AT, MMUGDNA.22893.1.S1_AT, MMUGDNA.26263.1.S1_AT, MMUGDNA.20858.1.S1_AT, MMUGDNA.39143.1.S1_AT, MMUGDNA.8.1.S1_AT, MMUGDNA.26538.1.…	205	256	13528	4.12439	0.0108918	0.0012161	0.012872
GOTERM_BP_FAT	GO:0048858~cell projection morphogenesis	17	6.07143	9.336729166521344E-7	MMUGDNA.3168.1.S1_AT, MMUGDNA.6407.1.S1_AT, MMUGDNA.14922.1.S1_AT, MMUGDNA.41617.1.S1_AT, MMUGDNA.22590.1.S1_AT, MMUGDNA.17368.1.S1_AT, MMUGDNA.4518.1.S1_AT, MMUGDNA.30653.1.S1_AT, MMUGDNA.40604.1.S1_AT, MMUGDNA.27072.1.S1_AT, MMUGDNA.33539.1.S1_AT, MMUGDNA.32982.1.S1_AT, MMUGDNA.2234.1.S1_AT, MMUGDNA.22893.1.S1_AT, MMUGDNA.26263.1.S1_AT, MMUGDNA.20858.1.S1_AT, MMUGDNA.39143.1.S1_AT, MMUGDNA.8.1.…	205	245	13528	4.57891	0.00130815	0.00130815	0.00153864
GOTERM_BP_FAT	GO:0000902~cell morphogenesis	19	6.78571	7.491088008477494E-6	MMUGDNA.3168.1.S1_AT, MMUGDNA.6407.1.S1_AT, MMUGDNA.14922.1.S1_AT, MMUGDNA.41617.1.S1_AT, MMUGDNA.22590.1.S1_AT, MMUGDNA.17368.1.S1_AT, MMUGDNA.4518.1.S1_AT, MMUGDNA.1215.1.S1_AT, MMUGDNA.30787.1.S1_AT, MMUGDNA.30653.1.S1_AT, MMUGDNA.40604.1.S1_AT, MMUGDNA.27072.1.S1_AT, MMUGDNA.33539.1.S1_AT, MMUGDNA.32982.1.S1_AT, MMUGDNA.2234.1.S1_AT, MMUGDNA.22893.1.S1_AT, MMUGDNA.26263.1.S1_AT, MMUGDNA.20858…	205	356	13528	3.52195	0.0104476	0.00131196	0.0123443
GOTERM_BP_FAT	GO:0030182~neuron differentiation	21	7.5	1.0485115482723714E-5	MMUGDNA.6058.1.S1_AT, MMUGDNA.6407.1.S1_AT, MMUGDNA.580.1.S1_AT, MMUGDNA.30653.1.S1_AT, MMUGDNA.42035.1.S1_AT, MMUGDNA.2234.1.S1_AT, MMUGDNA.12216.1.S1_AT, MMUGDNA.39143.1.S1_AT, MMUGDNA.8.1.S1_AT, MMUGDNA.1966.1.S1_AT, MMUGDNA.26538.1.S1_AT, MMUGDNA.21767.1.S1_AT, MMUGDNA.21800.1.S1_AT, MMUGDNA.3168.1.S1_AT, MMUGDNA.14922.1.S1_AT, MMUGDNA.41617.1.S1_AT, MMUGDNA.22590.1.S1_AT, MMUGDNA.17368.1.S1_…	205	438	13528	3.16392	0.0145927	0.00146894	0.0172776
GOTERM_BP_FAT	GO:0030030~cell projection organization	19	6.78571	1.1767864346422734E-5	MMUGDNA.3168.1.S1_AT, MMUGDNA.6407.1.S1_AT, MMUGDNA.4462.1.S1_AT, MMUGDNA.14922.1.S1_AT, MMUGDNA.41617.1.S1_AT, MMUGDNA.22590.1.S1_AT, MMUGDNA.17368.1.S1_AT, MMUGDNA.33334.1.S1_AT, MMUGDNA.4518.1.S1_AT, MMUGDNA.30653.1.S1_AT, MMUGDNA.40604.1.S1_AT, MMUGDNA.27072.1.S1_AT, MMUGDNA.33539.1.S1_AT, MMUGDNA.32982.1.S1_AT, MMUGDNA.2234.1.S1_AT, MMUGDNA.22893.1.S1_AT, MMUGDNA.26263.1.S1_AT, MMUGDNA.20858…	205	368	13528	3.4071	0.0163633	0.00149875	0.0193912
UP_SEQ_FEATURE	domain:C2	9	3.21429	1.6754456862983563E-5	MMUGDNA.36137.1.S1_AT, MMUGDNA.24814.1.S1_AT, MMUGDNA.40784.1.S1_AT, MMUGDNA.9007.1.S1_AT, MMUGDNA.43182.1.S1_AT, MMUGDNA.8971.1.S1_AT, MMUGDNA.20852.1.S1_AT, MMUGDNA.10670.1.S1_AT, MMUGDNA.28913.1.S1_AT, MMUGDNA.31550.1.S1_AT, MMUGDNA.40444.1.S1_AT	270	80	19113	7.96375	0.0170927	0.00286929	0.0265647
GOTERM_BP_FAT	GO:0050808~synapse organization	8	2.85714	3.501924096551657E-5	MMUGDNA.40604.1.S1_AT, MMUGDNA.36473.1.S1_AT, MMUGDNA.39792.1.S1_AT, MMUGDNA.33539.1.S1_AT, MMUGDNA.25995.1.S1_AT, MMUGDNA.24561.1.S1_AT, MMUGDNA.39143.1.S1_AT, MMUGDNA.4518.1.S1_AT, MMUGDNA.30653.1.S1_AT	205	61	13528	8.65446	0.047912	0.00350085	0.0576945
GOTERM_BP_FAT	GO:0007411~axon guidance	10	3.57143	3.384308663922235E-5	MMUGDNA.3168.1.S1_AT, MMUGDNA.27072.1.S1_AT, MMUGDNA.33539.1.S1_AT, MMUGDNA.22590.1.S1_AT, MMUGDNA.39143.1.S1_AT, MMUGDNA.8.1.S1_AT, MMUGDNA.26538.1.S1_AT, MMUGDNA.21767.1.S1_AT, MMUGDNA.30653.1.S1_AT, MMUGDNA.21800.1.S1_AT	205	107	13528	6.16731	0.0463407	0.00364326	0.0557573
GOTERM_BP_FAT	GO:0032989~cellular component morphogenesis	19	6.78571	3.246391440384118E-5	MMUGDNA.3168.1.S1_AT, MMUGDNA.6407.1.S1_AT, MMUGDNA.14922.1.S1_AT, MMUGDNA.41617.1.S1_AT, MMUGDNA.22590.1.S1_AT, MMUGDNA.17368.1.S1_AT, MMUGDNA.4518.1.S1_AT, MMUGDNA.1215.1.S1_AT, MMUGDNA.30787.1.S1_AT, MMUGDNA.30653.1.S1_AT, MMUGDNA.40604.1.S1_AT, MMUGDNA.27072.1.S1_AT, MMUGDNA.33539.1.S1_AT, MMUGDNA.32982.1.S1_AT, MMUGDNA.2234.1.S1_AT, MMUGDNA.22893.1.S1_AT, MMUGDNA.26263.1.S1_AT, MMUGDNA.20858…	205	397	13528	3.15822	0.0444949	0.00378574	0.0534856
UP_SEQ_FEATURE	domain:PH	14	5	3.312106026184815E-5	MMUGDNA.24814.1.S1_AT, MMUGDNA.14983.1.S1_AT, MMUGDNA.42305.1.S1_AT, MMUGDNA.43182.1.S1_AT, MMUGDNA.31189.1.S1_AT, MMUGDNA.20852.1.S1_AT, MMUGDNA.36734.1.S1_AT, MMUGDNA.20472.1.S1_X_AT, MMUGDNA.10456.1.S1_AT, MMUGDNA.4833.1.S1_AT, MMUGDNA.31550.1.S1_AT, MMUGDNA.9071.1.S1_AT, MMUGDNA.40444.1.S1_AT, MMUGDNA.31029.1.S1_S_AT, MMUGDNA.31029.1.S1_AT, MMUGDNA.10670.1.S1_AT, MMUGDNA.25801.1.S1_AT, MMUGDN…	270	237	19113	4.18162	0.0335079	0.00485704	0.0525081
SP_PIR_KEYWORDS	activator	20	7.14286	1.4829629878965214E-4	MMUGDNA.25592.1.S1_AT, MMUGDNA.6058.1.S1_AT, MMUGDNA.24173.1.S1_AT, MMUGDNA.24921.1.S1_AT, MMUGDNA.580.1.S1_AT, MMUGDNA.6565.1.S1_AT, MMUGDNA.10038.1.S1_AT, MMUGDNA.39899.1.S1_AT, MMUGDNA.33142.1.S1_AT, MMUGDNA.4222.1.S1_AT, MMUGDNA.5310.1.S1_AT, MMUGDNA.35892.1.S1_AT, MMUGDNA.28976.1.S1_AT, MMUGDNA.12216.1.S1_AT, MMUGDNA.28857.1.S1_AT, MMUGDNA.28270.1.S1_AT, MMUGDNA.8.1.S1_AT, MMUGDNA.41650.1.S1…	271	520	19235	2.72992	0.0412446	0.00838847	0.196333
GOTERM_MF_FAT	GO:0060589~nucleoside-triphosphatase regulator activity	20	7.14286	3.411991581379637E-5	MMUGDNA.24814.1.S1_AT, MMUGDNA.24216.1.S1_AT, MMUGDNA.42305.1.S1_AT, MMUGDNA.31189.1.S1_AT, MMUGDNA.34360.1.S1_AT, MMUGDNA.43182.1.S1_AT, MMUGDNA.13479.1.S1_AT, MMUGDNA.42185.1.S1_AT, MMUGDNA.36734.1.S1_AT, MMUGDNA.28937.1.S1_AT, MMUGDNA.24687.1.S1_AT, MMUGDNA.3074.1.S1_AT, MMUGDNA.17978.1.S1_AT, MMUGDNA.8306.1.S1_AT, MMUGDNA.36763.1.S1_AT, MMUGDNA.10670.1.S1_AT, MMUGDNA.25801.1.S1_AT, MMUGDNA.32…	208	413	12983	3.02268	0.0126463	0.0126463	0.0470962
GOTERM_MF_FAT	GO:0030695~GTPase regulator activity	19	6.78571	8.298238876492012E-5	MMUGDNA.24814.1.S1_AT, MMUGDNA.24216.1.S1_AT, MMUGDNA.42305.1.S1_AT, MMUGDNA.31189.1.S1_AT, MMUGDNA.34360.1.S1_AT, MMUGDNA.43182.1.S1_AT, MMUGDNA.13479.1.S1_AT, MMUGDNA.42185.1.S1_AT, MMUGDNA.36734.1.S1_AT, MMUGDNA.24687.1.S1_AT, MMUGDNA.3074.1.S1_AT, MMUGDNA.17978.1.S1_AT, MMUGDNA.8306.1.S1_AT, MMUGDNA.36763.1.S1_AT, MMUGDNA.10670.1.S1_AT, MMUGDNA.25801.1.S1_AT, MMUGDNA.9928.1.S1_AT, MMUGDNA.322…	208	404	12983	2.93551	0.0304796	0.0153577	0.114506
GOTERM_BP_FAT	GO:0022610~biological adhesion	24	8.57143	3.734715394923992E-4	MMUGDNA.36473.1.S1_AT, MMUGDNA.4462.1.S1_AT, MMUGDNA.28564.1.S1_AT, MMUGDNA.30653.1.S1_AT, MMUGDNA.23188.1.S1_AT, MMUGDNA.39792.1.S1_AT, MMUGDNA.42035.1.S1_AT, MMUGDNA.10490.1.S1_AT, MMUGDNA.20617.1.S1_AT, MMUGDNA.26907.1.S1_AT, MMUGDNA.21798.1.S1_AT, MMUGDNA.39143.1.S1_AT, MMUGDNA.11710.1.S1_AT, MMUGDNA.21767.1.S1_AT, MMUGDNA.21800.1.S1_AT, MMUGDNA.3168.1.S1_AT, MMUGDNA.34360.1.S1_AT, MMUGDNA.14…	205	701	13528	2.2593	0.407678	0.0322017	0.613689
GOTERM_MF_FAT	GO:0005083~small GTPase regulator activity	14	5	4.548517770159382E-4	MMUGDNA.24814.1.S1_AT, MMUGDNA.24216.1.S1_AT, MMUGDNA.42305.1.S1_AT, MMUGDNA.31189.1.S1_AT, MMUGDNA.43182.1.S1_AT, MMUGDNA.34360.1.S1_AT, MMUGDNA.42185.1.S1_AT, MMUGDNA.36734.1.S1_AT, MMUGDNA.3074.1.S1_AT, MMUGDNA.17978.1.S1_AT, MMUGDNA.10670.1.S1_AT, MMUGDNA.25801.1.S1_AT, MMUGDNA.9928.1.S1_AT, MMUGDNA.32285.1.S1_AT	208	274	12983	3.18925	0.156081	0.0333702	0.626149
GOTERM_MF_FAT	GO:0005083~small GTPase regulator activity	14	5	4.548517770159382E-4	MMUGDNA.24814.1.S1_AT, MMUGDNA.24216.1.S1_AT, MMUGDNA.42305.1.S1_AT, MMUGDNA.31189.1.S1_AT, MMUGDNA.43182.1.S1_AT, MMUGDNA.34360.1.S1_AT, MMUGDNA.42185.1.S1_AT, MMUGDNA.36734.1.S1_AT, MMUGDNA.3074.1.S1_AT, MMUGDNA.17978.1.S1_AT, MMUGDNA.10670.1.S1_AT, MMUGDNA.25801.1.S1_AT, MMUGDNA.9928.1.S1_AT, MMUGDNA.32285.1.S1_AT	208	274	12983	3.18925	0.156081	0.0333702	0.626149
GOTERM_BP_FAT	GO:0007155~cell adhesion	24	8.57143	3.660340672720449E-4	MMUGDNA.36473.1.S1_AT, MMUGDNA.4462.1.S1_AT, MMUGDNA.28564.1.S1_AT, MMUGDNA.30653.1.S1_AT, MMUGDNA.23188.1.S1_AT, MMUGDNA.39792.1.S1_AT, MMUGDNA.42035.1.S1_AT, MMUGDNA.10490.1.S1_AT, MMUGDNA.20617.1.S1_AT, MMUGDNA.26907.1.S1_AT, MMUGDNA.21798.1.S1_AT, MMUGDNA.39143.1.S1_AT, MMUGDNA.11710.1.S1_AT, MMUGDNA.21767.1.S1_AT, MMUGDNA.21800.1.S1_AT, MMUGDNA.3168.1.S1_AT, MMUGDNA.34360.1.S1_AT, MMUGDNA.14…	205	700	13528	2.26252	0.401467	0.0336394	0.601502
GOTERM_MF_FAT	GO:0004115~3',5'-cyclic-AMP phosphodiesterase activity	4	1.42857	3.126119495802517E-4	MMUGDNA.34086.1.S1_AT, MMUGDNA.42427.1.S1_AT, MMUGDNA.22024.1.S1_AT, MMUGDNA.29095.1.S1_AT	208	9	12983	27.7415	0.110079	0.0381283	0.430734
GOTERM_MF_FAT	GO:0030528~transcription regulator activity	42	15	4.2817308049037316E-4	MMUGDNA.24173.1.S1_AT, MMUGDNA.25592.1.S1_AT, MMUGDNA.1191.1.S1_AT, MMUGDNA.30423.1.S1_AT, MMUGDNA.580.1.S1_AT, MMUGDNA.10038.1.S1_AT, MMUGDNA.39899.1.S1_AT, MMUGDNA.33142.1.S1_AT, MMUGDNA.24223.1.S1_AT, MMUGDNA.4222.1.S1_AT, MMUGDNA.16198.1.S1_AT, MMUGDNA.17700.1.S1_AT, MMUGDNA.24944.1.S1_AT, MMUGDNA.28857.1.S1_AT, MMUGDNA.39261.1.S1_AT, MMUGDNA.19565.1.S1_AT, MMUGDNA.28270.1.S1_AT, MMUGDNA.8.1.…	208	1512	12983	1.73384	0.147637	0.0391488	0.589524
GOTERM_BP_FAT	GO:0042692~muscle cell differentiation	9	3.21429	4.890562675209963E-4	MMUGDNA.38012.1.S1_AT, MMUGDNA.23483.1.S1_AT, MMUGDNA.19288.1.S1_AT, MMUGDNA.3546.1.S1_AT, MMUGDNA.24561.1.S1_AT, MMUGDNA.36996.1.S1_AT, MMUGDNA.7214.1.S1_AT, MMUGDNA.30787.1.S1_AT, MMUGDNA.39792.1.S1_AT, MMUGDNA.11029.1.S1_AT, MMUGDNA.22275.1.S1_AT, MMUGDNA.30207.1.S1_AT, MMUGDNA.24889.1.S1_AT, MMUGDNA.2994.1.S1_AT, MMUGDNA.26538.1.S1_AT, MMUGDNA.9733.1.S1_AT	205	121	13528	4.90837	0.496325	0.0395397	0.8029
GOTERM_BP_FAT	GO:0050767~regulation of neurogenesis	10	3.57143	9.319192172168333E-4	MMUGDNA.3168.1.S1_AT, MMUGDNA.10654.1.S1_AT, MMUGDNA.24416.1.S1_AT, MMUGDNA.36473.1.S1_AT, MMUGDNA.38671.1.S1_AT, MMUGDNA.580.1.S1_AT, MMUGDNA.6407.1.S1_AT, MMUGDNA.31954.1.S1_AT, MMUGDNA.17368.1.S1_AT, MMUGDNA.4518.1.S1_AT, MMUGDNA.40604.1.S1_AT, MMUGDNA.4222.1.S1_AT, MMUGDNA.22893.1.S1_AT, MMUGDNA.26263.1.S1_AT, MMUGDNA.38035.1.S1_AT, MMUGDNA.21800.1.S1_AT, MMUGDNA.28594.1.S1_AT, MMUGDNA.41650.…	205	166	13528	3.97532	0.729413	0.060348	1.52473
GOTERM_BP_FAT	GO:0043062~extracellular structure organization	10	3.57143	8.184077306317484E-4	MMUGDNA.40604.1.S1_AT, MMUGDNA.36473.1.S1_AT, MMUGDNA.39792.1.S1_AT, MMUGDNA.33539.1.S1_AT, MMUGDNA.25995.1.S1_AT, MMUGDNA.6407.1.S1_AT, MMUGDNA.24561.1.S1_AT, MMUGDNA.22893.1.S1_AT, MMUGDNA.17368.1.S1_AT, MMUGDNA.39143.1.S1_AT, MMUGDNA.23716.1.S1_AT, MMUGDNA.4518.1.S1_AT, MMUGDNA.30653.1.S1_AT	205	163	13528	4.04848	0.68269	0.0617801	1.34019
GOTERM_BP_FAT	GO:0045664~regulation of neuron differentiation	9	3.21429	9.135272636270405E-4	MMUGDNA.3168.1.S1_AT, MMUGDNA.24416.1.S1_AT, MMUGDNA.36473.1.S1_AT, MMUGDNA.38671.1.S1_AT, MMUGDNA.580.1.S1_AT, MMUGDNA.6407.1.S1_AT, MMUGDNA.31954.1.S1_AT, MMUGDNA.17368.1.S1_AT, MMUGDNA.4518.1.S1_AT, MMUGDNA.40604.1.S1_AT, MMUGDNA.4222.1.S1_AT, MMUGDNA.22893.1.S1_AT, MMUGDNA.26263.1.S1_AT, MMUGDNA.38035.1.S1_AT, MMUGDNA.21800.1.S1_AT, MMUGDNA.28594.1.S1_AT, MMUGDNA.41650.1.S1_AT	205	133	13528	4.46551	0.722338	0.0620583	1.49485
GOTERM_BP_FAT	GO:0006928~cell motion	18	6.42857	8.682036516480553E-4	MMUGDNA.3168.1.S1_AT, MMUGDNA.36473.1.S1_AT, MMUGDNA.6407.1.S1_AT, MMUGDNA.4462.1.S1_AT, MMUGDNA.22590.1.S1_AT, MMUGDNA.17368.1.S1_AT, MMUGDNA.33334.1.S1_AT, MMUGDNA.4518.1.S1_AT, MMUGDNA.2344.1.S1_AT, MMUGDNA.30653.1.S1_AT, MMUGDNA.23188.1.S1_AT, MMUGDNA.6698.1.S1_AT, MMUGDNA.40604.1.S1_AT, MMUGDNA.27072.1.S1_AT, MMUGDNA.33539.1.S1_AT, MMUGDNA.22691.1.S1_AT, MMUGDNA.40304.1.S1_AT, MMUGDNA.22893.…	205	475	13528	2.50068	0.704105	0.0620814	1.42119
KEGG_PATHWAY	hsa04120:Ubiquitin mediated proteolysis	9	3.21429	0.00162687	MMUGDNA.36137.1.S1_AT, MMUGDNA.29817.1.S1_AT, MMUGDNA.9059.1.S1_AT, MMUGDNA.41009.1.S1_AT, MMUGDNA.37913.1.S1_AT, MMUGDNA.13479.1.S1_AT, MMUGDNA.19565.1.S1_AT, MMUGDNA.1215.1.S1_AT, MMUGDNA.28913.1.S1_AT	84	137	5085	3.9768	0.134899	0.0698921	1.75193
GOTERM_BP_FAT	GO:0010604~positive regulation of macromolecule metabolic process	26	9.28571	0.0011512	MMUGDNA.9059.1.S1_AT, MMUGDNA.24173.1.S1_AT, MMUGDNA.6058.1.S1_AT, MMUGDNA.7309.1.S1_AT, MMUGDNA.580.1.S1_AT, MMUGDNA.6565.1.S1_AT, MMUGDNA.6508.1.S1_AT, MMUGDNA.28913.1.S1_AT, MMUGDNA.39899.1.S1_AT, MMUGDNA.4222.1.S1_AT, MMUGDNA.24223.1.S1_AT, MMUGDNA.32982.1.S1_AT, MMUGDNA.17700.1.S1_AT, MMUGDNA.35892.1.S1_AT, MMUGDNA.24944.1.S1_AT, MMUGDNA.28976.1.S1_AT, MMUGDNA.30207.1.S1_AT, MMUGDNA.12216.1.…	205	857	13528	2.00204	0.801091	0.0707755	1.88031
SP_PIR_KEYWORDS	GTPase activation	9	3.21429	0.00186057	MMUGDNA.24814.1.S1_AT, MMUGDNA.24216.1.S1_AT, MMUGDNA.34360.1.S1_AT, MMUGDNA.42185.1.S1_AT, MMUGDNA.36734.1.S1_AT, MMUGDNA.10670.1.S1_AT, MMUGDNA.25801.1.S1_AT, MMUGDNA.24687.1.S1_AT, MMUGDNA.25701.1.S1_AT	271	159	19235	4.01761	0.410743	0.0727724	2.43759
SP_PIR_KEYWORDS	GTPase activation	9	3.21429	0.00186057	MMUGDNA.24814.1.S1_AT, MMUGDNA.24216.1.S1_AT, MMUGDNA.34360.1.S1_AT, MMUGDNA.42185.1.S1_AT, MMUGDNA.36734.1.S1_AT, MMUGDNA.10670.1.S1_AT, MMUGDNA.25801.1.S1_AT, MMUGDNA.24687.1.S1_AT, MMUGDNA.25701.1.S1_AT	271	159	19235	4.01761	0.410743	0.0727724	2.43759
INTERPRO	IPR001202:WW/Rsp5/WWP	7	2.5	1.3983854276429007E-4	MMUGDNA.36137.1.S1_AT, MMUGDNA.33422.1.S1_AT, MMUGDNA.9007.1.S1_AT, MMUGDNA.9277.1.S1_AT, MMUGDNA.26907.1.S1_AT, MMUGDNA.20472.1.S1_X_AT, MMUGDNA.20472.1.S1_AT, MMUGDNA.28913.1.S1_AT, MMUGDNA.4833.1.S1_AT, MMUGDNA.9071.1.S1_AT, MMUGDNA.11832.1.S1_AT	252	53	16659	8.73113	0.0729964	0.0729964	0.203463
UP_SEQ_FEATURE	domain:HECT	5	1.78571	6.020390727889488E-4	MMUGDNA.36137.1.S1_AT, MMUGDNA.41009.1.S1_AT, MMUGDNA.37913.1.S1_AT, MMUGDNA.13479.1.S1_AT, MMUGDNA.28913.1.S1_AT	270	28	19113	12.6409	0.461886	0.0745365	0.950412
UP_SEQ_FEATURE	repeat:ANK 13	4	1.42857	7.10242392035591E-4	MMUGDNA.33539.1.S1_AT, MMUGDNA.29403.1.S1_AT, MMUGDNA.11514.1.S1_AT, MMUGDNA.14425.1.S1_AT	270	13	19113	21.7812	0.51862	0.0780214	1.12033
UP_SEQ_FEATURE	repeat:ANK 15	4	1.42857	7.10242392035591E-4	MMUGDNA.33539.1.S1_AT, MMUGDNA.29403.1.S1_AT, MMUGDNA.11514.1.S1_AT, MMUGDNA.14425.1.S1_AT	270	13	19113	21.7812	0.51862	0.0780214	1.12033
UP_SEQ_FEATURE	repeat:ANK 14	4	1.42857	7.10242392035591E-4	MMUGDNA.33539.1.S1_AT, MMUGDNA.29403.1.S1_AT, MMUGDNA.11514.1.S1_AT, MMUGDNA.14425.1.S1_AT	270	13	19113	21.7812	0.51862	0.0780214	1.12033
INTERPRO	IPR001849:Pleckstrin homology	14	5	3.0595312821832547E-4	MMUGDNA.24814.1.S1_AT, MMUGDNA.14983.1.S1_AT, MMUGDNA.42305.1.S1_AT, MMUGDNA.43182.1.S1_AT, MMUGDNA.31189.1.S1_AT, MMUGDNA.20852.1.S1_AT, MMUGDNA.36734.1.S1_AT, MMUGDNA.20472.1.S1_X_AT, MMUGDNA.10456.1.S1_AT, MMUGDNA.4833.1.S1_AT, MMUGDNA.31550.1.S1_AT, MMUGDNA.9071.1.S1_AT, MMUGDNA.40444.1.S1_AT, MMUGDNA.31029.1.S1_S_AT, MMUGDNA.31029.1.S1_AT, MMUGDNA.10670.1.S1_AT, MMUGDNA.25801.1.S1_AT, MMUGDN…	252	277	16659	3.34116	0.152828	0.0795807	0.444656
SP_PIR_KEYWORDS	nucleus	82	29.2857	0.00179473	MMUGDNA.38854.1.S1_AT, MMUGDNA.25592.1.S1_AT, MMUGDNA.24921.1.S1_AT, MMUGDNA.40730.1.S1_AT, MMUGDNA.30423.1.S1_AT, MMUGDNA.37913.1.S1_AT, MMUGDNA.10038.1.S1_AT, MMUGDNA.21703.1.S1_AT, MMUGDNA.4222.1.S1_AT, MMUGDNA.16198.1.S1_AT, MMUGDNA.24944.1.S1_AT, MMUGDNA.13190.1.S1_AT, MMUGDNA.19565.1.S1_AT, MMUGDNA.37755.1.S1_AT, MMUGDNA.16887.1.S1_AT, MMUGDNA.15928.1.S1_AT, MMUGDNA.8922.1.S1_AT, MMUGDNA.52…	271	4283	19235	1.3589	0.399601	0.0815123	2.35228
SP_PIR_KEYWORDS	sh3 domain	10	3.57143	0.00295017	MMUGDNA.43182.1.S1_AT, MMUGDNA.36763.1.S1_AT, MMUGDNA.40304.1.S1_AT, MMUGDNA.10670.1.S1_AT, MMUGDNA.29629.1.S1_AT, MMUGDNA.25801.1.S1_AT, MMUGDNA.25942.1.S1_AT, MMUGDNA.24687.1.S1_AT, MMUGDNA.17314.1.S1_AT, MMUGDNA.25543.1.S1_AT, MMUGDNA.25701.1.S1_AT	271	210	19235	3.3799	0.567895	0.0890178	3.83948
SP_PIR_KEYWORDS	repressor	15	5.35714	0.00348873	MMUGDNA.25592.1.S1_AT, MMUGDNA.1191.1.S1_AT, MMUGDNA.28123.1.S1_AT, MMUGDNA.33142.1.S1_AT, MMUGDNA.4222.1.S1_AT, MMUGDNA.16198.1.S1_AT, MMUGDNA.22691.1.S1_AT, MMUGDNA.24889.1.S1_AT, MMUGDNA.41650.1.S1_AT, MMUGDNA.38012.1.S1_AT, MMUGDNA.37755.1.S1_AT, MMUGDNA.8092.1.S1_AT, MMUGDNA.38671.1.S1_AT, MMUGDNA.13849.1.S1_AT, MMUGDNA.16887.1.S1_AT, MMUGDNA.31954.1.S1_AT, MMUGDNA.16258.1.S1_AT, MMUGDNA.234…	271	435	19235	2.44751	0.629363	0.0944865	4.5255
GOTERM_CC_FAT	GO:0042995~cell projection	22	7.85714	4.073305038023652E-4	MMUGDNA.36473.1.S1_AT, MMUGDNA.7309.1.S1_AT, MMUGDNA.6407.1.S1_AT, MMUGDNA.4462.1.S1_AT, MMUGDNA.38537.1.S1_AT, MMUGDNA.20105.1.S1_AT, MMUGDNA.32982.1.S1_AT, MMUGDNA.10490.1.S1_AT, MMUGDNA.9189.1.S1_AT, MMUGDNA.4708.1.S1_AT, MMUGDNA.11367.1.S1_AT, MMUGDNA.26538.1.S1_AT, MMUGDNA.21767.1.S1_AT, MMUGDNA.21800.1.S1_AT, MMUGDNA.3168.1.S1_AT, MMUGDNA.14922.1.S1_AT, MMUGDNA.41617.1.S1_AT, MMUGDNA.4358.1…	172	697	12782	2.34563	0.096838	0.096838	0.527871
GOTERM_CC_FAT	GO:0042995~cell projection	22	7.85714	4.073305038023652E-4	MMUGDNA.36473.1.S1_AT, MMUGDNA.7309.1.S1_AT, MMUGDNA.6407.1.S1_AT, MMUGDNA.4462.1.S1_AT, MMUGDNA.38537.1.S1_AT, MMUGDNA.20105.1.S1_AT, MMUGDNA.32982.1.S1_AT, MMUGDNA.10490.1.S1_AT, MMUGDNA.9189.1.S1_AT, MMUGDNA.4708.1.S1_AT, MMUGDNA.11367.1.S1_AT, MMUGDNA.26538.1.S1_AT, MMUGDNA.21767.1.S1_AT, MMUGDNA.21800.1.S1_AT, MMUGDNA.3168.1.S1_AT, MMUGDNA.14922.1.S1_AT, MMUGDNA.41617.1.S1_AT, MMUGDNA.4358.1…	172	697	12782	2.34563	0.096838	0.096838	0.527871
GOTERM_MF_FAT	GO:0008081~phosphoric diester hydrolase activity	7	2.5	0.00221169	MMUGDNA.34086.1.S1_AT, MMUGDNA.40784.1.S1_AT, MMUGDNA.8971.1.S1_AT, MMUGDNA.42427.1.S1_AT, MMUGDNA.22024.1.S1_AT, MMUGDNA.29095.1.S1_AT, MMUGDNA.10456.1.S1_AT, MMUGDNA.40444.1.S1_AT	208	84	12983	5.20152	0.562148	0.0980843	3.01062
GOTERM_MF_FAT	GO:0008081~phosphoric diester hydrolase activity	7	2.5	0.00221169	MMUGDNA.34086.1.S1_AT, MMUGDNA.40784.1.S1_AT, MMUGDNA.8971.1.S1_AT, MMUGDNA.42427.1.S1_AT, MMUGDNA.22024.1.S1_AT, MMUGDNA.29095.1.S1_AT, MMUGDNA.10456.1.S1_AT, MMUGDNA.40444.1.S1_AT	208	84	12983	5.20152	0.562148	0.0980843	3.01062
SP_PIR_KEYWORDS	kinase	20	7.14286	0.00405961	MMUGDNA.42305.1.S1_AT, MMUGDNA.40730.1.S1_AT, MMUGDNA.7309.1.S1_AT, MMUGDNA.14827.1.S1_AT, MMUGDNA.6407.1.S1_AT, MMUGDNA.17368.1.S1_AT, MMUGDNA.5248.1.S1_AT, MMUGDNA.33334.1.S1_AT, MMUGDNA.7318.1.S1_AT, MMUGDNA.10045.1.S1_AT, MMUGDNA.3074.1.S1_AT, MMUGDNA.25995.1.S1_AT, MMUGDNA.19716.1.S1_AT, MMUGDNA.17841.1.S1_AT, MMUGDNA.40304.1.S1_AT, MMUGDNA.30699.1.S1_AT, MMUGDNA.22893.1.S1_AT, MMUGDNA.13175…	271	688	19235	2.06331	0.68503	0.0996981	5.24775
INTERPRO	IPR000569:HECT	5	1.78571	7.750159559638324E-4	MMUGDNA.36137.1.S1_AT, MMUGDNA.41009.1.S1_AT, MMUGDNA.37913.1.S1_AT, MMUGDNA.13479.1.S1_AT, MMUGDNA.28913.1.S1_AT	252	28	16659	11.8048	0.343099	0.0997253	1.12279
SP_PIR_KEYWORDS	neurogenesis	8	2.85714	0.00460874	MMUGDNA.3168.1.S1_AT, MMUGDNA.27072.1.S1_AT, MMUGDNA.17700.1.S1_AT, MMUGDNA.2234.1.S1_AT, MMUGDNA.22590.1.S1_AT, MMUGDNA.28857.1.S1_AT, MMUGDNA.23188.1.S1_AT, MMUGDNA.21800.1.S1_AT	271	146	19235	3.8892	0.730694	0.103561	5.9377
SP_PIR_KEYWORDS	ank repeat	10	3.57143	0.00696292	MMUGDNA.21455.1.S1_AT, MMUGDNA.33539.1.S1_AT, MMUGDNA.29403.1.S1_AT, MMUGDNA.11514.1.S1_AT, MMUGDNA.20653.1.S1_AT, MMUGDNA.14425.1.S1_AT, MMUGDNA.36734.1.S1_AT, MMUGDNA.20049.1.S1_AT, MMUGDNA.15516.1.S1_AT, MMUGDNA.9012.1.S1_AT	271	240	19235	2.95741	0.862535	0.104384	8.84331
SMART	SM00456:WW	7	2.5	7.036279584869057E-4	MMUGDNA.36137.1.S1_AT, MMUGDNA.33422.1.S1_AT, MMUGDNA.9007.1.S1_AT, MMUGDNA.9277.1.S1_AT, MMUGDNA.26907.1.S1_AT, MMUGDNA.20472.1.S1_X_AT, MMUGDNA.20472.1.S1_AT, MMUGDNA.28913.1.S1_AT, MMUGDNA.4833.1.S1_AT, MMUGDNA.9071.1.S1_AT, MMUGDNA.11832.1.S1_AT	187	53	9079	6.41237	0.105881	0.105881	0.845417
GOTERM_MF_FAT	GO:0046982~protein heterodimerization activity	11	3.92857	0.00186274	MMUGDNA.3168.1.S1_AT, MMUGDNA.38012.1.S1_AT, MMUGDNA.23483.1.S1_AT, MMUGDNA.38671.1.S1_AT, MMUGDNA.28168.1.S1_AT, MMUGDNA.580.1.S1_AT, MMUGDNA.31954.1.S1_AT, MMUGDNA.6565.1.S1_AT, MMUGDNA.38537.1.S1_AT, MMUGDNA.7214.1.S1_AT, MMUGDNA.28259.1.S1_AT, MMUGDNA.30787.1.S1_AT, MMUGDNA.4222.1.S1_AT, MMUGDNA.39228.1.S1_AT, MMUGDNA.22275.1.S1_AT, MMUGDNA.26263.1.S1_AT, MMUGDNA.8286.1.S1_AT, MMUGDNA.24889.1…	208	208	12983	3.30097	0.501151	0.109443	2.54128
SP_PIR_KEYWORDS	cell adhesion	14	5	0.00692616	MMUGDNA.36473.1.S1_AT, MMUGDNA.7958.1.S1_AT, MMUGDNA.4518.1.S1_AT, MMUGDNA.30653.1.S1_AT, MMUGDNA.11513.1.S1_AT, MMUGDNA.40604.1.S1_AT, MMUGDNA.10490.1.S1_AT, MMUGDNA.42035.1.S1_AT, MMUGDNA.39792.1.S1_AT, MMUGDNA.20617.1.S1_AT, MMUGDNA.4585.1.S1_AT, MMUGDNA.2156.1.S1_AT, MMUGDNA.21798.1.S1_AT, MMUGDNA.23799.1.S1_AT, MMUGDNA.39143.1.S1_AT, MMUGDNA.11710.1.S1_AT, MMUGDNA.21767.1.S1_AT, MMUGDNA.2765…	271	422	19235	2.35472	0.861082	0.109623	8.79859
SP_PIR_KEYWORDS	cell adhesion	14	5	0.00692616	MMUGDNA.36473.1.S1_AT, MMUGDNA.7958.1.S1_AT, MMUGDNA.4518.1.S1_AT, MMUGDNA.30653.1.S1_AT, MMUGDNA.11513.1.S1_AT, MMUGDNA.40604.1.S1_AT, MMUGDNA.10490.1.S1_AT, MMUGDNA.42035.1.S1_AT, MMUGDNA.39792.1.S1_AT, MMUGDNA.20617.1.S1_AT, MMUGDNA.4585.1.S1_AT, MMUGDNA.2156.1.S1_AT, MMUGDNA.21798.1.S1_AT, MMUGDNA.23799.1.S1_AT, MMUGDNA.39143.1.S1_AT, MMUGDNA.11710.1.S1_AT, MMUGDNA.21767.1.S1_AT, MMUGDNA.2765…	271	422	19235	2.35472	0.861082	0.109623	8.79859
SP_PIR_KEYWORDS	atp-binding	31	11.0714	0.00667616	MMUGDNA.10654.1.S1_AT, MMUGDNA.21455.1.S1_AT, MMUGDNA.40730.1.S1_AT, MMUGDNA.7309.1.S1_AT, MMUGDNA.14827.1.S1_AT, MMUGDNA.6407.1.S1_AT, MMUGDNA.31105.1.S1_AT, MMUGDNA.7318.1.S1_AT, MMUGDNA.29817.1.S1_AT, MMUGDNA.3074.1.S1_AT, MMUGDNA.19503.1.S1_AT, MMUGDNA.19716.1.S1_AT, MMUGDNA.30699.1.S1_AT, MMUGDNA.13175.1.S1_AT, MMUGDNA.26907.1.S1_AT, MMUGDNA.41021.1.S1_AT, MMUGDNA.34547.1.S1_AT, MMUGDNA.1296…	271	1326	19235	1.65936	0.850788	0.112103	8.49388
GOTERM_CC_FAT	GO:0045202~synapse	14	5	9.7327027652203E-4	MMUGDNA.23163.1.S1_AT, MMUGDNA.33422.1.S1_AT, MMUGDNA.36473.1.S1_AT, MMUGDNA.24561.1.S1_AT, MMUGDNA.38537.1.S1_AT, MMUGDNA.20852.1.S1_AT, MMUGDNA.15516.1.S1_AT, MMUGDNA.31550.1.S1_AT, MMUGDNA.30653.1.S1_AT, MMUGDNA.29545.1.S1_AT, MMUGDNA.33539.1.S1_AT, MMUGDNA.17978.1.S1_AT, MMUGDNA.25995.1.S1_AT, MMUGDNA.9189.1.S1_AT, MMUGDNA.26538.1.S1_AT, MMUGDNA.32285.1.S1_AT	172	355	12782	2.93069	0.21607	0.114602	1.25702
SP_PIR_KEYWORDS	transcription regulation	43	15.3571	0.00646959	MMUGDNA.24173.1.S1_AT, MMUGDNA.25592.1.S1_AT, MMUGDNA.1191.1.S1_AT, MMUGDNA.24921.1.S1_AT, MMUGDNA.30423.1.S1_AT, MMUGDNA.580.1.S1_AT, MMUGDNA.15787.1.S1_AT, MMUGDNA.10038.1.S1_AT, MMUGDNA.39899.1.S1_AT, MMUGDNA.33142.1.S1_AT, MMUGDNA.4222.1.S1_AT, MMUGDNA.16198.1.S1_AT, MMUGDNA.17700.1.S1_AT, MMUGDNA.28857.1.S1_AT, MMUGDNA.19565.1.S1_AT, MMUGDNA.28270.1.S1_AT, MMUGDNA.8.1.S1_AT, MMUGDNA.38012.1.…	271	2026	19235	1.50644	0.841711	0.115638	8.2414
SP_PIR_KEYWORDS	Transcription	44	15.7143	0.00570455	MMUGDNA.24173.1.S1_AT, MMUGDNA.25592.1.S1_AT, MMUGDNA.1191.1.S1_AT, MMUGDNA.24921.1.S1_AT, MMUGDNA.30423.1.S1_AT, MMUGDNA.580.1.S1_AT, MMUGDNA.15787.1.S1_AT, MMUGDNA.10038.1.S1_AT, MMUGDNA.39899.1.S1_AT, MMUGDNA.33142.1.S1_AT, MMUGDNA.4222.1.S1_AT, MMUGDNA.16198.1.S1_AT, MMUGDNA.17700.1.S1_AT, MMUGDNA.28857.1.S1_AT, MMUGDNA.19565.1.S1_AT, MMUGDNA.28270.1.S1_AT, MMUGDNA.8.1.S1_AT, MMUGDNA.38012.1.…	271	2071	19235	1.50798	0.803035	0.117485	7.30068
GOTERM_BP_FAT	GO:0010557~positive regulation of macromolecule biosynthetic process	21	7.5	0.00210949	MMUGDNA.6058.1.S1_AT, MMUGDNA.24173.1.S1_AT, MMUGDNA.580.1.S1_AT, MMUGDNA.7309.1.S1_AT, MMUGDNA.6565.1.S1_AT, MMUGDNA.6508.1.S1_AT, MMUGDNA.39899.1.S1_AT, MMUGDNA.24223.1.S1_AT, MMUGDNA.4222.1.S1_AT, MMUGDNA.17700.1.S1_AT, MMUGDNA.35892.1.S1_AT, MMUGDNA.24944.1.S1_AT, MMUGDNA.28976.1.S1_AT, MMUGDNA.12216.1.S1_AT, MMUGDNA.30207.1.S1_AT, MMUGDNA.19565.1.S1_AT, MMUGDNA.28270.1.S1_AT, MMUGDNA.8.1.S1_…	205	654	13528	2.11895	0.948214	0.120783	3.42016
INTERPRO	IPR011993:Pleckstrin homology-type	14	5	7.147135216162958E-4	MMUGDNA.14983.1.S1_AT, MMUGDNA.42305.1.S1_AT, MMUGDNA.31189.1.S1_AT, MMUGDNA.43182.1.S1_AT, MMUGDNA.20852.1.S1_AT, MMUGDNA.36734.1.S1_AT, MMUGDNA.20472.1.S1_X_AT, MMUGDNA.10456.1.S1_AT, MMUGDNA.15516.1.S1_AT, MMUGDNA.20049.1.S1_AT, MMUGDNA.4833.1.S1_AT, MMUGDNA.31550.1.S1_AT, MMUGDNA.40444.1.S1_AT, MMUGDNA.9071.1.S1_AT, MMUGDNA.31029.1.S1_S_AT, MMUGDNA.31029.1.S1_AT, MMUGDNA.10670.1.S1_AT, MMUGDN…	252	303	16659	3.05446	0.321257	0.121176	1.03585
GOTERM_BP_FAT	GO:0045941~positive regulation of transcription	19	6.78571	0.00222254	MMUGDNA.6058.1.S1_AT, MMUGDNA.24173.1.S1_AT, MMUGDNA.580.1.S1_AT, MMUGDNA.7309.1.S1_AT, MMUGDNA.6565.1.S1_AT, MMUGDNA.6508.1.S1_AT, MMUGDNA.39899.1.S1_AT, MMUGDNA.24223.1.S1_AT, MMUGDNA.4222.1.S1_AT, MMUGDNA.17700.1.S1_AT, MMUGDNA.35892.1.S1_AT, MMUGDNA.24944.1.S1_AT, MMUGDNA.28976.1.S1_AT, MMUGDNA.12216.1.S1_AT, MMUGDNA.19565.1.S1_AT, MMUGDNA.28270.1.S1_AT, MMUGDNA.8.1.S1_AT, MMUGDNA.41650.1.S1_…	205	564	13528	2.22308	0.955819	0.121885	3.60031
UP_SEQ_FEATURE	repeat:ANK 12	4	1.42857	0.0013479	MMUGDNA.33539.1.S1_AT, MMUGDNA.29403.1.S1_AT, MMUGDNA.11514.1.S1_AT, MMUGDNA.14425.1.S1_AT	270	16	19113	17.6972	0.750407	0.129591	2.11613
GOTERM_BP_FAT	GO:0051960~regulation of nervous system development	10	3.57143	0.00254814	MMUGDNA.3168.1.S1_AT, MMUGDNA.10654.1.S1_AT, MMUGDNA.24416.1.S1_AT, MMUGDNA.36473.1.S1_AT, MMUGDNA.38671.1.S1_AT, MMUGDNA.580.1.S1_AT, MMUGDNA.6407.1.S1_AT, MMUGDNA.31954.1.S1_AT, MMUGDNA.17368.1.S1_AT, MMUGDNA.4518.1.S1_AT, MMUGDNA.40604.1.S1_AT, MMUGDNA.4222.1.S1_AT, MMUGDNA.22893.1.S1_AT, MMUGDNA.26263.1.S1_AT, MMUGDNA.38035.1.S1_AT, MMUGDNA.21800.1.S1_AT, MMUGDNA.28594.1.S1_AT, MMUGDNA.41650.…	205	192	13528	3.43699	0.972042	0.133317	4.11741
GOTERM_BP_FAT	GO:0045935~positive regulation of nucleobase, nucleoside, nucleotide and nucleic acid metabolic process	20	7.14286	0.00285215	MMUGDNA.6058.1.S1_AT, MMUGDNA.24173.1.S1_AT, MMUGDNA.580.1.S1_AT, MMUGDNA.7309.1.S1_AT, MMUGDNA.6565.1.S1_AT, MMUGDNA.6508.1.S1_AT, MMUGDNA.39899.1.S1_AT, MMUGDNA.24223.1.S1_AT, MMUGDNA.4222.1.S1_AT, MMUGDNA.17700.1.S1_AT, MMUGDNA.35892.1.S1_AT, MMUGDNA.24944.1.S1_AT, MMUGDNA.28976.1.S1_AT, MMUGDNA.12216.1.S1_AT, MMUGDNA.19565.1.S1_AT, MMUGDNA.28270.1.S1_AT, MMUGDNA.8.1.S1_AT, MMUGDNA.41650.1.S1_…	205	624	13528	2.11507	0.981765	0.137838	4.59788
GOTERM_BP_FAT	GO:0001764~neuron migration	6	2.14286	0.00275279	MMUGDNA.40604.1.S1_AT, MMUGDNA.6407.1.S1_AT, MMUGDNA.22893.1.S1_AT, MMUGDNA.40304.1.S1_AT, MMUGDNA.17368.1.S1_AT, MMUGDNA.33334.1.S1_AT, MMUGDNA.29629.1.S1_AT, MMUGDNA.4518.1.S1_AT, MMUGDNA.26538.1.S1_AT, MMUGDNA.23188.1.S1_AT	205	64	13528	6.18659	0.979032	0.138124	4.4411
SP_PIR_KEYWORDS	camp	4	1.42857	0.010045	MMUGDNA.34086.1.S1_AT, MMUGDNA.42427.1.S1_AT, MMUGDNA.22024.1.S1_AT, MMUGDNA.29095.1.S1_AT	271	32	19235	8.87223	0.943143	0.140072	12.522
GOTERM_BP_FAT	GO:0006357~regulation of transcription from RNA polymerase II promoter	22	7.85714	0.00323161	MMUGDNA.24173.1.S1_AT, MMUGDNA.6058.1.S1_AT, MMUGDNA.580.1.S1_AT, MMUGDNA.6565.1.S1_AT, MMUGDNA.39899.1.S1_AT, MMUGDNA.13867.1.S1_AT, MMUGDNA.33142.1.S1_AT, MMUGDNA.24223.1.S1_AT, MMUGDNA.4222.1.S1_AT, MMUGDNA.16198.1.S1_AT, MMUGDNA.35892.1.S1_AT, MMUGDNA.24944.1.S1_AT, MMUGDNA.28976.1.S1_AT, MMUGDNA.12216.1.S1_AT, MMUGDNA.24889.1.S1_AT, MMUGDNA.8.1.S1_AT, MMUGDNA.41650.1.S1_AT, MMUGDNA.38012.1.S…	205	727	13528	1.99695	0.989306	0.140383	5.1944
GOTERM_BP_FAT	GO:0016337~cell-cell adhesion	12	4.28571	0.00314899	MMUGDNA.3168.1.S1_AT, MMUGDNA.36473.1.S1_AT, MMUGDNA.14922.1.S1_AT, MMUGDNA.4518.1.S1_AT, MMUGDNA.28564.1.S1_AT, MMUGDNA.23188.1.S1_AT, MMUGDNA.40604.1.S1_AT, MMUGDNA.10490.1.S1_AT, MMUGDNA.4585.1.S1_AT, MMUGDNA.2156.1.S1_AT, MMUGDNA.26263.1.S1_AT, MMUGDNA.20858.1.S1_AT, MMUGDNA.23799.1.S1_AT, MMUGDNA.23716.1.S1_AT, MMUGDNA.21767.1.S1_AT, MMUGDNA.27657.1.S1_AT	205	276	13528	2.86914	0.987988	0.141422	5.06481
GOTERM_BP_FAT	GO:0010628~positive regulation of gene expression	19	6.78571	0.00305427	MMUGDNA.6058.1.S1_AT, MMUGDNA.24173.1.S1_AT, MMUGDNA.580.1.S1_AT, MMUGDNA.7309.1.S1_AT, MMUGDNA.6565.1.S1_AT, MMUGDNA.6508.1.S1_AT, MMUGDNA.39899.1.S1_AT, MMUGDNA.24223.1.S1_AT, MMUGDNA.4222.1.S1_AT, MMUGDNA.17700.1.S1_AT, MMUGDNA.35892.1.S1_AT, MMUGDNA.24944.1.S1_AT, MMUGDNA.28976.1.S1_AT, MMUGDNA.12216.1.S1_AT, MMUGDNA.19565.1.S1_AT, MMUGDNA.28270.1.S1_AT, MMUGDNA.8.1.S1_AT, MMUGDNA.41650.1.S1_…	205	581	13528	2.15803	0.986276	0.142013	4.91606
GOTERM_BP_FAT	GO:0031328~positive regulation of cellular biosynthetic process	21	7.5	0.00358065	MMUGDNA.6058.1.S1_AT, MMUGDNA.24173.1.S1_AT, MMUGDNA.580.1.S1_AT, MMUGDNA.7309.1.S1_AT, MMUGDNA.6565.1.S1_AT, MMUGDNA.6508.1.S1_AT, MMUGDNA.39899.1.S1_AT, MMUGDNA.24223.1.S1_AT, MMUGDNA.4222.1.S1_AT, MMUGDNA.17700.1.S1_AT, MMUGDNA.35892.1.S1_AT, MMUGDNA.24944.1.S1_AT, MMUGDNA.28976.1.S1_AT, MMUGDNA.12216.1.S1_AT, MMUGDNA.30207.1.S1_AT, MMUGDNA.19565.1.S1_AT, MMUGDNA.28270.1.S1_AT, MMUGDNA.8.1.S1_…	205	685	13528	2.02306	0.993455	0.149753	5.74002
GOTERM_BP_FAT	GO:0022604~regulation of cell morphogenesis	8	2.85714	0.00369743	MMUGDNA.3168.1.S1_AT, MMUGDNA.40604.1.S1_AT, MMUGDNA.36473.1.S1_AT, MMUGDNA.6407.1.S1_AT, MMUGDNA.22893.1.S1_AT, MMUGDNA.40304.1.S1_AT, MMUGDNA.10670.1.S1_AT, MMUGDNA.17368.1.S1_AT, MMUGDNA.29629.1.S1_AT, MMUGDNA.4518.1.S1_AT, MMUGDNA.26538.1.S1_AT, MMUGDNA.21800.1.S1_AT	205	131	13528	4.02994	0.994447	0.149809	5.92191
KEGG_PATHWAY	hsa04514:Cell adhesion molecules (CAMs)	8	2.85714	0.00545767	MMUGDNA.40604.1.S1_AT, MMUGDNA.36473.1.S1_AT, MMUGDNA.42035.1.S1_AT, MMUGDNA.10490.1.S1_AT, MMUGDNA.4585.1.S1_AT, MMUGDNA.39143.1.S1_AT, MMUGDNA.4518.1.S1_AT, MMUGDNA.21767.1.S1_AT, MMUGDNA.30653.1.S1_AT, MMUGDNA.27657.1.S1_AT	84	132	5085	3.66883	0.385571	0.14986	5.76767
GOTERM_BP_FAT	GO:0051173~positive regulation of nitrogen compound metabolic process	20	7.14286	0.00402112	MMUGDNA.6058.1.S1_AT, MMUGDNA.24173.1.S1_AT, MMUGDNA.580.1.S1_AT, MMUGDNA.7309.1.S1_AT, MMUGDNA.6565.1.S1_AT, MMUGDNA.6508.1.S1_AT, MMUGDNA.39899.1.S1_AT, MMUGDNA.24223.1.S1_AT, MMUGDNA.4222.1.S1_AT, MMUGDNA.17700.1.S1_AT, MMUGDNA.35892.1.S1_AT, MMUGDNA.24944.1.S1_AT, MMUGDNA.28976.1.S1_AT, MMUGDNA.12216.1.S1_AT, MMUGDNA.19565.1.S1_AT, MMUGDNA.28270.1.S1_AT, MMUGDNA.8.1.S1_AT, MMUGDNA.41650.1.S1_…	205	644	13528	2.04939	0.996479	0.153078	6.42434
GOTERM_BP_FAT	GO:0060284~regulation of cell development	10	3.57143	0.00393453	MMUGDNA.3168.1.S1_AT, MMUGDNA.10654.1.S1_AT, MMUGDNA.24416.1.S1_AT, MMUGDNA.36473.1.S1_AT, MMUGDNA.38671.1.S1_AT, MMUGDNA.580.1.S1_AT, MMUGDNA.6407.1.S1_AT, MMUGDNA.31954.1.S1_AT, MMUGDNA.17368.1.S1_AT, MMUGDNA.4518.1.S1_AT, MMUGDNA.40604.1.S1_AT, MMUGDNA.4222.1.S1_AT, MMUGDNA.22893.1.S1_AT, MMUGDNA.26263.1.S1_AT, MMUGDNA.38035.1.S1_AT, MMUGDNA.21800.1.S1_AT, MMUGDNA.28594.1.S1_AT, MMUGDNA.41650.…	205	205	13528	3.21904	0.996022	0.154213	6.29018
GOTERM_BP_FAT	GO:0009891~positive regulation of biosynthetic process	21	7.5	0.00420833	MMUGDNA.6058.1.S1_AT, MMUGDNA.24173.1.S1_AT, MMUGDNA.580.1.S1_AT, MMUGDNA.7309.1.S1_AT, MMUGDNA.6565.1.S1_AT, MMUGDNA.6508.1.S1_AT, MMUGDNA.39899.1.S1_AT, MMUGDNA.24223.1.S1_AT, MMUGDNA.4222.1.S1_AT, MMUGDNA.17700.1.S1_AT, MMUGDNA.35892.1.S1_AT, MMUGDNA.24944.1.S1_AT, MMUGDNA.28976.1.S1_AT, MMUGDNA.12216.1.S1_AT, MMUGDNA.30207.1.S1_AT, MMUGDNA.19565.1.S1_AT, MMUGDNA.28270.1.S1_AT, MMUGDNA.8.1.S1_…	205	695	13528	1.99395	0.997295	0.155432	6.71378
GOTERM_CC_FAT	GO:0005815~microtubule organizing center	11	3.92857	0.00214818	MMUGDNA.12086.1.S1_AT, MMUGDNA.8637.1.S1_AT, MMUGDNA.24416.1.S1_AT, MMUGDNA.32982.1.S1_AT, MMUGDNA.29403.1.S1_AT, MMUGDNA.14922.1.S1_AT, MMUGDNA.41617.1.S1_AT, MMUGDNA.42427.1.S1_AT, MMUGDNA.4358.1.S1_AT, MMUGDNA.20858.1.S1_AT, MMUGDNA.15768.1.S1_AT, MMUGDNA.11367.1.S1_AT, MMUGDNA.36292.1.S1_AT	172	253	12782	3.23104	0.415865	0.164068	2.75503
SP_PIR_KEYWORDS	dna-binding	39	13.9286	0.0127228	MMUGDNA.25592.1.S1_AT, MMUGDNA.1191.1.S1_AT, MMUGDNA.24921.1.S1_AT, MMUGDNA.30423.1.S1_AT, MMUGDNA.580.1.S1_AT, MMUGDNA.15787.1.S1_AT, MMUGDNA.10038.1.S1_AT, MMUGDNA.4222.1.S1_AT, MMUGDNA.17700.1.S1_AT, MMUGDNA.28857.1.S1_AT, MMUGDNA.19565.1.S1_AT, MMUGDNA.28270.1.S1_AT, MMUGDNA.8.1.S1_AT, MMUGDNA.2048.1.S1_AT, MMUGDNA.38012.1.S1_AT, MMUGDNA.37755.1.S1_AT, MMUGDNA.16887.1.S1_AT, MMUGDNA.16258.1.S…	271	1868	19235	1.48187	0.973655	0.166251	15.6061
GOTERM_BP_FAT	GO:0051252~regulation of RNA metabolic process	42	15	0.00470845	MMUGDNA.24173.1.S1_AT, MMUGDNA.1191.1.S1_AT, MMUGDNA.30423.1.S1_AT, MMUGDNA.580.1.S1_AT, MMUGDNA.10038.1.S1_AT, MMUGDNA.39899.1.S1_AT, MMUGDNA.33142.1.S1_AT, MMUGDNA.24223.1.S1_AT, MMUGDNA.4222.1.S1_AT, MMUGDNA.16198.1.S1_AT, MMUGDNA.17700.1.S1_AT, MMUGDNA.24944.1.S1_AT, MMUGDNA.28857.1.S1_AT, MMUGDNA.39261.1.S1_AT, MMUGDNA.19565.1.S1_AT, MMUGDNA.28270.1.S1_AT, MMUGDNA.8.1.S1_AT, MMUGDNA.38012.1.…	205	1813	13528	1.52873	0.998662	0.167899	7.48287
SMART	SM00119:HECTc	5	1.78571	0.00237638	MMUGDNA.36137.1.S1_AT, MMUGDNA.41009.1.S1_AT, MMUGDNA.37913.1.S1_AT, MMUGDNA.13479.1.S1_AT, MMUGDNA.28913.1.S1_AT	187	28	9079	8.66979	0.314971	0.172335	2.829
SP_PIR_KEYWORDS	zinc-finger	36	12.8571	0.0162899	MMUGDNA.26120.1.S1_AT, MMUGDNA.9789.1.S1_AT, MMUGDNA.6058.1.S1_AT, MMUGDNA.1191.1.S1_AT, MMUGDNA.3546.1.S1_AT, MMUGDNA.42305.1.S1_AT, MMUGDNA.5575.1.S1_AT, MMUGDNA.30423.1.S1_AT, MMUGDNA.24085.1.S1_AT, MMUGDNA.15787.1.S1_AT, MMUGDNA.23518.1.S1_AT, MMUGDNA.6508.1.S1_AT, MMUGDNA.3356.1.S1_AT, MMUGDNA.15340.1.S1_AT, MMUGDNA.29000.1.S1_AT, MMUGDNA.22691.1.S1_AT, MMUGDNA.11029.1.S1_AT, MMUGDNA.23384.1…	271	1718	19235	1.48731	0.990575	0.18356	19.5585
SP_PIR_KEYWORDS	isopeptide bond	11	3.92857	0.0150398	MMUGDNA.9059.1.S1_AT, MMUGDNA.6058.1.S1_AT, MMUGDNA.1191.1.S1_AT, MMUGDNA.33539.1.S1_AT, MMUGDNA.17308.1.S1_AT, MMUGDNA.22691.1.S1_AT, MMUGDNA.35892.1.S1_AT, MMUGDNA.21798.1.S1_AT, MMUGDNA.28857.1.S1_AT, MMUGDNA.12216.1.S1_AT, MMUGDNA.2344.1.S1_AT, MMUGDNA.1215.1.S1_AT, MMUGDNA.30787.1.S1_AT, MMUGDNA.6698.1.S1_AT	271	319	19235	2.44751	0.986482	0.185305	18.1933
GOTERM_BP_FAT	GO:0006512~ubiquitin cycle	4	1.42857	0.00541483	MMUGDNA.36137.1.S1_AT, MMUGDNA.37913.1.S1_AT, MMUGDNA.39261.1.S1_AT, MMUGDNA.28913.1.S1_AT	205	24	13528	10.9984	0.999506	0.185952	8.55902
GOTERM_BP_FAT	GO:0045893~positive regulation of transcription, DNA-dependent	16	5.71429	0.00583834	MMUGDNA.6058.1.S1_AT, MMUGDNA.24173.1.S1_AT, MMUGDNA.580.1.S1_AT, MMUGDNA.6565.1.S1_AT, MMUGDNA.39899.1.S1_AT, MMUGDNA.24223.1.S1_AT, MMUGDNA.4222.1.S1_AT, MMUGDNA.17700.1.S1_AT, MMUGDNA.35892.1.S1_AT, MMUGDNA.24944.1.S1_AT, MMUGDNA.28976.1.S1_AT, MMUGDNA.12216.1.S1_AT, MMUGDNA.19565.1.S1_AT, MMUGDNA.8.1.S1_AT, MMUGDNA.41650.1.S1_AT, MMUGDNA.37755.1.S1_AT, MMUGDNA.38671.1.S1_AT, MMUGDNA.31954.1.S…	205	477	13528	2.21351	0.999728	0.189818	9.19857
GOTERM_CC_FAT	GO:0044463~cell projection part	10	3.57143	0.00423251	MMUGDNA.3168.1.S1_AT, MMUGDNA.32982.1.S1_AT, MMUGDNA.7309.1.S1_AT, MMUGDNA.9189.1.S1_AT, MMUGDNA.38537.1.S1_AT, MMUGDNA.14922.1.S1_AT, MMUGDNA.41617.1.S1_AT, MMUGDNA.4358.1.S1_AT, MMUGDNA.20858.1.S1_AT, MMUGDNA.15516.1.S1_AT, MMUGDNA.11367.1.S1_AT, MMUGDNA.26538.1.S1_AT	172	234	12782	3.17581	0.653674	0.191096	5.36105
GOTERM_BP_FAT	GO:0006468~protein amino acid phosphorylation	20	7.14286	0.00583244	MMUGDNA.14983.1.S1_AT, MMUGDNA.15963.1.S1_AT, MMUGDNA.40730.1.S1_AT, MMUGDNA.7309.1.S1_AT, MMUGDNA.14827.1.S1_AT, MMUGDNA.6407.1.S1_AT, MMUGDNA.17368.1.S1_AT, MMUGDNA.33334.1.S1_AT, MMUGDNA.7318.1.S1_AT, MMUGDNA.10045.1.S1_AT, MMUGDNA.3074.1.S1_AT, MMUGDNA.25995.1.S1_AT, MMUGDNA.29403.1.S1_AT, MMUGDNA.19716.1.S1_AT, MMUGDNA.17841.1.S1_AT, MMUGDNA.40304.1.S1_AT, MMUGDNA.30699.1.S1_AT, MMUGDNA.2289…	205	667	13528	1.97872	0.999726	0.194117	9.1897
SP_PIR_KEYWORDS	cytoskeleton	17	6.07143	0.0180888	MMUGDNA.8637.1.S1_AT, MMUGDNA.24416.1.S1_AT, MMUGDNA.24561.1.S1_AT, MMUGDNA.4462.1.S1_AT, MMUGDNA.11514.1.S1_AT, MMUGDNA.14922.1.S1_AT, MMUGDNA.41617.1.S1_AT, MMUGDNA.42427.1.S1_AT, MMUGDNA.30441.1.S1_AT, MMUGDNA.4358.1.S1_AT, MMUGDNA.36292.1.S1_AT, MMUGDNA.12086.1.S1_AT, MMUGDNA.33539.1.S1_AT, MMUGDNA.20098.1.S1_AT, MMUGDNA.20858.1.S1_AT, MMUGDNA.24657.1.S1_AT, MMUGDNA.25801.1.S1_AT, MMUGDNA.157…	271	636	19235	1.89721	0.994396	0.194273	21.4861
GOTERM_BP_FAT	GO:0051254~positive regulation of RNA metabolic process	16	5.71429	0.0062905	MMUGDNA.6058.1.S1_AT, MMUGDNA.24173.1.S1_AT, MMUGDNA.580.1.S1_AT, MMUGDNA.6565.1.S1_AT, MMUGDNA.39899.1.S1_AT, MMUGDNA.24223.1.S1_AT, MMUGDNA.4222.1.S1_AT, MMUGDNA.17700.1.S1_AT, MMUGDNA.35892.1.S1_AT, MMUGDNA.24944.1.S1_AT, MMUGDNA.28976.1.S1_AT, MMUGDNA.12216.1.S1_AT, MMUGDNA.19565.1.S1_AT, MMUGDNA.8.1.S1_AT, MMUGDNA.41650.1.S1_AT, MMUGDNA.37755.1.S1_AT, MMUGDNA.38671.1.S1_AT, MMUGDNA.31954.1.S…	205	481	13528	2.1951	0.999856	0.198426	9.87676
SP_PIR_KEYWORDS	ubl conjugation	16	5.71429	0.019429	MMUGDNA.3168.1.S1_AT, MMUGDNA.10654.1.S1_AT, MMUGDNA.9059.1.S1_AT, MMUGDNA.6058.1.S1_AT, MMUGDNA.1191.1.S1_AT, MMUGDNA.1215.1.S1_AT, MMUGDNA.2344.1.S1_AT, MMUGDNA.25942.1.S1_AT, MMUGDNA.30787.1.S1_AT, MMUGDNA.11832.1.S1_AT, MMUGDNA.6698.1.S1_AT, MMUGDNA.33539.1.S1_AT, MMUGDNA.17308.1.S1_AT, MMUGDNA.35892.1.S1_AT, MMUGDNA.9277.1.S1_AT, MMUGDNA.22691.1.S1_AT, MMUGDNA.21798.1.S1_AT, MMUGDNA.28857.1.…	271	588	19235	1.93137	0.996198	0.199793	22.8943
SP_PIR_KEYWORDS	tyrosine-protein kinase	6	2.14286	0.020202	MMUGDNA.25995.1.S1_AT, MMUGDNA.14827.1.S1_AT, MMUGDNA.6407.1.S1_AT, MMUGDNA.19716.1.S1_AT, MMUGDNA.22893.1.S1_AT, MMUGDNA.40304.1.S1_AT, MMUGDNA.30699.1.S1_AT, MMUGDNA.17368.1.S1_AT, MMUGDNA.7318.1.S1_AT, MMUGDNA.29629.1.S1_AT	271	111	19235	3.83664	0.996961	0.199827	23.6959
GOTERM_CC_FAT	GO:0043005~neuron projection	12	4.28571	0.0063029	MMUGDNA.3168.1.S1_AT, MMUGDNA.7309.1.S1_AT, MMUGDNA.38537.1.S1_AT, MMUGDNA.15516.1.S1_AT, MMUGDNA.4518.1.S1_AT, MMUGDNA.20105.1.S1_AT, MMUGDNA.40604.1.S1_AT, MMUGDNA.27072.1.S1_AT, MMUGDNA.10490.1.S1_AT, MMUGDNA.33539.1.S1_AT, MMUGDNA.9189.1.S1_AT, MMUGDNA.4708.1.S1_AT, MMUGDNA.26538.1.S1_AT, MMUGDNA.21800.1.S1_AT, MMUGDNA.27657.1.S1_AT	172	342	12782	2.60751	0.794171	0.202135	7.88569
GOTERM_CC_FAT	GO:0030424~axon	8	2.85714	0.00552715	MMUGDNA.3168.1.S1_AT, MMUGDNA.27072.1.S1_AT, MMUGDNA.33539.1.S1_AT, MMUGDNA.10490.1.S1_AT, MMUGDNA.7309.1.S1_AT, MMUGDNA.4708.1.S1_AT, MMUGDNA.20105.1.S1_AT, MMUGDNA.26538.1.S1_AT, MMUGDNA.21800.1.S1_AT, MMUGDNA.27657.1.S1_AT	172	159	12782	3.73907	0.749832	0.20621	6.94711
SMART	SM00233:PH	14	5	0.00451314	MMUGDNA.24814.1.S1_AT, MMUGDNA.14983.1.S1_AT, MMUGDNA.42305.1.S1_AT, MMUGDNA.43182.1.S1_AT, MMUGDNA.31189.1.S1_AT, MMUGDNA.20852.1.S1_AT, MMUGDNA.36734.1.S1_AT, MMUGDNA.20472.1.S1_X_AT, MMUGDNA.10456.1.S1_AT, MMUGDNA.4833.1.S1_AT, MMUGDNA.31550.1.S1_AT, MMUGDNA.9071.1.S1_AT, MMUGDNA.40444.1.S1_AT, MMUGDNA.31029.1.S1_S_AT, MMUGDNA.31029.1.S1_AT, MMUGDNA.10670.1.S1_AT, MMUGDNA.25801.1.S1_AT, MMUGDN…	187	277	9079	2.45383	0.512865	0.213166	5.30987
GOTERM_MF_FAT	GO:0004112~cyclic-nucleotide phosphodiesterase activity	4	1.42857	0.00709414	MMUGDNA.34086.1.S1_AT, MMUGDNA.42427.1.S1_AT, MMUGDNA.22024.1.S1_AT, MMUGDNA.29095.1.S1_AT	208	25	12983	9.98692	0.92974	0.214483	9.36156
UP_SEQ_FEATURE	active site:Glycyl thioester intermediate	6	2.14286	0.00287122	MMUGDNA.36137.1.S1_AT, MMUGDNA.29817.1.S1_AT, MMUGDNA.41009.1.S1_AT, MMUGDNA.37913.1.S1_AT, MMUGDNA.13479.1.S1_AT, MMUGDNA.28913.1.S1_AT	270	69	19113	6.15556	0.948116	0.218517	4.45714
GOTERM_MF_FAT	GO:0003677~DNA binding	52	18.5714	0.0092498	MMUGDNA.25592.1.S1_AT, MMUGDNA.9789.1.S1_AT, MMUGDNA.1191.1.S1_AT, MMUGDNA.24921.1.S1_AT, MMUGDNA.580.1.S1_AT, MMUGDNA.30423.1.S1_AT, MMUGDNA.24085.1.S1_AT, MMUGDNA.15787.1.S1_AT, MMUGDNA.10038.1.S1_AT, MMUGDNA.21703.1.S1_AT, MMUGDNA.4222.1.S1_AT, MMUGDNA.17700.1.S1_AT, MMUGDNA.30809.1.S1_AT, MMUGDNA.39261.1.S1_AT, MMUGDNA.28857.1.S1_AT, MMUGDNA.19565.1.S1_AT, MMUGDNA.28270.1.S1_AT, MMUGDNA.8.1.S…	208	2331	12983	1.39243	0.968766	0.219319	12.0409
GOTERM_MF_FAT	GO:0003700~transcription factor activity	27	9.64286	0.0066386	MMUGDNA.6058.1.S1_AT, MMUGDNA.25592.1.S1_AT, MMUGDNA.1191.1.S1_AT, MMUGDNA.30423.1.S1_AT, MMUGDNA.580.1.S1_AT, MMUGDNA.6565.1.S1_AT, MMUGDNA.10038.1.S1_AT, MMUGDNA.28123.1.S1_AT, MMUGDNA.4222.1.S1_AT, MMUGDNA.5310.1.S1_AT, MMUGDNA.22691.1.S1_AT, MMUGDNA.28976.1.S1_AT, MMUGDNA.28857.1.S1_AT, MMUGDNA.12216.1.S1_AT, MMUGDNA.39261.1.S1_AT, MMUGDNA.28270.1.S1_AT, MMUGDNA.24889.1.S1_AT, MMUGDNA.8.1.S1_…	208	975	12983	1.72851	0.916629	0.219988	8.78575
GOTERM_MF_FAT	GO:0005096~GTPase activator activity	10	3.57143	0.008787	MMUGDNA.24814.1.S1_AT, MMUGDNA.24216.1.S1_AT, MMUGDNA.34360.1.S1_AT, MMUGDNA.42185.1.S1_AT, MMUGDNA.36763.1.S1_AT, MMUGDNA.36734.1.S1_AT, MMUGDNA.10670.1.S1_AT, MMUGDNA.25801.1.S1_AT, MMUGDNA.24687.1.S1_AT, MMUGDNA.25701.1.S1_AT	208	220	12983	2.83719	0.962822	0.223713	11.472
GOTERM_MF_FAT	GO:0005096~GTPase activator activity	10	3.57143	0.008787	MMUGDNA.24814.1.S1_AT, MMUGDNA.24216.1.S1_AT, MMUGDNA.34360.1.S1_AT, MMUGDNA.42185.1.S1_AT, MMUGDNA.36763.1.S1_AT, MMUGDNA.36734.1.S1_AT, MMUGDNA.10670.1.S1_AT, MMUGDNA.25801.1.S1_AT, MMUGDNA.24687.1.S1_AT, MMUGDNA.25701.1.S1_AT	208	220	12983	2.83719	0.962822	0.223713	11.472
GOTERM_CC_FAT	GO:0005913~cell-cell adherens junction	4	1.42857	0.0112503	MMUGDNA.36473.1.S1_AT, MMUGDNA.14922.1.S1_AT, MMUGDNA.4585.1.S1_AT, MMUGDNA.20858.1.S1_AT, MMUGDNA.21767.1.S1_AT	172	35	12782	8.49302	0.9409	0.226739	13.669
GOTERM_MF_FAT	GO:0004672~protein kinase activity	19	6.78571	0.0082764	MMUGDNA.15963.1.S1_AT, MMUGDNA.42305.1.S1_AT, MMUGDNA.40730.1.S1_AT, MMUGDNA.7309.1.S1_AT, MMUGDNA.14827.1.S1_AT, MMUGDNA.6407.1.S1_AT, MMUGDNA.17368.1.S1_AT, MMUGDNA.7318.1.S1_AT, MMUGDNA.33334.1.S1_AT, MMUGDNA.10045.1.S1_AT, MMUGDNA.15484.1.S1_AT, MMUGDNA.3074.1.S1_AT, MMUGDNA.25995.1.S1_AT, MMUGDNA.19716.1.S1_AT, MMUGDNA.17841.1.S1_AT, MMUGDNA.30699.1.S1_AT, MMUGDNA.22893.1.S1_AT, MMUGDNA.4030…	208	606	12983	1.95701	0.954948	0.227659	10.8403
GOTERM_MF_FAT	GO:0004114~3',5'-cyclic-nucleotide phosphodiesterase activity	4	1.42857	0.00631611	MMUGDNA.34086.1.S1_AT, MMUGDNA.42427.1.S1_AT, MMUGDNA.22024.1.S1_AT, MMUGDNA.29095.1.S1_AT	208	24	12983	10.403	0.905899	0.230949	8.37607
GOTERM_CC_FAT	GO:0030054~cell junction	15	5.35714	0.00975177	MMUGDNA.23163.1.S1_AT, MMUGDNA.33422.1.S1_AT, MMUGDNA.36473.1.S1_AT, MMUGDNA.6407.1.S1_AT, MMUGDNA.24561.1.S1_AT, MMUGDNA.14922.1.S1_AT, MMUGDNA.38537.1.S1_AT, MMUGDNA.20852.1.S1_AT, MMUGDNA.17368.1.S1_AT, MMUGDNA.15516.1.S1_AT, MMUGDNA.31550.1.S1_AT, MMUGDNA.29545.1.S1_AT, MMUGDNA.17978.1.S1_AT, MMUGDNA.22893.1.S1_AT, MMUGDNA.4585.1.S1_AT, MMUGDNA.26907.1.S1_AT, MMUGDNA.21798.1.S1_AT, MMUGDNA.20…	172	518	12782	2.15195	0.913698	0.238307	11.9536
SP_PIR_KEYWORDS	cell junction	12	4.28571	0.0257965	MMUGDNA.23163.1.S1_AT, MMUGDNA.33422.1.S1_AT, MMUGDNA.6407.1.S1_AT, MMUGDNA.24561.1.S1_AT, MMUGDNA.38537.1.S1_AT, MMUGDNA.14922.1.S1_AT, MMUGDNA.20852.1.S1_AT, MMUGDNA.17368.1.S1_AT, MMUGDNA.15516.1.S1_AT, MMUGDNA.31550.1.S1_AT, MMUGDNA.29545.1.S1_AT, MMUGDNA.17978.1.S1_AT, MMUGDNA.22893.1.S1_AT, MMUGDNA.26907.1.S1_AT, MMUGDNA.21798.1.S1_AT, MMUGDNA.20858.1.S1_AT, MMUGDNA.25801.1.S1_AT	271	399	19235	2.13467	0.999402	0.240354	29.2716
GOTERM_BP_FAT	GO:0030900~forebrain development	8	2.85714	0.00823425	MMUGDNA.21520.1.S1_AT, MMUGDNA.32982.1.S1_AT, MMUGDNA.25995.1.S1_AT, MMUGDNA.12991.1.S1_AT, MMUGDNA.22691.1.S1_AT, MMUGDNA.40304.1.S1_AT, MMUGDNA.33334.1.S1_AT, MMUGDNA.29629.1.S1_AT, MMUGDNA.2344.1.S1_AT, MMUGDNA.11367.1.S1_AT, MMUGDNA.26538.1.S1_AT, MMUGDNA.23188.1.S1_AT, MMUGDNA.6698.1.S1_AT	205	152	13528	3.47317	0.999991	0.241191	12.7383
GOTERM_CC_FAT	GO:0044451~nucleoplasm part	15	5.35714	0.0169469	MMUGDNA.25592.1.S1_AT, MMUGDNA.24173.1.S1_AT, MMUGDNA.6565.1.S1_AT, MMUGDNA.39899.1.S1_AT, MMUGDNA.13867.1.S1_AT, MMUGDNA.33142.1.S1_AT, MMUGDNA.4222.1.S1_AT, MMUGDNA.24223.1.S1_AT, MMUGDNA.16198.1.S1_AT, MMUGDNA.24944.1.S1_AT, MMUGDNA.19565.1.S1_AT, MMUGDNA.41650.1.S1_AT, MMUGDNA.38671.1.S1_AT, MMUGDNA.31954.1.S1_AT, MMUGDNA.36178.1.S1_AT, MMUGDNA.15532.1.S1_AT, MMUGDNA.15516.1.S1_AT, MMUGDNA.32…	172	555	12782	2.00849	0.98606	0.247887	19.9119
GOTERM_BP_FAT	GO:0014706~striated muscle tissue development	7	2.5	0.00927065	MMUGDNA.38012.1.S1_AT, MMUGDNA.23483.1.S1_AT, MMUGDNA.3546.1.S1_AT, MMUGDNA.24561.1.S1_AT, MMUGDNA.7214.1.S1_AT, MMUGDNA.39792.1.S1_AT, MMUGDNA.11029.1.S1_AT, MMUGDNA.22275.1.S1_AT, MMUGDNA.24889.1.S1_AT, MMUGDNA.2994.1.S1_AT, MMUGDNA.23716.1.S1_AT, MMUGDNA.26538.1.S1_AT, MMUGDNA.9733.1.S1_AT	205	119	13528	3.88178	0.999998	0.251871	14.229
GOTERM_CC_FAT	GO:0005856~cytoskeleton	30	10.7143	0.00924706	MMUGDNA.24416.1.S1_AT, MMUGDNA.7309.1.S1_AT, MMUGDNA.14827.1.S1_AT, MMUGDNA.6407.1.S1_AT, MMUGDNA.4462.1.S1_AT, MMUGDNA.38537.1.S1_AT, MMUGDNA.7318.1.S1_AT, MMUGDNA.25942.1.S1_AT, MMUGDNA.36292.1.S1_AT, MMUGDNA.12086.1.S1_AT, MMUGDNA.32982.1.S1_AT, MMUGDNA.9189.1.S1_AT, MMUGDNA.19716.1.S1_AT, MMUGDNA.20098.1.S1_AT, MMUGDNA.24657.1.S1_AT, MMUGDNA.15768.1.S1_AT, MMUGDNA.11367.1.S1_AT, MMUGDNA.26538…	172	1381	12782	1.61435	0.901974	0.251972	11.3689
GOTERM_BP_FAT	GO:0051270~regulation of cell motion	9	3.21429	0.00897247	MMUGDNA.14983.1.S1_AT, MMUGDNA.25995.1.S1_AT, MMUGDNA.7309.1.S1_AT, MMUGDNA.34360.1.S1_AT, MMUGDNA.14922.1.S1_AT, MMUGDNA.26263.1.S1_AT, MMUGDNA.20858.1.S1_AT, MMUGDNA.10456.1.S1_AT, MMUGDNA.21767.1.S1_AT, MMUGDNA.21800.1.S1_AT	205	193	13528	3.07727	0.999997	0.254623	13.8026
GOTERM_BP_FAT	GO:0006355~regulation of transcription, DNA-dependent	40	14.2857	0.00926096	MMUGDNA.24173.1.S1_AT, MMUGDNA.1191.1.S1_AT, MMUGDNA.30423.1.S1_AT, MMUGDNA.580.1.S1_AT, MMUGDNA.10038.1.S1_AT, MMUGDNA.39899.1.S1_AT, MMUGDNA.33142.1.S1_AT, MMUGDNA.24223.1.S1_AT, MMUGDNA.4222.1.S1_AT, MMUGDNA.16198.1.S1_AT, MMUGDNA.17700.1.S1_AT, MMUGDNA.24944.1.S1_AT, MMUGDNA.39261.1.S1_AT, MMUGDNA.28857.1.S1_AT, MMUGDNA.19565.1.S1_AT, MMUGDNA.28270.1.S1_AT, MMUGDNA.8.1.S1_AT, MMUGDNA.38012.1.…	205	1773	13528	1.48878	0.999998	0.256557	14.2151
GOTERM_CC_FAT	GO:0005626~insoluble fraction	20	7.14286	0.0168606	MMUGDNA.23483.1.S1_AT, MMUGDNA.33422.1.S1_AT, MMUGDNA.42305.1.S1_AT, MMUGDNA.7309.1.S1_AT, MMUGDNA.38537.1.S1_AT, MMUGDNA.42427.1.S1_AT, MMUGDNA.22024.1.S1_AT, MMUGDNA.7214.1.S1_AT, MMUGDNA.13334.1.S1_AT, MMUGDNA.28937.1.S1_AT, MMUGDNA.20105.1.S1_AT, MMUGDNA.10456.1.S1_AT, MMUGDNA.40444.1.S1_AT, MMUGDNA.40784.1.S1_AT, MMUGDNA.33539.1.S1_AT, MMUGDNA.22090.1.S1_AT, MMUGDNA.29403.1.S1_AT, MMUGDNA.89…	172	839	12782	1.77149	0.985751	0.261881	19.8206
UP_SEQ_FEATURE	repeat:ANK 11	4	1.42857	0.00396397	MMUGDNA.33539.1.S1_AT, MMUGDNA.29403.1.S1_AT, MMUGDNA.11514.1.S1_AT, MMUGDNA.14425.1.S1_AT	270	23	19113	12.3111	0.983211	0.269764	6.10402
GOTERM_BP_FAT	GO:0050770~regulation of axonogenesis	5	1.78571	0.0106392	MMUGDNA.3168.1.S1_AT, MMUGDNA.40604.1.S1_AT, MMUGDNA.36473.1.S1_AT, MMUGDNA.6407.1.S1_AT, MMUGDNA.22893.1.S1_AT, MMUGDNA.17368.1.S1_AT, MMUGDNA.4518.1.S1_AT, MMUGDNA.21800.1.S1_AT	205	57	13528	5.78862	1	0.273173	16.1608
UP_SEQ_FEATURE	metal ion-binding site:Divalent metal cation 2	4	1.42857	0.00696322	MMUGDNA.34086.1.S1_AT, MMUGDNA.42427.1.S1_AT, MMUGDNA.22024.1.S1_AT, MMUGDNA.29095.1.S1_AT	270	28	19113	10.1127	0.999246	0.278792	10.4886
UP_SEQ_FEATURE	metal ion-binding site:Divalent metal cation 1	4	1.42857	0.00696322	MMUGDNA.34086.1.S1_AT, MMUGDNA.42427.1.S1_AT, MMUGDNA.22024.1.S1_AT, MMUGDNA.29095.1.S1_AT	270	28	19113	10.1127	0.999246	0.278792	10.4886
UP_SEQ_FEATURE	domain:PID	4	1.42857	0.00696322	MMUGDNA.37838.1.S1_AT, MMUGDNA.20049.1.S1_AT, MMUGDNA.15516.1.S1_AT, MMUGDNA.23188.1.S1_AT	270	28	19113	10.1127	0.999246	0.278792	10.4886
KEGG_PATHWAY	hsa04540:Gap junction	6	2.14286	0.0146047	MMUGDNA.40784.1.S1_AT, MMUGDNA.7309.1.S1_AT, MMUGDNA.31189.1.S1_AT, MMUGDNA.8971.1.S1_AT, MMUGDNA.19716.1.S1_AT, MMUGDNA.4708.1.S1_AT, MMUGDNA.33334.1.S1_AT, MMUGDNA.7318.1.S1_AT, MMUGDNA.20105.1.S1_AT	84	89	5085	4.08106	0.730019	0.279169	14.7607
UP_SEQ_FEATURE	repeat:ANK 2	10	3.57143	0.00574158	MMUGDNA.21455.1.S1_AT, MMUGDNA.33539.1.S1_AT, MMUGDNA.29403.1.S1_AT, MMUGDNA.11514.1.S1_AT, MMUGDNA.20653.1.S1_AT, MMUGDNA.14425.1.S1_AT, MMUGDNA.36734.1.S1_AT, MMUGDNA.20049.1.S1_AT, MMUGDNA.15516.1.S1_AT, MMUGDNA.9012.1.S1_AT	270	232	19113	3.05125	0.997328	0.280481	8.72636
SP_PIR_KEYWORDS	nucleotide-binding	34	12.1429	0.0321751	MMUGDNA.10654.1.S1_AT, MMUGDNA.21455.1.S1_AT, MMUGDNA.40730.1.S1_AT, MMUGDNA.7309.1.S1_AT, MMUGDNA.14827.1.S1_AT, MMUGDNA.6407.1.S1_AT, MMUGDNA.31105.1.S1_AT, MMUGDNA.7318.1.S1_AT, MMUGDNA.29817.1.S1_AT, MMUGDNA.3074.1.S1_AT, MMUGDNA.19503.1.S1_AT, MMUGDNA.19716.1.S1_AT, MMUGDNA.30699.1.S1_AT, MMUGDNA.26907.1.S1_AT, MMUGDNA.13175.1.S1_AT, MMUGDNA.41021.1.S1_AT, MMUGDNA.34547.1.S1_AT, MMUGDNA.2962…	271	1686	19235	1.43134	0.999907	0.282307	35.1681
INTERPRO	IPR013761:Sterile alpha motif-type	6	2.14286	0.00610896	MMUGDNA.29403.1.S1_AT, MMUGDNA.26907.1.S1_AT, MMUGDNA.20049.1.S1_AT, MMUGDNA.15516.1.S1_AT, MMUGDNA.28123.1.S1_AT, MMUGDNA.25543.1.S1_AT	252	77	16659	5.15121	0.963891	0.2826	8.53755
GOTERM_BP_FAT	GO:0006793~phosphorus metabolic process	25	8.92857	0.0116686	MMUGDNA.14983.1.S1_AT, MMUGDNA.15963.1.S1_AT, MMUGDNA.40730.1.S1_AT, MMUGDNA.7309.1.S1_AT, MMUGDNA.6407.1.S1_AT, MMUGDNA.14827.1.S1_AT, MMUGDNA.7318.1.S1_AT, MMUGDNA.36145.1.S1_AT, MMUGDNA.3074.1.S1_AT, MMUGDNA.19716.1.S1_AT, MMUGDNA.30699.1.S1_AT, MMUGDNA.31029.1.S1_AT, MMUGDNA.1402.1.S1_AT, MMUGDNA.34547.1.S1_AT, MMUGDNA.29629.1.S1_AT, MMUGDNA.15768.1.S1_AT, MMUGDNA.21767.1.S1_AT, MMUGDNA.23483…	205	973	13528	1.69554	1	0.285255	17.5868
GOTERM_BP_FAT	GO:0006796~phosphate metabolic process	25	8.92857	0.0116686	MMUGDNA.14983.1.S1_AT, MMUGDNA.15963.1.S1_AT, MMUGDNA.40730.1.S1_AT, MMUGDNA.7309.1.S1_AT, MMUGDNA.6407.1.S1_AT, MMUGDNA.14827.1.S1_AT, MMUGDNA.7318.1.S1_AT, MMUGDNA.36145.1.S1_AT, MMUGDNA.3074.1.S1_AT, MMUGDNA.19716.1.S1_AT, MMUGDNA.30699.1.S1_AT, MMUGDNA.31029.1.S1_AT, MMUGDNA.1402.1.S1_AT, MMUGDNA.34547.1.S1_AT, MMUGDNA.29629.1.S1_AT, MMUGDNA.15768.1.S1_AT, MMUGDNA.21767.1.S1_AT, MMUGDNA.23483…	205	973	13528	1.69554	1	0.285255	17.5868
GOTERM_BP_FAT	GO:0007416~synaptogenesis	4	1.42857	0.0121507	MMUGDNA.40604.1.S1_AT, MMUGDNA.36473.1.S1_AT, MMUGDNA.39143.1.S1_AT, MMUGDNA.4518.1.S1_AT, MMUGDNA.30653.1.S1_AT	205	32	13528	8.24878	1	0.285428	18.2467
GOTERM_BP_FAT	GO:0001568~blood vessel development	10	3.57143	0.0120534	MMUGDNA.3168.1.S1_AT, MMUGDNA.7742.1.S1_AT, MMUGDNA.19288.1.S1_AT, MMUGDNA.36473.1.S1_AT, MMUGDNA.6407.1.S1_AT, MMUGDNA.36996.1.S1_AT, MMUGDNA.22893.1.S1_AT, MMUGDNA.10670.1.S1_AT, MMUGDNA.41363.1.S1_AT, MMUGDNA.30207.1.S1_AT, MMUGDNA.17368.1.S1_AT, MMUGDNA.28564.1.S1_AT, MMUGDNA.21800.1.S1_AT	205	245	13528	2.69348	1	0.288252	18.114
GOTERM_BP_FAT	GO:0060537~muscle tissue development	7	2.5	0.0116418	MMUGDNA.38012.1.S1_AT, MMUGDNA.23483.1.S1_AT, MMUGDNA.3546.1.S1_AT, MMUGDNA.24561.1.S1_AT, MMUGDNA.7214.1.S1_AT, MMUGDNA.39792.1.S1_AT, MMUGDNA.11029.1.S1_AT, MMUGDNA.22275.1.S1_AT, MMUGDNA.24889.1.S1_AT, MMUGDNA.2994.1.S1_AT, MMUGDNA.23716.1.S1_AT, MMUGDNA.26538.1.S1_AT, MMUGDNA.9733.1.S1_AT	205	125	13528	3.69545	1	0.289676	17.55
UP_SEQ_FEATURE	repeat:ANK 1	10	3.57143	0.00564432	MMUGDNA.21455.1.S1_AT, MMUGDNA.33539.1.S1_AT, MMUGDNA.29403.1.S1_AT, MMUGDNA.11514.1.S1_AT, MMUGDNA.20653.1.S1_AT, MMUGDNA.14425.1.S1_AT, MMUGDNA.36734.1.S1_AT, MMUGDNA.20049.1.S1_AT, MMUGDNA.15516.1.S1_AT, MMUGDNA.9012.1.S1_AT	270	231	19113	3.06445	0.997046	0.290089	8.58468
UP_SEQ_FEATURE	repeat:ANK 3	9	3.21429	0.00631916	MMUGDNA.33539.1.S1_AT, MMUGDNA.29403.1.S1_AT, MMUGDNA.11514.1.S1_AT, MMUGDNA.20653.1.S1_AT, MMUGDNA.14425.1.S1_AT, MMUGDNA.36734.1.S1_AT, MMUGDNA.20049.1.S1_AT, MMUGDNA.15516.1.S1_AT, MMUGDNA.9012.1.S1_AT	270	194	19113	3.28402	0.998531	0.290588	9.56354
UP_SEQ_FEATURE	repeat:ANK 20	3	1.07143	0.00665586	MMUGDNA.33539.1.S1_AT, MMUGDNA.11514.1.S1_AT, MMUGDNA.14425.1.S1_AT	270	9	19113	23.5963	0.998963	0.29078	10.0482
UP_SEQ_FEATURE	repeat:ANK 21	3	1.07143	0.00665586	MMUGDNA.33539.1.S1_AT, MMUGDNA.11514.1.S1_AT, MMUGDNA.14425.1.S1_AT	270	9	19113	23.5963	0.998963	0.29078	10.0482
GOTERM_BP_FAT	GO:0030902~hindbrain development	5	1.78571	0.0126851	MMUGDNA.6058.1.S1_AT, MMUGDNA.21520.1.S1_AT, MMUGDNA.12991.1.S1_AT, MMUGDNA.26263.1.S1_AT, MMUGDNA.12216.1.S1_AT, MMUGDNA.26538.1.S1_AT, MMUGDNA.23188.1.S1_AT	205	60	13528	5.49919	1	0.29121	18.9725
UP_SEQ_FEATURE	binding site:ATP	16	5.71429	0.0101408	MMUGDNA.40730.1.S1_AT, MMUGDNA.7309.1.S1_AT, MMUGDNA.14827.1.S1_AT, MMUGDNA.6407.1.S1_AT, MMUGDNA.17368.1.S1_AT, MMUGDNA.7318.1.S1_AT, MMUGDNA.33334.1.S1_AT, MMUGDNA.10045.1.S1_AT, MMUGDNA.3074.1.S1_AT, MMUGDNA.25995.1.S1_AT, MMUGDNA.19503.1.S1_AT, MMUGDNA.19716.1.S1_AT, MMUGDNA.17841.1.S1_AT, MMUGDNA.30699.1.S1_AT, MMUGDNA.22893.1.S1_AT, MMUGDNA.40304.1.S1_AT, MMUGDNA.13175.1.S1_AT, MMUGDNA.3454…	270	542	19113	2.08971	0.999972	0.295033	14.9241
INTERPRO	IPR000719:Protein kinase, core	16	5.71429	0.00585121	MMUGDNA.15963.1.S1_AT, MMUGDNA.40730.1.S1_AT, MMUGDNA.7309.1.S1_AT, MMUGDNA.14827.1.S1_AT, MMUGDNA.6407.1.S1_AT, MMUGDNA.17368.1.S1_AT, MMUGDNA.7318.1.S1_AT, MMUGDNA.33334.1.S1_AT, MMUGDNA.10045.1.S1_AT, MMUGDNA.3074.1.S1_AT, MMUGDNA.25995.1.S1_AT, MMUGDNA.19716.1.S1_AT, MMUGDNA.17841.1.S1_AT, MMUGDNA.30699.1.S1_AT, MMUGDNA.22893.1.S1_AT, MMUGDNA.40304.1.S1_AT, MMUGDNA.34547.1.S1_AT, MMUGDNA.2962…	252	476	16659	2.22209	0.958442	0.297709	8.1915
UP_SEQ_FEATURE	repeat:ANK 5	7	2.5	0.0106484	MMUGDNA.33539.1.S1_AT, MMUGDNA.29403.1.S1_AT, MMUGDNA.11514.1.S1_AT, MMUGDNA.14425.1.S1_AT, MMUGDNA.20049.1.S1_AT, MMUGDNA.15516.1.S1_AT, MMUGDNA.9012.1.S1_AT	270	131	19113	3.78261	0.999984	0.299075	15.6133
UP_SEQ_FEATURE	repeat:ANK 22	3	1.07143	0.00522512	MMUGDNA.33539.1.S1_AT, MMUGDNA.11514.1.S1_AT, MMUGDNA.14425.1.S1_AT	270	8	19113	26.5458	0.995441	0.301893	7.97164
UP_SEQ_FEATURE	repeat:ANK 23	3	1.07143	0.00522512	MMUGDNA.33539.1.S1_AT, MMUGDNA.11514.1.S1_AT, MMUGDNA.14425.1.S1_AT	270	8	19113	26.5458	0.995441	0.301893	7.97164
UP_SEQ_FEATURE	repeat:ANK 10	4	1.42857	0.00564168	MMUGDNA.33539.1.S1_AT, MMUGDNA.29403.1.S1_AT, MMUGDNA.11514.1.S1_AT, MMUGDNA.14425.1.S1_AT	270	26	19113	10.8906	0.997037	0.30501	8.58082
UP_SEQ_FEATURE	cross-link:Glycyl lysine isopeptide (Lys-Gly) (interchain with G-Cter in SUMO)	6	2.14286	0.00845832	MMUGDNA.6058.1.S1_AT, MMUGDNA.1191.1.S1_AT, MMUGDNA.17308.1.S1_AT, MMUGDNA.22691.1.S1_AT, MMUGDNA.35892.1.S1_AT, MMUGDNA.12216.1.S1_AT, MMUGDNA.2344.1.S1_AT, MMUGDNA.30787.1.S1_AT, MMUGDNA.6698.1.S1_AT	270	89	19113	4.77228	0.99984	0.305243	12.6019
KEGG_PATHWAY	hsa04720:Long-term potentiation	5	1.78571	0.0243871	MMUGDNA.40784.1.S1_AT, MMUGDNA.23483.1.S1_AT, MMUGDNA.7309.1.S1_AT, MMUGDNA.38537.1.S1_AT, MMUGDNA.8971.1.S1_AT, MMUGDNA.7214.1.S1_AT, MMUGDNA.4708.1.S1_AT, MMUGDNA.20105.1.S1_AT	84	68	5085	4.45116	0.888904	0.306654	23.5101
UP_SEQ_FEATURE	nucleotide phosphate-binding region:ATP	24	8.57143	0.00924905	MMUGDNA.21455.1.S1_AT, MMUGDNA.40730.1.S1_AT, MMUGDNA.6407.1.S1_AT, MMUGDNA.14827.1.S1_AT, MMUGDNA.7309.1.S1_AT, MMUGDNA.31105.1.S1_AT, MMUGDNA.7318.1.S1_AT, MMUGDNA.3074.1.S1_AT, MMUGDNA.19716.1.S1_AT, MMUGDNA.30699.1.S1_AT, MMUGDNA.13175.1.S1_AT, MMUGDNA.26907.1.S1_AT, MMUGDNA.41021.1.S1_AT, MMUGDNA.34547.1.S1_AT, MMUGDNA.29629.1.S1_AT, MMUGDNA.12966.1.S1_AT, MMUGDNA.26538.1.S1_AT, MMUGDNA.3561…	270	962	19113	1.76604	0.99993	0.307711	13.7006
INTERPRO	IPR003607:Metal-dependent phosphohydrolase, HD region	4	1.42857	0.00541346	MMUGDNA.34086.1.S1_AT, MMUGDNA.42427.1.S1_AT, MMUGDNA.22024.1.S1_AT, MMUGDNA.29095.1.S1_AT	252	24	16659	11.0179	0.947243	0.307716	7.601
UP_SEQ_FEATURE	repeat:ANK 16	3	1.07143	0.00998175	MMUGDNA.33539.1.S1_AT, MMUGDNA.11514.1.S1_AT, MMUGDNA.14425.1.S1_AT	270	11	19113	19.3061	0.999967	0.308348	14.7071
UP_SEQ_FEATURE	repeat:ANK 17	3	1.07143	0.00824296	MMUGDNA.33539.1.S1_AT, MMUGDNA.11514.1.S1_AT, MMUGDNA.14425.1.S1_AT	270	10	19113	21.2367	0.9998	0.309481	12.3004
UP_SEQ_FEATURE	repeat:ANK 19	3	1.07143	0.00824296	MMUGDNA.33539.1.S1_AT, MMUGDNA.11514.1.S1_AT, MMUGDNA.14425.1.S1_AT	270	10	19113	21.2367	0.9998	0.309481	12.3004
UP_SEQ_FEATURE	repeat:ANK 18	3	1.07143	0.00824296	MMUGDNA.33539.1.S1_AT, MMUGDNA.11514.1.S1_AT, MMUGDNA.14425.1.S1_AT	270	10	19113	21.2367	0.9998	0.309481	12.3004
GOTERM_BP_FAT	GO:0001944~vasculature development	10	3.57143	0.0139176	MMUGDNA.3168.1.S1_AT, MMUGDNA.7742.1.S1_AT, MMUGDNA.19288.1.S1_AT, MMUGDNA.36473.1.S1_AT, MMUGDNA.6407.1.S1_AT, MMUGDNA.36996.1.S1_AT, MMUGDNA.22893.1.S1_AT, MMUGDNA.10670.1.S1_AT, MMUGDNA.41363.1.S1_AT, MMUGDNA.30207.1.S1_AT, MMUGDNA.17368.1.S1_AT, MMUGDNA.28564.1.S1_AT, MMUGDNA.21800.1.S1_AT	205	251	13528	2.62909	1	0.309781	20.6235
UP_SEQ_FEATURE	repeat:ANK 6	6	2.14286	0.00968839	MMUGDNA.33539.1.S1_AT, MMUGDNA.29403.1.S1_AT, MMUGDNA.11514.1.S1_AT, MMUGDNA.14425.1.S1_AT, MMUGDNA.20049.1.S1_AT, MMUGDNA.15516.1.S1_AT	270	92	19113	4.61667	0.999955	0.309981	14.3054
UP_SEQ_FEATURE	repeat:ANK 7	5	1.78571	0.00897871	MMUGDNA.33539.1.S1_AT, MMUGDNA.29403.1.S1_AT, MMUGDNA.11514.1.S1_AT, MMUGDNA.14425.1.S1_AT, MMUGDNA.15516.1.S1_AT	270	58	19113	6.10249	0.999907	0.310117	13.3264
GOTERM_BP_FAT	GO:0048514~blood vessel morphogenesis	9	3.21429	0.0148539	MMUGDNA.3168.1.S1_AT, MMUGDNA.7742.1.S1_AT, MMUGDNA.19288.1.S1_AT, MMUGDNA.36473.1.S1_AT, MMUGDNA.6407.1.S1_AT, MMUGDNA.36996.1.S1_AT, MMUGDNA.22893.1.S1_AT, MMUGDNA.10670.1.S1_AT, MMUGDNA.30207.1.S1_AT, MMUGDNA.17368.1.S1_AT, MMUGDNA.28564.1.S1_AT, MMUGDNA.21800.1.S1_AT	205	211	13528	2.81475	1	0.312481	21.8563
GOTERM_BP_FAT	GO:0007517~muscle organ development	9	3.21429	0.0148539	MMUGDNA.38012.1.S1_AT, MMUGDNA.23483.1.S1_AT, MMUGDNA.3546.1.S1_AT, MMUGDNA.24561.1.S1_AT, MMUGDNA.7214.1.S1_AT, MMUGDNA.30787.1.S1_AT, MMUGDNA.39792.1.S1_AT, MMUGDNA.11029.1.S1_AT, MMUGDNA.22275.1.S1_AT, MMUGDNA.28857.1.S1_AT, MMUGDNA.24889.1.S1_AT, MMUGDNA.2994.1.S1_AT, MMUGDNA.23716.1.S1_AT, MMUGDNA.26538.1.S1_AT, MMUGDNA.9733.1.S1_AT	205	211	13528	2.81475	1	0.312481	21.8563
GOTERM_BP_FAT	GO:0051056~regulation of small GTPase mediated signal transduction	10	3.57143	0.014329	MMUGDNA.24814.1.S1_AT, MMUGDNA.24216.1.S1_AT, MMUGDNA.36473.1.S1_AT, MMUGDNA.42305.1.S1_AT, MMUGDNA.31189.1.S1_AT, MMUGDNA.43182.1.S1_AT, MMUGDNA.42185.1.S1_AT, MMUGDNA.13175.1.S1_AT, MMUGDNA.36734.1.S1_AT, MMUGDNA.10670.1.S1_AT	205	252	13528	2.61866	1	0.312514	21.1674
GOTERM_MF_FAT	GO:0016881~acid-amino acid ligase activity	9	3.21429	0.0153402	MMUGDNA.36137.1.S1_AT, MMUGDNA.29817.1.S1_AT, MMUGDNA.41009.1.S1_AT, MMUGDNA.39644.1.S1_AT, MMUGDNA.37913.1.S1_AT, MMUGDNA.13479.1.S1_AT, MMUGDNA.29382.1.S1_AT, MMUGDNA.4358.1.S1_AT, MMUGDNA.19565.1.S1_AT, MMUGDNA.28913.1.S1_AT	208	201	12983	2.79485	0.996868	0.319151	19.2191
GOTERM_BP_FAT	GO:0022037~metencephalon development	4	1.42857	0.0155147	MMUGDNA.6058.1.S1_AT, MMUGDNA.26263.1.S1_AT, MMUGDNA.12216.1.S1_AT, MMUGDNA.26538.1.S1_AT, MMUGDNA.23188.1.S1_AT	205	35	13528	7.54174	1	0.319276	22.7157
GOTERM_BP_FAT	GO:0050974~detection of mechanical stimulus involved in sensory perception	3	1.07143	0.0158225	MMUGDNA.38537.1.S1_AT, MMUGDNA.40304.1.S1_AT, MMUGDNA.29629.1.S1_AT, MMUGDNA.23716.1.S1_AT	205	13	13528	15.2285	1	0.319907	23.1129
INTERPRO	IPR001452:Src homology-3 domain	10	3.57143	0.00510194	MMUGDNA.43182.1.S1_AT, MMUGDNA.36763.1.S1_AT, MMUGDNA.40304.1.S1_AT, MMUGDNA.10670.1.S1_AT, MMUGDNA.29629.1.S1_AT, MMUGDNA.25801.1.S1_AT, MMUGDNA.25942.1.S1_AT, MMUGDNA.24687.1.S1_AT, MMUGDNA.17314.1.S1_AT, MMUGDNA.25543.1.S1_AT, MMUGDNA.25701.1.S1_AT	252	213	16659	3.10362	0.937484	0.327025	7.17861
GOTERM_BP_FAT	GO:0060538~skeletal muscle organ development	5	1.78571	0.0174915	MMUGDNA.38012.1.S1_AT, MMUGDNA.23483.1.S1_AT, MMUGDNA.39792.1.S1_AT, MMUGDNA.3546.1.S1_AT, MMUGDNA.24561.1.S1_AT, MMUGDNA.11029.1.S1_AT, MMUGDNA.22275.1.S1_AT, MMUGDNA.7214.1.S1_AT, MMUGDNA.24889.1.S1_AT, MMUGDNA.2994.1.S1_AT, MMUGDNA.9733.1.S1_AT	205	66	13528	4.99926	1	0.329032	25.2337
GOTERM_BP_FAT	GO:0007519~skeletal muscle tissue development	5	1.78571	0.0174915	MMUGDNA.38012.1.S1_AT, MMUGDNA.23483.1.S1_AT, MMUGDNA.39792.1.S1_AT, MMUGDNA.3546.1.S1_AT, MMUGDNA.24561.1.S1_AT, MMUGDNA.11029.1.S1_AT, MMUGDNA.22275.1.S1_AT, MMUGDNA.7214.1.S1_AT, MMUGDNA.24889.1.S1_AT, MMUGDNA.2994.1.S1_AT, MMUGDNA.9733.1.S1_AT	205	66	13528	4.99926	1	0.329032	25.2337
GOTERM_BP_FAT	GO:0019226~transmission of nerve impulse	12	4.28571	0.0172227	MMUGDNA.34086.1.S1_AT, MMUGDNA.23483.1.S1_AT, MMUGDNA.19288.1.S1_AT, MMUGDNA.6407.1.S1_AT, MMUGDNA.7309.1.S1_AT, MMUGDNA.36996.1.S1_AT, MMUGDNA.38537.1.S1_AT, MMUGDNA.7214.1.S1_AT, MMUGDNA.36178.1.S1_AT, MMUGDNA.17368.1.S1_AT, MMUGDNA.30653.1.S1_AT, MMUGDNA.31029.1.S1_S_AT, MMUGDNA.24223.1.S1_AT, MMUGDNA.42035.1.S1_AT, MMUGDNA.24944.1.S1_AT, MMUGDNA.22893.1.S1_AT, MMUGDNA.31029.1.S1_AT, MMUGDNA.3…	205	350	13528	2.26252	1	0.329203	24.8959
INTERPRO	IPR002073:3'5'-cyclic nucleotide phosphodiesterase	4	1.42857	0.00367744	MMUGDNA.34086.1.S1_AT, MMUGDNA.42427.1.S1_AT, MMUGDNA.22024.1.S1_AT, MMUGDNA.29095.1.S1_AT	252	21	16659	12.5918	0.864237	0.329257	5.22416
GOTERM_MF_FAT	GO:0004713~protein tyrosine kinase activity	8	2.85714	0.0171031	MMUGDNA.25995.1.S1_AT, MMUGDNA.14827.1.S1_AT, MMUGDNA.6407.1.S1_AT, MMUGDNA.19716.1.S1_AT, MMUGDNA.22893.1.S1_AT, MMUGDNA.40304.1.S1_AT, MMUGDNA.30699.1.S1_AT, MMUGDNA.17368.1.S1_AT, MMUGDNA.7318.1.S1_AT, MMUGDNA.29629.1.S1_AT, MMUGDNA.15484.1.S1_AT, MMUGDNA.21800.1.S1_AT	208	166	12983	3.00811	0.998395	0.33113	21.1932
GOTERM_BP_FAT	GO:0007281~germ cell development	6	2.14286	0.0183301	MMUGDNA.38094.1.S1_AT, MMUGDNA.41617.1.S1_AT, MMUGDNA.30441.1.S1_AT, MMUGDNA.28976.1.S1_AT, MMUGDNA.29095.1.S1_AT, MMUGDNA.26263.1.S1_AT	205	101	13528	3.92021	1	0.333202	26.2784
GOTERM_BP_FAT	GO:0007281~germ cell development	6	2.14286	0.0183301	MMUGDNA.38094.1.S1_AT, MMUGDNA.41617.1.S1_AT, MMUGDNA.30441.1.S1_AT, MMUGDNA.28976.1.S1_AT, MMUGDNA.29095.1.S1_AT, MMUGDNA.26263.1.S1_AT	205	101	13528	3.92021	1	0.333202	26.2784
GOTERM_BP_FAT	GO:0016310~phosphorylation	21	7.5	0.0181501	MMUGDNA.14983.1.S1_AT, MMUGDNA.15963.1.S1_AT, MMUGDNA.6407.1.S1_AT, MMUGDNA.14827.1.S1_AT, MMUGDNA.7309.1.S1_AT, MMUGDNA.40730.1.S1_AT, MMUGDNA.7318.1.S1_AT, MMUGDNA.3074.1.S1_AT, MMUGDNA.19716.1.S1_AT, MMUGDNA.30699.1.S1_AT, MMUGDNA.34547.1.S1_AT, MMUGDNA.29629.1.S1_AT, MMUGDNA.15768.1.S1_AT, MMUGDNA.17368.1.S1_AT, MMUGDNA.33334.1.S1_AT, MMUGDNA.10045.1.S1_AT, MMUGDNA.17308.1.S1_AT, MMUGDNA.2940…	205	800	13528	1.73224	1	0.33477	26.0554
KEGG_PATHWAY	hsa04520:Adherens junction	5	1.78571	0.0363259	MMUGDNA.7309.1.S1_AT, MMUGDNA.14922.1.S1_AT, MMUGDNA.4585.1.S1_AT, MMUGDNA.40304.1.S1_AT, MMUGDNA.20858.1.S1_AT, MMUGDNA.29629.1.S1_AT, MMUGDNA.21767.1.S1_AT	84	77	5085	3.93089	0.962865	0.337443	33.0798
GOTERM_MF_FAT	GO:0008047~enzyme activator activity	12	4.28571	0.0186428	MMUGDNA.24814.1.S1_AT, MMUGDNA.24216.1.S1_AT, MMUGDNA.34360.1.S1_AT, MMUGDNA.42185.1.S1_AT, MMUGDNA.36763.1.S1_AT, MMUGDNA.36734.1.S1_AT, MMUGDNA.10670.1.S1_AT, MMUGDNA.28937.1.S1_AT, MMUGDNA.25801.1.S1_AT, MMUGDNA.9012.1.S1_AT, MMUGDNA.24687.1.S1_AT, MMUGDNA.25701.1.S1_AT	208	335	12983	2.23588	0.999106	0.338275	22.8805
UP_SEQ_FEATURE	domain:SH3	8	2.85714	0.0128343	MMUGDNA.36763.1.S1_AT, MMUGDNA.40304.1.S1_AT, MMUGDNA.10670.1.S1_AT, MMUGDNA.29629.1.S1_AT, MMUGDNA.25801.1.S1_AT, MMUGDNA.24687.1.S1_AT, MMUGDNA.17314.1.S1_AT, MMUGDNA.25543.1.S1_AT, MMUGDNA.25701.1.S1_AT	270	177	19113	3.1995	0.999998	0.339906	18.5217
GOTERM_CC_FAT	GO:0005813~centrosome	8	2.85714	0.0312184	MMUGDNA.12086.1.S1_AT, MMUGDNA.8637.1.S1_AT, MMUGDNA.24416.1.S1_AT, MMUGDNA.29403.1.S1_AT, MMUGDNA.41617.1.S1_AT, MMUGDNA.42427.1.S1_AT, MMUGDNA.15768.1.S1_AT, MMUGDNA.36292.1.S1_AT	172	224	12782	2.65407	0.99964	0.341188	33.7691
GOTERM_CC_FAT	GO:0015630~microtubule cytoskeleton	14	5	0.0329211	MMUGDNA.8637.1.S1_AT, MMUGDNA.24416.1.S1_AT, MMUGDNA.14922.1.S1_AT, MMUGDNA.41617.1.S1_AT, MMUGDNA.42427.1.S1_AT, MMUGDNA.4358.1.S1_AT, MMUGDNA.7318.1.S1_AT, MMUGDNA.36292.1.S1_AT, MMUGDNA.12086.1.S1_AT, MMUGDNA.32982.1.S1_AT, MMUGDNA.29403.1.S1_AT, MMUGDNA.19716.1.S1_AT, MMUGDNA.20858.1.S1_AT, MMUGDNA.15768.1.S1_AT, MMUGDNA.11367.1.S1_AT, MMUGDNA.26538.1.S1_AT, MMUGDNA.35615.1.S1_AT	172	549	12782	1.89507	0.999768	0.341927	35.2654
GOTERM_CC_FAT	GO:0070161~anchoring junction	7	2.5	0.0280865	MMUGDNA.36473.1.S1_AT, MMUGDNA.6407.1.S1_AT, MMUGDNA.14922.1.S1_AT, MMUGDNA.4585.1.S1_AT, MMUGDNA.22893.1.S1_AT, MMUGDNA.21798.1.S1_AT, MMUGDNA.17368.1.S1_AT, MMUGDNA.20858.1.S1_AT, MMUGDNA.25801.1.S1_AT, MMUGDNA.21767.1.S1_AT	172	172	12782	3.02441	0.999193	0.342262	30.933
GOTERM_CC_FAT	GO:0005654~nucleoplasm	20	7.14286	0.0267494	MMUGDNA.10654.1.S1_AT, MMUGDNA.9059.1.S1_AT, MMUGDNA.25592.1.S1_AT, MMUGDNA.24173.1.S1_AT, MMUGDNA.7309.1.S1_AT, MMUGDNA.6565.1.S1_AT, MMUGDNA.39899.1.S1_AT, MMUGDNA.13867.1.S1_AT, MMUGDNA.33142.1.S1_AT, MMUGDNA.24223.1.S1_AT, MMUGDNA.4222.1.S1_AT, MMUGDNA.16198.1.S1_AT, MMUGDNA.24944.1.S1_AT, MMUGDNA.19565.1.S1_AT, MMUGDNA.41650.1.S1_AT, MMUGDNA.38671.1.S1_AT, MMUGDNA.31954.1.S1_AT, MMUGDNA.4136…	172	882	12782	1.68512	0.998862	0.345347	29.6883
INTERPRO	IPR000008:C2 calcium-dependent membrane targeting	8	2.85714	0.00475156	MMUGDNA.36137.1.S1_AT, MMUGDNA.24814.1.S1_AT, MMUGDNA.40784.1.S1_AT, MMUGDNA.43182.1.S1_AT, MMUGDNA.8971.1.S1_AT, MMUGDNA.20852.1.S1_AT, MMUGDNA.10670.1.S1_AT, MMUGDNA.28913.1.S1_AT, MMUGDNA.31550.1.S1_AT, MMUGDNA.40444.1.S1_AT	252	137	16659	3.86027	0.924338	0.349651	6.70139
UP_SEQ_FEATURE	domain:SAM 1	3	1.07143	0.0138963	MMUGDNA.20049.1.S1_AT, MMUGDNA.15516.1.S1_AT, MMUGDNA.25543.1.S1_AT	270	13	19113	16.3359	0.999999	0.353609	19.9007
UP_SEQ_FEATURE	domain:SAM 2	3	1.07143	0.0138963	MMUGDNA.20049.1.S1_AT, MMUGDNA.15516.1.S1_AT, MMUGDNA.25543.1.S1_AT	270	13	19113	16.3359	0.999999	0.353609	19.9007
KEGG_PATHWAY	hsa04012:ErbB signaling pathway	5	1.78571	0.0529442	MMUGDNA.14983.1.S1_AT, MMUGDNA.25995.1.S1_AT, MMUGDNA.7309.1.S1_AT, MMUGDNA.31189.1.S1_AT, MMUGDNA.6407.1.S1_AT, MMUGDNA.22893.1.S1_AT, MMUGDNA.17368.1.S1_AT	84	87	5085	3.47906	0.992104	0.356043	44.5949
KEGG_PATHWAY	hsa04530:Tight junction	6	2.14286	0.0669316	MMUGDNA.33422.1.S1_AT, MMUGDNA.9189.1.S1_AT, MMUGDNA.14922.1.S1_AT, MMUGDNA.30441.1.S1_AT, MMUGDNA.26907.1.S1_AT, MMUGDNA.20858.1.S1_AT, MMUGDNA.26538.1.S1_AT	84	134	5085	2.71055	0.9979	0.356222	52.8587
GOTERM_BP_FAT	GO:0010975~regulation of neuron projection development	5	1.78571	0.0212493	MMUGDNA.3168.1.S1_AT, MMUGDNA.40604.1.S1_AT, MMUGDNA.36473.1.S1_AT, MMUGDNA.6407.1.S1_AT, MMUGDNA.22893.1.S1_AT, MMUGDNA.17368.1.S1_AT, MMUGDNA.4518.1.S1_AT, MMUGDNA.21800.1.S1_AT	205	70	13528	4.71359	1	0.366345	29.8092
UP_SEQ_FEATURE	repeat:ANK 9	4	1.42857	0.0150553	MMUGDNA.33539.1.S1_AT, MMUGDNA.29403.1.S1_AT, MMUGDNA.11514.1.S1_AT, MMUGDNA.14425.1.S1_AT	270	37	19113	7.65285	1	0.368154	21.3806
INTERPRO	IPR017441:Protein kinase, ATP binding site	15	5.35714	0.00932053	MMUGDNA.40730.1.S1_AT, MMUGDNA.7309.1.S1_AT, MMUGDNA.14827.1.S1_AT, MMUGDNA.6407.1.S1_AT, MMUGDNA.17368.1.S1_AT, MMUGDNA.7318.1.S1_AT, MMUGDNA.33334.1.S1_AT, MMUGDNA.10045.1.S1_AT, MMUGDNA.3074.1.S1_AT, MMUGDNA.25995.1.S1_AT, MMUGDNA.19716.1.S1_AT, MMUGDNA.17841.1.S1_AT, MMUGDNA.30699.1.S1_AT, MMUGDNA.22893.1.S1_AT, MMUGDNA.40304.1.S1_AT, MMUGDNA.34547.1.S1_AT, MMUGDNA.29629.1.S1_AT, MMUGDNA.1576…	252	455	16659	2.17936	0.993752	0.369601	12.7487
KEGG_PATHWAY	hsa04912:GnRH signaling pathway	5	1.78571	0.075276	MMUGDNA.40784.1.S1_AT, MMUGDNA.7309.1.S1_AT, MMUGDNA.31189.1.S1_AT, MMUGDNA.8971.1.S1_AT, MMUGDNA.4708.1.S1_AT, MMUGDNA.20105.1.S1_AT, MMUGDNA.10456.1.S1_AT	84	98	5085	3.08856	0.999056	0.371452	57.2387
INTERPRO	IPR002110:Ankyrin	10	3.57143	0.0102758	MMUGDNA.21455.1.S1_AT, MMUGDNA.33539.1.S1_AT, MMUGDNA.29403.1.S1_AT, MMUGDNA.11514.1.S1_AT, MMUGDNA.20653.1.S1_AT, MMUGDNA.14425.1.S1_AT, MMUGDNA.36734.1.S1_AT, MMUGDNA.20049.1.S1_AT, MMUGDNA.15516.1.S1_AT, MMUGDNA.9012.1.S1_AT	252	238	16659	2.77761	0.996296	0.372821	13.966
KEGG_PATHWAY	hsa04722:Neurotrophin signaling pathway	6	2.14286	0.0511062	MMUGDNA.14983.1.S1_AT, MMUGDNA.7309.1.S1_AT, MMUGDNA.31189.1.S1_AT, MMUGDNA.19716.1.S1_AT, MMUGDNA.28976.1.S1_AT, MMUGDNA.26263.1.S1_AT, MMUGDNA.7318.1.S1_AT	84	124	5085	2.92915	0.990616	0.373044	43.4164
KEGG_PATHWAY	hsa04722:Neurotrophin signaling pathway	6	2.14286	0.0511062	MMUGDNA.14983.1.S1_AT, MMUGDNA.7309.1.S1_AT, MMUGDNA.31189.1.S1_AT, MMUGDNA.19716.1.S1_AT, MMUGDNA.28976.1.S1_AT, MMUGDNA.26263.1.S1_AT, MMUGDNA.7318.1.S1_AT	84	124	5085	2.92915	0.990616	0.373044	43.4164
UP_SEQ_FEATURE	domain:Protein kinase	14	5	0.0158649	MMUGDNA.15963.1.S1_AT, MMUGDNA.40730.1.S1_AT, MMUGDNA.7309.1.S1_AT, MMUGDNA.6407.1.S1_AT, MMUGDNA.17368.1.S1_AT, MMUGDNA.7318.1.S1_AT, MMUGDNA.33334.1.S1_AT, MMUGDNA.10045.1.S1_AT, MMUGDNA.3074.1.S1_AT, MMUGDNA.25995.1.S1_AT, MMUGDNA.19716.1.S1_AT, MMUGDNA.17841.1.S1_AT, MMUGDNA.30699.1.S1_AT, MMUGDNA.22893.1.S1_AT, MMUGDNA.40304.1.S1_AT, MMUGDNA.34547.1.S1_AT, MMUGDNA.29629.1.S1_AT, MMUGDNA.4246…	270	469	19113	2.1131	1	0.375102	22.399
GOTERM_BP_FAT	GO:0001570~vasculogenesis	4	1.42857	0.0236658	MMUGDNA.19288.1.S1_AT, MMUGDNA.6407.1.S1_AT, MMUGDNA.36996.1.S1_AT, MMUGDNA.22893.1.S1_AT, MMUGDNA.10670.1.S1_AT, MMUGDNA.30207.1.S1_AT, MMUGDNA.17368.1.S1_AT	205	41	13528	6.43807	1	0.385314	32.6112
GOTERM_BP_FAT	GO:0016477~cell migration	10	3.57143	0.0242138	MMUGDNA.3168.1.S1_AT, MMUGDNA.36473.1.S1_AT, MMUGDNA.6407.1.S1_AT, MMUGDNA.17368.1.S1_AT, MMUGDNA.33334.1.S1_AT, MMUGDNA.4518.1.S1_AT, MMUGDNA.2344.1.S1_AT, MMUGDNA.23188.1.S1_AT, MMUGDNA.6698.1.S1_AT, MMUGDNA.40604.1.S1_AT, MMUGDNA.22691.1.S1_AT, MMUGDNA.40304.1.S1_AT, MMUGDNA.22893.1.S1_AT, MMUGDNA.29629.1.S1_AT, MMUGDNA.26538.1.S1_AT, MMUGDNA.21800.1.S1_AT	205	276	13528	2.39095	1	0.387946	33.2317
GOTERM_BP_FAT	GO:0050982~detection of mechanical stimulus	3	1.07143	0.0236329	MMUGDNA.38537.1.S1_AT, MMUGDNA.40304.1.S1_AT, MMUGDNA.29629.1.S1_AT, MMUGDNA.23716.1.S1_AT	205	16	13528	12.3732	1	0.389272	32.5737
GOTERM_BP_FAT	GO:0045944~positive regulation of transcription from RNA polymerase II promoter	12	4.28571	0.0249107	MMUGDNA.37755.1.S1_AT, MMUGDNA.24173.1.S1_AT, MMUGDNA.6058.1.S1_AT, MMUGDNA.38671.1.S1_AT, MMUGDNA.31954.1.S1_AT, MMUGDNA.580.1.S1_AT, MMUGDNA.12991.1.S1_AT, MMUGDNA.41363.1.S1_AT, MMUGDNA.36178.1.S1_AT, MMUGDNA.39899.1.S1_AT, MMUGDNA.30787.1.S1_AT, MMUGDNA.24223.1.S1_AT, MMUGDNA.4222.1.S1_AT, MMUGDNA.21520.1.S1_AT, MMUGDNA.35892.1.S1_AT, MMUGDNA.24944.1.S1_AT, MMUGDNA.28976.1.S1_AT, MMUGDNA.2118…	205	371	13528	2.13446	1	0.392334	34.0133
SMART	SM00471:HDc	4	1.42857	0.0124772	MMUGDNA.34086.1.S1_AT, MMUGDNA.42427.1.S1_AT, MMUGDNA.22024.1.S1_AT, MMUGDNA.29095.1.S1_AT	187	24	9079	8.0918	0.86417	0.392916	14.0535
UP_SEQ_FEATURE	domain:PDZ 1	4	1.42857	0.0185646	MMUGDNA.33422.1.S1_AT, MMUGDNA.14922.1.S1_AT, MMUGDNA.26907.1.S1_AT, MMUGDNA.28051.1.S1_AT, MMUGDNA.20858.1.S1_AT	270	40	19113	7.07889	1	0.397962	25.7068
UP_SEQ_FEATURE	domain:PDZ 2	4	1.42857	0.0185646	MMUGDNA.33422.1.S1_AT, MMUGDNA.14922.1.S1_AT, MMUGDNA.26907.1.S1_AT, MMUGDNA.28051.1.S1_AT, MMUGDNA.20858.1.S1_AT	270	40	19113	7.07889	1	0.397962	25.7068
UP_SEQ_FEATURE	domain:Laminin G-like 4	3	1.07143	0.0183643	MMUGDNA.42035.1.S1_AT, MMUGDNA.39143.1.S1_AT, MMUGDNA.30653.1.S1_AT	270	15	19113	14.1578	1	0.402782	25.466
SP_PIR_KEYWORDS	metal-binding	53	18.9286	0.0516029	MMUGDNA.9789.1.S1_AT, MMUGDNA.1191.1.S1_AT, MMUGDNA.30423.1.S1_AT, MMUGDNA.24085.1.S1_AT, MMUGDNA.15787.1.S1_AT, MMUGDNA.23518.1.S1_AT, MMUGDNA.22024.1.S1_AT, MMUGDNA.7318.1.S1_AT, MMUGDNA.28051.1.S1_AT, MMUGDNA.19565.1.S1_AT, MMUGDNA.28270.1.S1_AT, MMUGDNA.8.1.S1_AT, MMUGDNA.38012.1.S1_AT, MMUGDNA.2048.1.S1_AT, MMUGDNA.37755.1.S1_AT, MMUGDNA.16887.1.S1_AT, MMUGDNA.13479.1.S1_AT, MMUGDNA.5981.1.S…	271	2972	19235	1.26576	1	0.4048	50.4446
GOTERM_CC_FAT	GO:0044456~synapse part	8	2.85714	0.0473721	MMUGDNA.17978.1.S1_AT, MMUGDNA.25995.1.S1_AT, MMUGDNA.24561.1.S1_AT, MMUGDNA.9189.1.S1_AT, MMUGDNA.38537.1.S1_AT, MMUGDNA.15516.1.S1_AT, MMUGDNA.32285.1.S1_AT, MMUGDNA.30653.1.S1_AT	172	246	12782	2.41671	0.999995	0.409927	46.7654
GOTERM_BP_FAT	GO:0051899~membrane depolarization	4	1.42857	0.0268074	MMUGDNA.23483.1.S1_AT, MMUGDNA.24223.1.S1_AT, MMUGDNA.38537.1.S1_AT, MMUGDNA.24944.1.S1_AT, MMUGDNA.7214.1.S1_AT, MMUGDNA.26263.1.S1_AT, MMUGDNA.36178.1.S1_AT, MMUGDNA.2489.1.S1_AT	205	43	13528	6.13863	1	0.41088	36.097
GOTERM_CC_FAT	GO:0043232~intracellular non-membrane-bounded organelle	45	16.0714	0.0495515	MMUGDNA.24416.1.S1_AT, MMUGDNA.19288.1.S1_AT, MMUGDNA.7309.1.S1_AT, MMUGDNA.14827.1.S1_AT, MMUGDNA.4462.1.S1_AT, MMUGDNA.6671.1.S1_AT, MMUGDNA.31105.1.S1_AT, MMUGDNA.7318.1.S1_AT, MMUGDNA.25942.1.S1_AT, MMUGDNA.36292.1.S1_AT, MMUGDNA.4222.1.S1_AT, MMUGDNA.24223.1.S1_AT, MMUGDNA.32982.1.S1_AT, MMUGDNA.17700.1.S1_AT, MMUGDNA.9189.1.S1_AT, MMUGDNA.24944.1.S1_AT, MMUGDNA.38012.1.S1_AT, MMUGDNA.11514.…	172	2596	12782	1.28818	0.999997	0.411035	48.3261
GOTERM_CC_FAT	GO:0043228~non-membrane-bounded organelle	45	16.0714	0.0495515	MMUGDNA.24416.1.S1_AT, MMUGDNA.19288.1.S1_AT, MMUGDNA.7309.1.S1_AT, MMUGDNA.14827.1.S1_AT, MMUGDNA.4462.1.S1_AT, MMUGDNA.6671.1.S1_AT, MMUGDNA.31105.1.S1_AT, MMUGDNA.7318.1.S1_AT, MMUGDNA.25942.1.S1_AT, MMUGDNA.36292.1.S1_AT, MMUGDNA.4222.1.S1_AT, MMUGDNA.24223.1.S1_AT, MMUGDNA.32982.1.S1_AT, MMUGDNA.17700.1.S1_AT, MMUGDNA.9189.1.S1_AT, MMUGDNA.24944.1.S1_AT, MMUGDNA.38012.1.S1_AT, MMUGDNA.11514.…	172	2596	12782	1.28818	0.999997	0.411035	48.3261
GOTERM_MF_FAT	GO:0046983~protein dimerization activity	16	5.71429	0.0269877	MMUGDNA.28168.1.S1_AT, MMUGDNA.30423.1.S1_AT, MMUGDNA.580.1.S1_AT, MMUGDNA.6565.1.S1_AT, MMUGDNA.38537.1.S1_AT, MMUGDNA.4222.1.S1_AT, MMUGDNA.31029.1.S1_AT, MMUGDNA.24889.1.S1_AT, MMUGDNA.41650.1.S1_AT, MMUGDNA.38012.1.S1_AT, MMUGDNA.3168.1.S1_AT, MMUGDNA.23483.1.S1_AT, MMUGDNA.38671.1.S1_AT, MMUGDNA.31954.1.S1_AT, MMUGDNA.7214.1.S1_AT, MMUGDNA.28259.1.S1_AT, MMUGDNA.30787.1.S1_AT, MMUGDNA.11832.…	208	542	12983	1.84261	0.999963	0.415554	31.4575
KEGG_PATHWAY	hsa04270:Vascular smooth muscle contraction	5	1.78571	0.109508	MMUGDNA.40784.1.S1_AT, MMUGDNA.7309.1.S1_AT, MMUGDNA.8971.1.S1_AT, MMUGDNA.4708.1.S1_AT, MMUGDNA.33334.1.S1_AT, MMUGDNA.20105.1.S1_AT, MMUGDNA.9012.1.S1_AT	84	112	5085	2.70249	0.999967	0.41916	71.6065
KEGG_PATHWAY	hsa04114:Oocyte meiosis	5	1.78571	0.104242	MMUGDNA.9059.1.S1_AT, MMUGDNA.23483.1.S1_AT, MMUGDNA.7309.1.S1_AT, MMUGDNA.8176.1.S1_AT, MMUGDNA.7214.1.S1_AT, MMUGDNA.4708.1.S1_AT, MMUGDNA.20105.1.S1_AT	84	110	5085	2.75162	0.999944	0.419758	69.7299
GOTERM_CC_FAT	GO:0031981~nuclear lumen	28	10	0.0470589	MMUGDNA.10654.1.S1_AT, MMUGDNA.9059.1.S1_AT, MMUGDNA.24173.1.S1_AT, MMUGDNA.25592.1.S1_AT, MMUGDNA.19288.1.S1_AT, MMUGDNA.7309.1.S1_AT, MMUGDNA.6565.1.S1_AT, MMUGDNA.31105.1.S1_AT, MMUGDNA.39899.1.S1_AT, MMUGDNA.13867.1.S1_AT, MMUGDNA.28123.1.S1_AT, MMUGDNA.33142.1.S1_AT, MMUGDNA.3356.1.S1_AT, MMUGDNA.4222.1.S1_AT, MMUGDNA.24223.1.S1_AT, MMUGDNA.17700.1.S1_AT, MMUGDNA.16198.1.S1_AT, MMUGDNA.24944…	172	1450	12782	1.43503	0.999994	0.421752	46.5376
SP_PIR_KEYWORDS	ubl conjugation pathway	13	4.64286	0.0562281	MMUGDNA.9059.1.S1_AT, MMUGDNA.41009.1.S1_AT, MMUGDNA.39644.1.S1_AT, MMUGDNA.37913.1.S1_AT, MMUGDNA.13479.1.S1_AT, MMUGDNA.1215.1.S1_AT, MMUGDNA.17618.1.S1_AT, MMUGDNA.28913.1.S1_AT, MMUGDNA.36137.1.S1_AT, MMUGDNA.29817.1.S1_AT, MMUGDNA.29065.1.S1_AT, MMUGDNA.29382.1.S1_AT, MMUGDNA.39261.1.S1_AT, MMUGDNA.19565.1.S1_AT	271	509	19235	1.81279	1	0.421805	53.5532
UP_SEQ_FEATURE	repeat:ANK 8	4	1.42857	0.0211346	MMUGDNA.33539.1.S1_AT, MMUGDNA.29403.1.S1_AT, MMUGDNA.11514.1.S1_AT, MMUGDNA.14425.1.S1_AT	270	42	19113	6.7418	1	0.42277	28.7324
UP_SEQ_FEATURE	domain:dDENN	3	1.07143	0.0207952	MMUGDNA.38577.1.S1_AT, MMUGDNA.31029.1.S1_S_AT, MMUGDNA.38123.1.S1_AT, MMUGDNA.31029.1.S1_AT	270	16	19113	13.2729	1	0.425617	28.3396
UP_SEQ_FEATURE	domain:DENN	3	1.07143	0.0207952	MMUGDNA.38577.1.S1_AT, MMUGDNA.31029.1.S1_S_AT, MMUGDNA.38123.1.S1_AT, MMUGDNA.31029.1.S1_AT	270	16	19113	13.2729	1	0.425617	28.3396
UP_SEQ_FEATURE	domain:uDENN	3	1.07143	0.0207952	MMUGDNA.38577.1.S1_AT, MMUGDNA.31029.1.S1_S_AT, MMUGDNA.38123.1.S1_AT, MMUGDNA.31029.1.S1_AT	270	16	19113	13.2729	1	0.425617	28.3396
GOTERM_BP_FAT	GO:0010769~regulation of cell morphogenesis involved in differentiation	5	1.78571	0.0289371	MMUGDNA.3168.1.S1_AT, MMUGDNA.40604.1.S1_AT, MMUGDNA.36473.1.S1_AT, MMUGDNA.6407.1.S1_AT, MMUGDNA.22893.1.S1_AT, MMUGDNA.17368.1.S1_AT, MMUGDNA.4518.1.S1_AT, MMUGDNA.21800.1.S1_AT	205	77	13528	4.28508	1	0.431043	38.3629
KEGG_PATHWAY	hsa04730:Long-term depression	4	1.42857	0.102184	MMUGDNA.40784.1.S1_AT, MMUGDNA.7309.1.S1_AT, MMUGDNA.8971.1.S1_AT, MMUGDNA.4708.1.S1_AT, MMUGDNA.33334.1.S1_AT, MMUGDNA.20105.1.S1_AT	84	69	5085	3.50932	0.999932	0.431248	68.9661
GOTERM_MF_FAT	GO:0016564~transcription repressor activity	11	3.92857	0.0300358	MMUGDNA.38012.1.S1_AT, MMUGDNA.37755.1.S1_AT, MMUGDNA.1191.1.S1_AT, MMUGDNA.30423.1.S1_AT, MMUGDNA.6565.1.S1_AT, MMUGDNA.16258.1.S1_AT, MMUGDNA.36178.1.S1_AT, MMUGDNA.15532.1.S1_AT, MMUGDNA.24223.1.S1_AT, MMUGDNA.32530.1.S1_AT, MMUGDNA.16198.1.S1_AT, MMUGDNA.24944.1.S1_AT, MMUGDNA.22275.1.S1_AT, MMUGDNA.8286.1.S1_AT, MMUGDNA.19565.1.S1_AT, MMUGDNA.24889.1.S1_AT, MMUGDNA.2489.1.S1_AT	208	316	12983	2.17279	0.999989	0.433769	34.3632
GOTERM_MF_FAT	GO:0016879~ligase activity, forming carbon-nitrogen bonds	9	3.21429	0.0319982	MMUGDNA.36137.1.S1_AT, MMUGDNA.29817.1.S1_AT, MMUGDNA.41009.1.S1_AT, MMUGDNA.39644.1.S1_AT, MMUGDNA.37913.1.S1_AT, MMUGDNA.13479.1.S1_AT, MMUGDNA.29382.1.S1_AT, MMUGDNA.4358.1.S1_AT, MMUGDNA.19565.1.S1_AT, MMUGDNA.28913.1.S1_AT	208	231	12983	2.43188	0.999995	0.43878	36.1731
GOTERM_MF_FAT	GO:0008134~transcription factor binding	15	5.35714	0.0354126	MMUGDNA.9207.1.S1_AT, MMUGDNA.37755.1.S1_AT, MMUGDNA.24173.1.S1_AT, MMUGDNA.38671.1.S1_AT, MMUGDNA.31954.1.S1_AT, MMUGDNA.6565.1.S1_AT, MMUGDNA.10038.1.S1_AT, MMUGDNA.15532.1.S1_AT, MMUGDNA.39899.1.S1_AT, MMUGDNA.4222.1.S1_AT, MMUGDNA.16198.1.S1_AT, MMUGDNA.5310.1.S1_AT, MMUGDNA.17700.1.S1_AT, MMUGDNA.35892.1.S1_AT, MMUGDNA.5891.1.S1_AT, MMUGDNA.2118.1.S1_AT, MMUGDNA.26263.1.S1_AT, MMUGDNA.19565.…	208	513	12983	1.8251	0.999999	0.442735	39.212
GOTERM_BP_FAT	GO:0006350~transcription	43	15.3571	0.0312567	MMUGDNA.24173.1.S1_AT, MMUGDNA.25592.1.S1_AT, MMUGDNA.1191.1.S1_AT, MMUGDNA.24921.1.S1_AT, MMUGDNA.30423.1.S1_AT, MMUGDNA.580.1.S1_AT, MMUGDNA.15787.1.S1_AT, MMUGDNA.10038.1.S1_AT, MMUGDNA.39899.1.S1_AT, MMUGDNA.33142.1.S1_AT, MMUGDNA.4222.1.S1_AT, MMUGDNA.16198.1.S1_AT, MMUGDNA.17700.1.S1_AT, MMUGDNA.28857.1.S1_AT, MMUGDNA.19565.1.S1_AT, MMUGDNA.28270.1.S1_AT, MMUGDNA.8.1.S1_AT, MMUGDNA.38012.1.…	205	2101	13528	1.35059	1	0.443344	40.7449
GOTERM_BP_FAT	GO:0006913~nucleocytoplasmic transport	7	2.5	0.030899	MMUGDNA.38854.1.S1_AT, MMUGDNA.23483.1.S1_AT, MMUGDNA.1191.1.S1_AT, MMUGDNA.24223.1.S1_AT, MMUGDNA.7309.1.S1_AT, MMUGDNA.32901.1.S1_AT, MMUGDNA.24944.1.S1_AT, MMUGDNA.7214.1.S1_AT, MMUGDNA.36178.1.S1_AT, MMUGDNA.2489.1.S1_AT, MMUGDNA.28913.1.S1_AT	205	156	13528	2.9611	1	0.44385	40.3834
GOTERM_CC_FAT	GO:0005912~adherens junction	6	2.14286	0.0570498	MMUGDNA.36473.1.S1_AT, MMUGDNA.6407.1.S1_AT, MMUGDNA.14922.1.S1_AT, MMUGDNA.4585.1.S1_AT, MMUGDNA.22893.1.S1_AT, MMUGDNA.17368.1.S1_AT, MMUGDNA.20858.1.S1_AT, MMUGDNA.25801.1.S1_AT, MMUGDNA.21767.1.S1_AT	172	155	12782	2.87667	1	0.44424	53.3787
GOTERM_BP_FAT	GO:0060079~regulation of excitatory postsynaptic membrane potential	3	1.07143	0.032699	MMUGDNA.23483.1.S1_AT, MMUGDNA.24223.1.S1_AT, MMUGDNA.38537.1.S1_AT, MMUGDNA.24944.1.S1_AT, MMUGDNA.7214.1.S1_AT, MMUGDNA.36178.1.S1_AT, MMUGDNA.2489.1.S1_AT	205	19	13528	10.4195	1	0.449852	42.1821
GOTERM_MF_FAT	GO:0005085~guanyl-nucleotide exchange factor activity	7	2.5	0.0349117	MMUGDNA.42305.1.S1_AT, MMUGDNA.31189.1.S1_AT, MMUGDNA.43182.1.S1_AT, MMUGDNA.13479.1.S1_AT, MMUGDNA.36763.1.S1_AT, MMUGDNA.8306.1.S1_AT, MMUGDNA.9928.1.S1_AT	208	152	12983	2.87453	0.999998	0.452554	38.7748
GOTERM_BP_FAT	GO:0051169~nuclear transport	7	2.5	0.0325782	MMUGDNA.38854.1.S1_AT, MMUGDNA.23483.1.S1_AT, MMUGDNA.1191.1.S1_AT, MMUGDNA.24223.1.S1_AT, MMUGDNA.7309.1.S1_AT, MMUGDNA.32901.1.S1_AT, MMUGDNA.24944.1.S1_AT, MMUGDNA.7214.1.S1_AT, MMUGDNA.36178.1.S1_AT, MMUGDNA.2489.1.S1_AT, MMUGDNA.28913.1.S1_AT	205	158	13528	2.92362	1	0.452863	42.063
SP_PIR_KEYWORDS	phosphotransferase	7	2.5	0.0646301	MMUGDNA.7309.1.S1_AT, MMUGDNA.40304.1.S1_AT, MMUGDNA.30699.1.S1_AT, MMUGDNA.13175.1.S1_AT, MMUGDNA.33334.1.S1_AT, MMUGDNA.29629.1.S1_AT, MMUGDNA.1966.1.S1_AT, MMUGDNA.10045.1.S1_AT	271	201	19235	2.47187	1	0.457787	58.7435
SP_PIR_KEYWORDS	ligase	9	3.21429	0.0667334	MMUGDNA.36137.1.S1_AT, MMUGDNA.29817.1.S1_AT, MMUGDNA.41009.1.S1_AT, MMUGDNA.37913.1.S1_AT, MMUGDNA.13479.1.S1_AT, MMUGDNA.19503.1.S1_AT, MMUGDNA.29065.1.S1_AT, MMUGDNA.4358.1.S1_AT, MMUGDNA.28913.1.S1_AT	271	305	19235	2.09443	1	0.458248	59.956
SP_PIR_KEYWORDS	phosphoric monoester hydrolase	4	1.42857	0.0729703	MMUGDNA.23483.1.S1_AT, MMUGDNA.42236.1.S1_AT, MMUGDNA.33506.1.S1_AT, MMUGDNA.1402.1.S1_AT, MMUGDNA.7214.1.S1_AT, MMUGDNA.21767.1.S1_AT, MMUGDNA.36145.1.S1_AT	271	69	19235	4.11466	1	0.45926	63.3606
SP_PIR_KEYWORDS	SH2 domain	5	1.78571	0.0712331	MMUGDNA.14827.1.S1_AT, MMUGDNA.8306.1.S1_AT, MMUGDNA.40304.1.S1_AT, MMUGDNA.10670.1.S1_AT, MMUGDNA.29629.1.S1_AT, MMUGDNA.17618.1.S1_AT	271	111	19235	3.1972	1	0.46058	62.4403
UP_SEQ_FEATURE	repeat:ANK 4	7	2.5	0.0245453	MMUGDNA.33539.1.S1_AT, MMUGDNA.29403.1.S1_AT, MMUGDNA.11514.1.S1_AT, MMUGDNA.14425.1.S1_AT, MMUGDNA.20049.1.S1_AT, MMUGDNA.15516.1.S1_AT, MMUGDNA.9012.1.S1_AT	270	158	19113	3.13622	1	0.464049	32.5698
GOTERM_CC_FAT	GO:0030027~lamellipodium	4	1.42857	0.0672533	MMUGDNA.36473.1.S1_AT, MMUGDNA.6407.1.S1_AT, MMUGDNA.22893.1.S1_AT, MMUGDNA.17368.1.S1_AT, MMUGDNA.10456.1.S1_AT, MMUGDNA.21767.1.S1_AT	172	70	12782	4.24651	1	0.475151	59.5236
GOTERM_BP_FAT	GO:0045449~regulation of transcription	51	18.2143	0.0357127	MMUGDNA.25592.1.S1_AT, MMUGDNA.24173.1.S1_AT, MMUGDNA.1191.1.S1_AT, MMUGDNA.24921.1.S1_AT, MMUGDNA.7309.1.S1_AT, MMUGDNA.580.1.S1_AT, MMUGDNA.30423.1.S1_AT, MMUGDNA.15787.1.S1_AT, MMUGDNA.10038.1.S1_AT, MMUGDNA.39899.1.S1_AT, MMUGDNA.33142.1.S1_AT, MMUGDNA.24223.1.S1_AT, MMUGDNA.4222.1.S1_AT, MMUGDNA.16198.1.S1_AT, MMUGDNA.17700.1.S1_AT, MMUGDNA.24944.1.S1_AT, MMUGDNA.39261.1.S1_AT, MMUGDNA.28857…	205	2601	13528	1.29393	1	0.475537	45.0801
SP_PIR_KEYWORDS	synapse	7	2.5	0.0803426	MMUGDNA.33422.1.S1_AT, MMUGDNA.23163.1.S1_AT, MMUGDNA.29545.1.S1_AT, MMUGDNA.17978.1.S1_AT, MMUGDNA.24561.1.S1_AT, MMUGDNA.38537.1.S1_AT, MMUGDNA.20852.1.S1_AT, MMUGDNA.15516.1.S1_AT, MMUGDNA.31550.1.S1_AT	271	213	19235	2.33261	1	0.483524	67.0391
GOTERM_MF_FAT	GO:0005524~ATP binding	33	11.7857	0.04399	MMUGDNA.10654.1.S1_AT, MMUGDNA.15963.1.S1_AT, MMUGDNA.21455.1.S1_AT, MMUGDNA.40730.1.S1_AT, MMUGDNA.7309.1.S1_AT, MMUGDNA.14827.1.S1_AT, MMUGDNA.6407.1.S1_AT, MMUGDNA.31105.1.S1_AT, MMUGDNA.14425.1.S1_AT, MMUGDNA.7318.1.S1_AT, MMUGDNA.29817.1.S1_AT, MMUGDNA.3074.1.S1_AT, MMUGDNA.19503.1.S1_AT, MMUGDNA.19716.1.S1_AT, MMUGDNA.30699.1.S1_AT, MMUGDNA.26907.1.S1_AT, MMUGDNA.13175.1.S1_AT, MMUGDNA.4102…	208	1477	12983	1.39459	1	0.488908	46.2645
BIOCARTA	h_CCR3Pathway:CCR3 signaling in Eosinophils	4	1.42857	0.0120332	MMUGDNA.40784.1.S1_AT, MMUGDNA.7309.1.S1_AT, MMUGDNA.6407.1.S1_AT, MMUGDNA.8971.1.S1_AT, MMUGDNA.22893.1.S1_AT, MMUGDNA.17368.1.S1_AT, MMUGDNA.9012.1.S1_AT	35	21	1437	7.82041	0.751475	0.501477	12.8814
KEGG_PATHWAY	hsa04020:Calcium signaling pathway	6	2.14286	0.159055	MMUGDNA.40784.1.S1_AT, MMUGDNA.23483.1.S1_AT, MMUGDNA.25995.1.S1_AT, MMUGDNA.8971.1.S1_AT, MMUGDNA.13175.1.S1_AT, MMUGDNA.7214.1.S1_AT, MMUGDNA.13334.1.S1_AT, MMUGDNA.4708.1.S1_AT, MMUGDNA.20105.1.S1_AT	84	176	5085	2.06372	1	0.503806	84.7479
GOTERM_BP_FAT	GO:0048599~oocyte development	3	1.07143	0.039378	MMUGDNA.28976.1.S1_AT, MMUGDNA.29095.1.S1_AT, MMUGDNA.26263.1.S1_AT	205	21	13528	9.42718	1	0.505424	48.421
INTERPRO	IPR006020:Phosphotyrosine interaction region	4	1.42857	0.0193422	MMUGDNA.37838.1.S1_AT, MMUGDNA.20049.1.S1_AT, MMUGDNA.15516.1.S1_AT, MMUGDNA.23188.1.S1_AT	252	38	16659	6.95865	0.999975	0.506259	24.7574
SP_PIR_KEYWORDS	guanine-nucleotide releasing factor	5	1.78571	0.0909622	MMUGDNA.42305.1.S1_AT, MMUGDNA.31189.1.S1_AT, MMUGDNA.36763.1.S1_AT, MMUGDNA.8306.1.S1_AT, MMUGDNA.9928.1.S1_AT	271	121	19235	2.93297	1	0.509708	71.741
KEGG_PATHWAY	hsa04350:TGF-beta signaling pathway	4	1.42857	0.168925	MMUGDNA.9059.1.S1_AT, MMUGDNA.7309.1.S1_AT, MMUGDNA.5891.1.S1_AT, MMUGDNA.28913.1.S1_AT	84	87	5085	2.78325	1	0.5113	86.5825
INTERPRO	IPR000198:RhoGAP	5	1.78571	0.0183932	MMUGDNA.34360.1.S1_AT, MMUGDNA.11395.1.S1_AT, MMUGDNA.25801.1.S1_AT, MMUGDNA.24687.1.S1_AT, MMUGDNA.25701.1.S1_AT	252	67	16659	4.93337	0.999957	0.512618	23.69
INTERPRO	IPR001194:DENN	3	1.07143	0.0236109	MMUGDNA.38577.1.S1_AT, MMUGDNA.31029.1.S1_S_AT, MMUGDNA.38123.1.S1_AT, MMUGDNA.31029.1.S1_AT	252	16	16659	12.3951	0.999998	0.512994	29.3891
INTERPRO	IPR005112:dDENN	3	1.07143	0.0236109	MMUGDNA.38577.1.S1_AT, MMUGDNA.31029.1.S1_S_AT, MMUGDNA.38123.1.S1_AT, MMUGDNA.31029.1.S1_AT	252	16	16659	12.3951	0.999998	0.512994	29.3891
INTERPRO	IPR005113:uDENN	3	1.07143	0.0236109	MMUGDNA.38577.1.S1_AT, MMUGDNA.31029.1.S1_S_AT, MMUGDNA.38123.1.S1_AT, MMUGDNA.31029.1.S1_AT	252	16	16659	12.3951	0.999998	0.512994	29.3891
SMART	SM00239:C2	8	2.85714	0.0223862	MMUGDNA.36137.1.S1_AT, MMUGDNA.24814.1.S1_AT, MMUGDNA.40784.1.S1_AT, MMUGDNA.43182.1.S1_AT, MMUGDNA.8971.1.S1_AT, MMUGDNA.20852.1.S1_AT, MMUGDNA.10670.1.S1_AT, MMUGDNA.28913.1.S1_AT, MMUGDNA.31550.1.S1_AT, MMUGDNA.40444.1.S1_AT	187	137	9079	2.83508	0.972672	0.513234	23.8976
SP_PIR_KEYWORDS	serine/threonine-protein kinase	10	3.57143	0.0896031	MMUGDNA.3074.1.S1_AT, MMUGDNA.40730.1.S1_AT, MMUGDNA.7309.1.S1_AT, MMUGDNA.17841.1.S1_AT, MMUGDNA.19716.1.S1_AT, MMUGDNA.34547.1.S1_AT, MMUGDNA.33334.1.S1_AT, MMUGDNA.7318.1.S1_AT, MMUGDNA.15768.1.S1_AT, MMUGDNA.10045.1.S1_AT, MMUGDNA.42464.1.S1_AT	271	381	19235	1.86294	1	0.513516	71.176
GOTERM_MF_FAT	GO:0032559~adenyl ribonucleotide binding	33	11.7857	0.0512729	MMUGDNA.10654.1.S1_AT, MMUGDNA.15963.1.S1_AT, MMUGDNA.21455.1.S1_AT, MMUGDNA.40730.1.S1_AT, MMUGDNA.7309.1.S1_AT, MMUGDNA.14827.1.S1_AT, MMUGDNA.6407.1.S1_AT, MMUGDNA.31105.1.S1_AT, MMUGDNA.14425.1.S1_AT, MMUGDNA.7318.1.S1_AT, MMUGDNA.29817.1.S1_AT, MMUGDNA.3074.1.S1_AT, MMUGDNA.19503.1.S1_AT, MMUGDNA.19716.1.S1_AT, MMUGDNA.30699.1.S1_AT, MMUGDNA.26907.1.S1_AT, MMUGDNA.13175.1.S1_AT, MMUGDNA.4102…	208	1497	12983	1.37595	1	0.516706	51.6485
INTERPRO	IPR012680:Laminin G, subdomain 2	4	1.42857	0.0251961	MMUGDNA.42035.1.S1_AT, MMUGDNA.39143.1.S1_AT, MMUGDNA.23716.1.S1_AT, MMUGDNA.30653.1.S1_AT	252	42	16659	6.29592	0.999999	0.517108	31.0404
GOTERM_MF_FAT	GO:0019787~small conjugating protein ligase activity	7	2.5	0.0499584	MMUGDNA.36137.1.S1_AT, MMUGDNA.29817.1.S1_AT, MMUGDNA.39644.1.S1_AT, MMUGDNA.37913.1.S1_AT, MMUGDNA.13479.1.S1_AT, MMUGDNA.29382.1.S1_AT, MMUGDNA.19565.1.S1_AT, MMUGDNA.28913.1.S1_AT	208	166	12983	2.6321	1	0.520606	50.7154
GOTERM_BP_FAT	GO:0051146~striated muscle cell differentiation	5	1.78571	0.0439671	MMUGDNA.38012.1.S1_AT, MMUGDNA.23483.1.S1_AT, MMUGDNA.39792.1.S1_AT, MMUGDNA.24561.1.S1_AT, MMUGDNA.22275.1.S1_AT, MMUGDNA.7214.1.S1_AT, MMUGDNA.24889.1.S1_AT, MMUGDNA.26538.1.S1_AT	205	88	13528	3.74945	1	0.52366	52.3348
GOTERM_BP_FAT	GO:0055002~striated muscle cell development	4	1.42857	0.0435428	MMUGDNA.23483.1.S1_AT, MMUGDNA.39792.1.S1_AT, MMUGDNA.24561.1.S1_AT, MMUGDNA.7214.1.S1_AT, MMUGDNA.26538.1.S1_AT	205	52	13528	5.07617	1	0.524338	51.985
SMART	SM00294:4.1m	3	1.07143	0.0323174	MMUGDNA.42035.1.S1_AT, MMUGDNA.39143.1.S1_AT, MMUGDNA.30653.1.S1_AT	187	14	9079	10.4037	0.994611	0.52583	32.716
KEGG_PATHWAY	hsa04062:Chemokine signaling pathway	6	2.14286	0.189116	MMUGDNA.40784.1.S1_AT, MMUGDNA.7309.1.S1_AT, MMUGDNA.31189.1.S1_AT, MMUGDNA.6407.1.S1_AT, MMUGDNA.8971.1.S1_AT, MMUGDNA.14922.1.S1_AT, MMUGDNA.22893.1.S1_AT, MMUGDNA.28976.1.S1_AT, MMUGDNA.17368.1.S1_AT, MMUGDNA.20858.1.S1_AT	84	187	5085	1.94232	1	0.525874	89.7264
GOTERM_BP_FAT	GO:0051674~localization of cell	10	3.57143	0.0433024	MMUGDNA.3168.1.S1_AT, MMUGDNA.36473.1.S1_AT, MMUGDNA.6407.1.S1_AT, MMUGDNA.17368.1.S1_AT, MMUGDNA.33334.1.S1_AT, MMUGDNA.4518.1.S1_AT, MMUGDNA.2344.1.S1_AT, MMUGDNA.23188.1.S1_AT, MMUGDNA.6698.1.S1_AT, MMUGDNA.40604.1.S1_AT, MMUGDNA.22691.1.S1_AT, MMUGDNA.40304.1.S1_AT, MMUGDNA.22893.1.S1_AT, MMUGDNA.29629.1.S1_AT, MMUGDNA.26538.1.S1_AT, MMUGDNA.21800.1.S1_AT	205	307	13528	2.14952	1	0.526572	51.7858
GOTERM_BP_FAT	GO:0048870~cell motility	10	3.57143	0.0433024	MMUGDNA.3168.1.S1_AT, MMUGDNA.36473.1.S1_AT, MMUGDNA.6407.1.S1_AT, MMUGDNA.17368.1.S1_AT, MMUGDNA.33334.1.S1_AT, MMUGDNA.4518.1.S1_AT, MMUGDNA.2344.1.S1_AT, MMUGDNA.23188.1.S1_AT, MMUGDNA.6698.1.S1_AT, MMUGDNA.40604.1.S1_AT, MMUGDNA.22691.1.S1_AT, MMUGDNA.40304.1.S1_AT, MMUGDNA.22893.1.S1_AT, MMUGDNA.29629.1.S1_AT, MMUGDNA.26538.1.S1_AT, MMUGDNA.21800.1.S1_AT	205	307	13528	2.14952	1	0.526572	51.7858
GOTERM_BP_FAT	GO:0060078~regulation of postsynaptic membrane potential	3	1.07143	0.0465236	MMUGDNA.23483.1.S1_AT, MMUGDNA.24223.1.S1_AT, MMUGDNA.38537.1.S1_AT, MMUGDNA.24944.1.S1_AT, MMUGDNA.7214.1.S1_AT, MMUGDNA.36178.1.S1_AT, MMUGDNA.2489.1.S1_AT	205	23	13528	8.60742	1	0.527857	54.3924
GOTERM_BP_FAT	GO:0031344~regulation of cell projection organization	5	1.78571	0.0455143	MMUGDNA.3168.1.S1_AT, MMUGDNA.40604.1.S1_AT, MMUGDNA.36473.1.S1_AT, MMUGDNA.6407.1.S1_AT, MMUGDNA.22893.1.S1_AT, MMUGDNA.17368.1.S1_AT, MMUGDNA.4518.1.S1_AT, MMUGDNA.21800.1.S1_AT	205	89	13528	3.70732	1	0.527953	53.5903
GOTERM_BP_FAT	GO:0030335~positive regulation of cell migration	5	1.78571	0.0455143	MMUGDNA.25995.1.S1_AT, MMUGDNA.7309.1.S1_AT, MMUGDNA.34360.1.S1_AT, MMUGDNA.26263.1.S1_AT, MMUGDNA.10456.1.S1_AT	205	89	13528	3.70732	1	0.527953	53.5903
GOTERM_BP_FAT	GO:0030334~regulation of cell migration	7	2.5	0.0429949	MMUGDNA.14983.1.S1_AT, MMUGDNA.25995.1.S1_AT, MMUGDNA.7309.1.S1_AT, MMUGDNA.34360.1.S1_AT, MMUGDNA.26263.1.S1_AT, MMUGDNA.10456.1.S1_AT, MMUGDNA.21767.1.S1_AT	205	169	13528	2.73332	1	0.528285	51.5298
GOTERM_BP_FAT	GO:0044265~cellular macromolecule catabolic process	18	6.42857	0.0473017	MMUGDNA.9059.1.S1_AT, MMUGDNA.6123.1.S1_AT, MMUGDNA.15963.1.S1_AT, MMUGDNA.41009.1.S1_AT, MMUGDNA.37913.1.S1_AT, MMUGDNA.16887.1.S1_AT, MMUGDNA.39644.1.S1_AT, MMUGDNA.13479.1.S1_AT, MMUGDNA.8176.1.S1_AT, MMUGDNA.28913.1.S1_AT, MMUGDNA.1215.1.S1_AT, MMUGDNA.17618.1.S1_AT, MMUGDNA.36137.1.S1_AT, MMUGDNA.29817.1.S1_AT, MMUGDNA.29065.1.S1_AT, MMUGDNA.29382.1.S1_AT, MMUGDNA.39261.1.S1_AT, MMUGDNA.1956…	205	725	13528	1.63838	1	0.52992	55.0019
GOTERM_BP_FAT	GO:0003006~reproductive developmental process	9	3.21429	0.0452659	MMUGDNA.7742.1.S1_AT, MMUGDNA.38671.1.S1_AT, MMUGDNA.4222.1.S1_AT, MMUGDNA.31954.1.S1_AT, MMUGDNA.38094.1.S1_AT, MMUGDNA.43093.1.S1_AT, MMUGDNA.41617.1.S1_AT, MMUGDNA.30441.1.S1_AT, MMUGDNA.28976.1.S1_AT, MMUGDNA.29095.1.S1_AT, MMUGDNA.26263.1.S1_AT, MMUGDNA.38035.1.S1_AT, MMUGDNA.41650.1.S1_AT, MMUGDNA.28594.1.S1_AT	205	262	13528	2.26684	1	0.530066	53.3908
INTERPRO	IPR011991:Winged helix repressor DNA-binding	8	2.85714	0.0234094	MMUGDNA.38012.1.S1_AT, MMUGDNA.9059.1.S1_AT, MMUGDNA.16258.1.S1_AT, MMUGDNA.5891.1.S1_AT, MMUGDNA.22275.1.S1_AT, MMUGDNA.28976.1.S1_AT, MMUGDNA.41363.1.S1_AT, MMUGDNA.24889.1.S1_AT, MMUGDNA.1215.1.S1_AT, MMUGDNA.28123.1.S1_AT	252	187	16659	2.82811	0.999997	0.530093	29.1765
INTERPRO	IPR018029:C2 membrane targeting protein	6	2.14286	0.0221175	MMUGDNA.36137.1.S1_AT, MMUGDNA.40784.1.S1_AT, MMUGDNA.43182.1.S1_AT, MMUGDNA.8971.1.S1_AT, MMUGDNA.10670.1.S1_AT, MMUGDNA.28913.1.S1_AT, MMUGDNA.40444.1.S1_AT	252	106	16659	3.74191	0.999995	0.531228	27.7998
GOTERM_BP_FAT	GO:0009994~oocyte differentiation	3	1.07143	0.0428946	MMUGDNA.28976.1.S1_AT, MMUGDNA.29095.1.S1_AT, MMUGDNA.26263.1.S1_AT	205	22	13528	8.99867	1	0.531792	51.446
GOTERM_CC_FAT	GO:0000267~cell fraction	21	7.5	0.0872207	MMUGDNA.23483.1.S1_AT, MMUGDNA.33422.1.S1_AT, MMUGDNA.42305.1.S1_AT, MMUGDNA.7309.1.S1_AT, MMUGDNA.38537.1.S1_AT, MMUGDNA.42427.1.S1_AT, MMUGDNA.22024.1.S1_AT, MMUGDNA.7214.1.S1_AT, MMUGDNA.13334.1.S1_AT, MMUGDNA.28937.1.S1_AT, MMUGDNA.20105.1.S1_AT, MMUGDNA.10456.1.S1_AT, MMUGDNA.40444.1.S1_AT, MMUGDNA.40784.1.S1_AT, MMUGDNA.9086.1.S1_AT, MMUGDNA.33539.1.S1_AT, MMUGDNA.22090.1.S1_AT, MMUGDNA.294…	172	1083	12782	1.44099	1	0.532572	69.4428
SMART	SM00462:PTB	4	1.42857	0.0422603	MMUGDNA.37838.1.S1_AT, MMUGDNA.20049.1.S1_AT, MMUGDNA.15516.1.S1_AT, MMUGDNA.23188.1.S1_AT	187	38	9079	5.11061	0.998957	0.533657	40.5971
INTERPRO	IPR003585:Neurexin/syndecan/glycophorin C	3	1.07143	0.0182616	MMUGDNA.42035.1.S1_AT, MMUGDNA.39143.1.S1_AT, MMUGDNA.30653.1.S1_AT	252	14	16659	14.1658	0.999954	0.536248	23.5409
UP_SEQ_FEATURE	domain:Laminin G-like 3	3	1.07143	0.0317374	MMUGDNA.42035.1.S1_AT, MMUGDNA.39143.1.S1_AT, MMUGDNA.30653.1.S1_AT	270	20	19113	10.6183	1	0.537818	40.0362
GOTERM_CC_FAT	GO:0044430~cytoskeletal part	19	6.78571	0.085879	MMUGDNA.8637.1.S1_AT, MMUGDNA.24416.1.S1_AT, MMUGDNA.14922.1.S1_AT, MMUGDNA.38537.1.S1_AT, MMUGDNA.41617.1.S1_AT, MMUGDNA.42427.1.S1_AT, MMUGDNA.4358.1.S1_AT, MMUGDNA.7318.1.S1_AT, MMUGDNA.15516.1.S1_AT, MMUGDNA.36292.1.S1_AT, MMUGDNA.12086.1.S1_AT, MMUGDNA.32982.1.S1_AT, MMUGDNA.25995.1.S1_AT, MMUGDNA.29403.1.S1_AT, MMUGDNA.9189.1.S1_AT, MMUGDNA.19716.1.S1_AT, MMUGDNA.20098.1.S1_AT, MMUGDNA.2085…	172	952	12782	1.48316	1	0.538869	68.8541
SP_PIR_KEYWORDS	gpi-anchor	5	1.78571	0.101707	MMUGDNA.10490.1.S1_AT, MMUGDNA.2234.1.S1_AT, MMUGDNA.20617.1.S1_AT, MMUGDNA.22590.1.S1_AT, MMUGDNA.40781.1.S1_AT, MMUGDNA.5978.1.S1_AT, MMUGDNA.7064.1.S1_AT, MMUGDNA.27657.1.S1_AT	271	126	19235	2.81658	1	0.542083	75.8605
SMART	SM00324:RhoGAP	5	1.78571	0.0481904	MMUGDNA.34360.1.S1_AT, MMUGDNA.11395.1.S1_AT, MMUGDNA.25801.1.S1_AT, MMUGDNA.24687.1.S1_AT, MMUGDNA.25701.1.S1_AT	187	67	9079	3.62319	0.999611	0.54402	44.8847
GOTERM_BP_FAT	GO:0035295~tube development	8	2.85714	0.0497228	MMUGDNA.38012.1.S1_AT, MMUGDNA.38671.1.S1_AT, MMUGDNA.31954.1.S1_AT, MMUGDNA.12991.1.S1_AT, MMUGDNA.2344.1.S1_AT, MMUGDNA.6698.1.S1_AT, MMUGDNA.4222.1.S1_AT, MMUGDNA.21520.1.S1_AT, MMUGDNA.32982.1.S1_AT, MMUGDNA.43093.1.S1_AT, MMUGDNA.22691.1.S1_AT, MMUGDNA.22275.1.S1_AT, MMUGDNA.26263.1.S1_AT, MMUGDNA.24889.1.S1_AT, MMUGDNA.38035.1.S1_AT, MMUGDNA.11367.1.S1_AT, MMUGDNA.21800.1.S1_AT, MMUGDNA.285…	205	220	13528	2.39965	1	0.544227	56.8498
GOTERM_BP_FAT	GO:0035295~tube development	8	2.85714	0.0497228	MMUGDNA.38012.1.S1_AT, MMUGDNA.38671.1.S1_AT, MMUGDNA.31954.1.S1_AT, MMUGDNA.12991.1.S1_AT, MMUGDNA.2344.1.S1_AT, MMUGDNA.6698.1.S1_AT, MMUGDNA.4222.1.S1_AT, MMUGDNA.21520.1.S1_AT, MMUGDNA.32982.1.S1_AT, MMUGDNA.43093.1.S1_AT, MMUGDNA.22691.1.S1_AT, MMUGDNA.22275.1.S1_AT, MMUGDNA.26263.1.S1_AT, MMUGDNA.24889.1.S1_AT, MMUGDNA.38035.1.S1_AT, MMUGDNA.11367.1.S1_AT, MMUGDNA.21800.1.S1_AT, MMUGDNA.285…	205	220	13528	2.39965	1	0.544227	56.8498
GOTERM_MF_FAT	GO:0005099~Ras GTPase activator activity	5	1.78571	0.0574951	MMUGDNA.24814.1.S1_AT, MMUGDNA.34360.1.S1_AT, MMUGDNA.42185.1.S1_AT, MMUGDNA.10670.1.S1_AT, MMUGDNA.25801.1.S1_AT	208	91	12983	3.42958	1	0.545618	55.8474
KEGG_PATHWAY	hsa05223:Non-small cell lung cancer	3	1.07143	0.220089	MMUGDNA.7309.1.S1_AT, MMUGDNA.31189.1.S1_AT, MMUGDNA.28976.1.S1_AT	84	54	5085	3.3631	1	0.546207	93.2684
UP_SEQ_FEATURE	region of interest:Catalytic	4	1.42857	0.0332609	MMUGDNA.34086.1.S1_AT, MMUGDNA.23483.1.S1_AT, MMUGDNA.29095.1.S1_AT, MMUGDNA.7214.1.S1_AT, MMUGDNA.10456.1.S1_AT	270	50	19113	5.66311	1	0.546646	41.5149
KEGG_PATHWAY	hsa05014:Amyotrophic lateral sclerosis (ALS)	3	1.07143	0.214062	MMUGDNA.23483.1.S1_AT, MMUGDNA.38537.1.S1_AT, MMUGDNA.7214.1.S1_AT, MMUGDNA.26263.1.S1_AT	84	53	5085	3.42655	1	0.547969	92.6818
GOTERM_BP_FAT	GO:0043632~modification-dependent macromolecule catabolic process	15	5.35714	0.0524594	MMUGDNA.9059.1.S1_AT, MMUGDNA.41009.1.S1_AT, MMUGDNA.37913.1.S1_AT, MMUGDNA.39644.1.S1_AT, MMUGDNA.13479.1.S1_AT, MMUGDNA.8176.1.S1_AT, MMUGDNA.1215.1.S1_AT, MMUGDNA.17618.1.S1_AT, MMUGDNA.28913.1.S1_AT, MMUGDNA.36137.1.S1_AT, MMUGDNA.29817.1.S1_AT, MMUGDNA.29065.1.S1_AT, MMUGDNA.29382.1.S1_AT, MMUGDNA.39261.1.S1_AT, MMUGDNA.19565.1.S1_AT, MMUGDNA.3699.1.S1_AT	205	574	13528	1.72448	1	0.548526	58.8526
GOTERM_BP_FAT	GO:0019941~modification-dependent protein catabolic process	15	5.35714	0.0524594	MMUGDNA.9059.1.S1_AT, MMUGDNA.41009.1.S1_AT, MMUGDNA.37913.1.S1_AT, MMUGDNA.39644.1.S1_AT, MMUGDNA.13479.1.S1_AT, MMUGDNA.8176.1.S1_AT, MMUGDNA.1215.1.S1_AT, MMUGDNA.17618.1.S1_AT, MMUGDNA.28913.1.S1_AT, MMUGDNA.36137.1.S1_AT, MMUGDNA.29817.1.S1_AT, MMUGDNA.29065.1.S1_AT, MMUGDNA.29382.1.S1_AT, MMUGDNA.39261.1.S1_AT, MMUGDNA.19565.1.S1_AT, MMUGDNA.3699.1.S1_AT	205	574	13528	1.72448	1	0.548526	58.8526
KEGG_PATHWAY	hsa05213:Endometrial cancer	3	1.07143	0.208053	MMUGDNA.7309.1.S1_AT, MMUGDNA.31189.1.S1_AT, MMUGDNA.28976.1.S1_AT	84	52	5085	3.49245	1	0.549983	92.0509
GOTERM_BP_FAT	GO:0055001~muscle cell development	4	1.42857	0.0523097	MMUGDNA.23483.1.S1_AT, MMUGDNA.39792.1.S1_AT, MMUGDNA.24561.1.S1_AT, MMUGDNA.7214.1.S1_AT, MMUGDNA.26538.1.S1_AT	205	56	13528	4.71359	1	0.551273	58.7453
GOTERM_BP_FAT	GO:0000082~G1/S transition of mitotic cell cycle	4	1.42857	0.0523097	MMUGDNA.9059.1.S1_AT, MMUGDNA.23483.1.S1_AT, MMUGDNA.7214.1.S1_AT, MMUGDNA.26263.1.S1_AT, MMUGDNA.1215.1.S1_AT	205	56	13528	4.71359	1	0.551273	58.7453
GOTERM_BP_FAT	GO:0042391~regulation of membrane potential	6	2.14286	0.0522542	MMUGDNA.31029.1.S1_S_AT, MMUGDNA.23483.1.S1_AT, MMUGDNA.24223.1.S1_AT, MMUGDNA.19288.1.S1_AT, MMUGDNA.36996.1.S1_AT, MMUGDNA.38537.1.S1_AT, MMUGDNA.24944.1.S1_AT, MMUGDNA.31029.1.S1_AT, MMUGDNA.7214.1.S1_AT, MMUGDNA.26263.1.S1_AT, MMUGDNA.36178.1.S1_AT, MMUGDNA.2489.1.S1_AT	205	134	13528	2.95479	1	0.55473	58.7055
GOTERM_CC_FAT	GO:0005792~microsome	7	2.5	0.0988123	MMUGDNA.23483.1.S1_AT, MMUGDNA.29403.1.S1_AT, MMUGDNA.22090.1.S1_AT, MMUGDNA.7214.1.S1_AT, MMUGDNA.4708.1.S1_AT, MMUGDNA.26263.1.S1_AT, MMUGDNA.28937.1.S1_AT, MMUGDNA.20105.1.S1_AT, MMUGDNA.10456.1.S1_AT	172	237	12782	2.19493	1	0.556397	74.1175
UP_SEQ_FEATURE	domain:EGF-like 2	5	1.78571	0.0356948	MMUGDNA.39792.1.S1_AT, MMUGDNA.42035.1.S1_AT, MMUGDNA.7958.1.S1_AT, MMUGDNA.39143.1.S1_AT, MMUGDNA.30653.1.S1_AT	270	88	19113	4.0221	1	0.556508	43.8066
GOTERM_MF_FAT	GO:0043565~sequence-specific DNA binding	16	5.71429	0.0615553	MMUGDNA.10654.1.S1_AT, MMUGDNA.6058.1.S1_AT, MMUGDNA.1191.1.S1_AT, MMUGDNA.28123.1.S1_AT, MMUGDNA.4222.1.S1_AT, MMUGDNA.22691.1.S1_AT, MMUGDNA.28976.1.S1_AT, MMUGDNA.28857.1.S1_AT, MMUGDNA.12216.1.S1_AT, MMUGDNA.24889.1.S1_AT, MMUGDNA.41650.1.S1_AT, MMUGDNA.38012.1.S1_AT, MMUGDNA.38671.1.S1_AT, MMUGDNA.16887.1.S1_AT, MMUGDNA.31954.1.S1_AT, MMUGDNA.16258.1.S1_AT, MMUGDNA.41363.1.S1_AT, MMUGDNA.234…	208	607	12983	1.64529	1	0.558309	58.4022
GOTERM_MF_FAT	GO:0003712~transcription cofactor activity	11	3.92857	0.0658965	MMUGDNA.24173.1.S1_AT, MMUGDNA.37755.1.S1_AT, MMUGDNA.6565.1.S1_AT, MMUGDNA.15532.1.S1_AT, MMUGDNA.39899.1.S1_AT, MMUGDNA.17700.1.S1_AT, MMUGDNA.16198.1.S1_AT, MMUGDNA.35892.1.S1_AT, MMUGDNA.5891.1.S1_AT, MMUGDNA.2118.1.S1_AT, MMUGDNA.8286.1.S1_AT, MMUGDNA.19565.1.S1_AT, MMUGDNA.8.1.S1_AT	208	363	12983	1.89146	1	0.559663	60.9816
GOTERM_MF_FAT	GO:0016563~transcription activator activity	12	4.28571	0.0641826	MMUGDNA.24173.1.S1_AT, MMUGDNA.21520.1.S1_AT, MMUGDNA.17700.1.S1_AT, MMUGDNA.12991.1.S1_AT, MMUGDNA.35892.1.S1_AT, MMUGDNA.5891.1.S1_AT, MMUGDNA.28976.1.S1_AT, MMUGDNA.41363.1.S1_AT, MMUGDNA.2118.1.S1_AT, MMUGDNA.26263.1.S1_AT, MMUGDNA.6508.1.S1_AT, MMUGDNA.19565.1.S1_AT, MMUGDNA.8.1.S1_AT, MMUGDNA.39899.1.S1_AT	208	410	12983	1.82688	1	0.561661	59.9815
SMART	SM00248:ANK	10	3.57143	0.0557499	MMUGDNA.21455.1.S1_AT, MMUGDNA.33539.1.S1_AT, MMUGDNA.29403.1.S1_AT, MMUGDNA.11514.1.S1_AT, MMUGDNA.20653.1.S1_AT, MMUGDNA.14425.1.S1_AT, MMUGDNA.36734.1.S1_AT, MMUGDNA.20049.1.S1_AT, MMUGDNA.15516.1.S1_AT, MMUGDNA.9012.1.S1_AT	187	238	9079	2.03995	0.999891	0.56359	49.9388
INTERPRO	IPR001791:Laminin G	4	1.42857	0.0301426	MMUGDNA.42035.1.S1_AT, MMUGDNA.39143.1.S1_AT, MMUGDNA.23716.1.S1_AT, MMUGDNA.30653.1.S1_AT	252	45	16659	5.87619	1	0.563702	35.9649
SMART	SM00326:SH3	10	3.57143	0.0309936	MMUGDNA.43182.1.S1_AT, MMUGDNA.36763.1.S1_AT, MMUGDNA.40304.1.S1_AT, MMUGDNA.10670.1.S1_AT, MMUGDNA.29629.1.S1_AT, MMUGDNA.25801.1.S1_AT, MMUGDNA.25942.1.S1_AT, MMUGDNA.24687.1.S1_AT, MMUGDNA.17314.1.S1_AT, MMUGDNA.25543.1.S1_AT, MMUGDNA.25701.1.S1_AT	187	213	9079	2.27938	0.993302	0.565834	31.5974
KEGG_PATHWAY	hsa00230:Purine metabolism	5	1.78571	0.239228	MMUGDNA.34086.1.S1_AT, MMUGDNA.42427.1.S1_AT, MMUGDNA.33506.1.S1_AT, MMUGDNA.22024.1.S1_AT, MMUGDNA.29095.1.S1_AT	84	153	5085	1.97829	1	0.56791	94.8598
SMART	SM00800:uDENN	3	1.07143	0.0414958	MMUGDNA.38577.1.S1_AT, MMUGDNA.31029.1.S1_S_AT, MMUGDNA.38123.1.S1_AT, MMUGDNA.31029.1.S1_AT	187	16	9079	9.10328	0.998816	0.569294	40.0226
SMART	SM00801:dDENN	3	1.07143	0.0414958	MMUGDNA.38577.1.S1_AT, MMUGDNA.31029.1.S1_S_AT, MMUGDNA.38123.1.S1_AT, MMUGDNA.31029.1.S1_AT	187	16	9079	9.10328	0.998816	0.569294	40.0226
SMART	SM00799:DENN	3	1.07143	0.0414958	MMUGDNA.38577.1.S1_AT, MMUGDNA.31029.1.S1_S_AT, MMUGDNA.38123.1.S1_AT, MMUGDNA.31029.1.S1_AT	187	16	9079	9.10328	0.998816	0.569294	40.0226
GOTERM_BP_FAT	GO:0032880~regulation of protein localization	6	2.14286	0.0578811	MMUGDNA.9086.1.S1_AT, MMUGDNA.36473.1.S1_AT, MMUGDNA.9189.1.S1_AT, MMUGDNA.30207.1.S1_AT, MMUGDNA.26263.1.S1_AT, MMUGDNA.28937.1.S1_AT	205	138	13528	2.86914	1	0.573859	62.5654
SP_PIR_KEYWORDS	ATP	7	2.5	0.116274	MMUGDNA.25995.1.S1_AT, MMUGDNA.7309.1.S1_AT, MMUGDNA.40304.1.S1_AT, MMUGDNA.30699.1.S1_AT, MMUGDNA.33334.1.S1_AT, MMUGDNA.29629.1.S1_AT, MMUGDNA.1966.1.S1_AT, MMUGDNA.10045.1.S1_AT	271	236	19235	2.10528	1	0.575233	80.5626
KEGG_PATHWAY	hsa04660:T cell receptor signaling pathway	4	1.42857	0.258173	MMUGDNA.23483.1.S1_AT, MMUGDNA.7309.1.S1_AT, MMUGDNA.31189.1.S1_AT, MMUGDNA.40304.1.S1_AT, MMUGDNA.7214.1.S1_AT, MMUGDNA.29629.1.S1_AT	84	108	5085	2.24206	1	0.575729	96.0907
SP_PIR_KEYWORDS	lipid degradation	4	1.42857	0.120448	MMUGDNA.40784.1.S1_AT, MMUGDNA.34461.1.S1_AT, MMUGDNA.8971.1.S1_AT, MMUGDNA.10456.1.S1_AT, MMUGDNA.40444.1.S1_AT	271	86	19235	3.3013	1	0.580143	81.7446
KEGG_PATHWAY	hsa05010:Alzheimer's disease	5	1.78571	0.275302	MMUGDNA.40784.1.S1_AT, MMUGDNA.23483.1.S1_AT, MMUGDNA.7309.1.S1_AT, MMUGDNA.38537.1.S1_AT, MMUGDNA.8971.1.S1_AT, MMUGDNA.7214.1.S1_AT, MMUGDNA.4708.1.S1_AT, MMUGDNA.20105.1.S1_AT	84	163	5085	1.85692	1	0.580388	96.9664
GOTERM_CC_FAT	GO:0005911~cell-cell junction	6	2.14286	0.111643	MMUGDNA.36473.1.S1_AT, MMUGDNA.14922.1.S1_AT, MMUGDNA.4585.1.S1_AT, MMUGDNA.26907.1.S1_AT, MMUGDNA.21798.1.S1_AT, MMUGDNA.20858.1.S1_AT, MMUGDNA.21767.1.S1_AT	172	190	12782	2.34676	1	0.581237	78.5165
KEGG_PATHWAY	hsa04010:MAPK signaling pathway	7	2.5	0.269068	MMUGDNA.30024.1.S1_AT, MMUGDNA.23483.1.S1_AT, MMUGDNA.7309.1.S1_AT, MMUGDNA.31189.1.S1_AT, MMUGDNA.19716.1.S1_AT, MMUGDNA.30699.1.S1_AT, MMUGDNA.10670.1.S1_AT, MMUGDNA.7214.1.S1_AT, MMUGDNA.7318.1.S1_AT	84	267	5085	1.58708	1	0.581777	96.6708
GOTERM_CC_FAT	GO:0042598~vesicular fraction	7	2.5	0.109431	MMUGDNA.23483.1.S1_AT, MMUGDNA.29403.1.S1_AT, MMUGDNA.22090.1.S1_AT, MMUGDNA.7214.1.S1_AT, MMUGDNA.4708.1.S1_AT, MMUGDNA.26263.1.S1_AT, MMUGDNA.28937.1.S1_AT, MMUGDNA.20105.1.S1_AT, MMUGDNA.10456.1.S1_AT	172	244	12782	2.13196	1	0.584384	77.8113
SMART	SM00282:LamG	4	1.42857	0.0641569	MMUGDNA.42035.1.S1_AT, MMUGDNA.39143.1.S1_AT, MMUGDNA.23716.1.S1_AT, MMUGDNA.30653.1.S1_AT	187	45	9079	4.31563	0.999974	0.584625	55.058
GOTERM_BP_FAT	GO:0051272~positive regulation of cell motion	5	1.78571	0.0607894	MMUGDNA.25995.1.S1_AT, MMUGDNA.7309.1.S1_AT, MMUGDNA.34360.1.S1_AT, MMUGDNA.26263.1.S1_AT, MMUGDNA.10456.1.S1_AT	205	98	13528	3.36685	1	0.588585	64.4249
GOTERM_BP_FAT	GO:0040017~positive regulation of locomotion	5	1.78571	0.0607894	MMUGDNA.25995.1.S1_AT, MMUGDNA.7309.1.S1_AT, MMUGDNA.34360.1.S1_AT, MMUGDNA.26263.1.S1_AT, MMUGDNA.10456.1.S1_AT	205	98	13528	3.36685	1	0.588585	64.4249
SP_PIR_KEYWORDS	dna replication	4	1.42857	0.12664	MMUGDNA.2048.1.S1_AT, MMUGDNA.21520.1.S1_AT, MMUGDNA.17308.1.S1_AT, MMUGDNA.5310.1.S1_AT, MMUGDNA.12991.1.S1_AT, MMUGDNA.10038.1.S1_AT	271	88	19235	3.22627	1	0.591115	83.3761
GOTERM_BP_FAT	GO:0007612~learning	4	1.42857	0.0618581	MMUGDNA.40784.1.S1_AT, MMUGDNA.24223.1.S1_AT, MMUGDNA.38537.1.S1_AT, MMUGDNA.8971.1.S1_AT, MMUGDNA.24944.1.S1_AT, MMUGDNA.40304.1.S1_AT, MMUGDNA.36178.1.S1_AT, MMUGDNA.2489.1.S1_AT, MMUGDNA.29629.1.S1_AT	205	60	13528	4.39935	1	0.591488	65.0861
GOTERM_CC_FAT	GO:0030018~Z disc	3	1.07143	0.125885	MMUGDNA.23483.1.S1_AT, MMUGDNA.38537.1.S1_AT, MMUGDNA.7214.1.S1_AT, MMUGDNA.25942.1.S1_AT	172	46	12782	4.84656	1	0.597104	82.5851
GOTERM_BP_FAT	GO:0006816~calcium ion transport	6	2.14286	0.0638426	MMUGDNA.22751.1.S1_AT, MMUGDNA.23483.1.S1_AT, MMUGDNA.38537.1.S1_AT, MMUGDNA.40304.1.S1_AT, MMUGDNA.7214.1.S1_AT, MMUGDNA.13334.1.S1_AT, MMUGDNA.4708.1.S1_AT, MMUGDNA.29629.1.S1_AT, MMUGDNA.20105.1.S1_AT	205	142	13528	2.78832	1	0.59979	66.2835
GOTERM_CC_FAT	GO:0005624~membrane fraction	16	5.71429	0.124656	MMUGDNA.33422.1.S1_AT, MMUGDNA.23483.1.S1_AT, MMUGDNA.42305.1.S1_AT, MMUGDNA.38537.1.S1_AT, MMUGDNA.7214.1.S1_AT, MMUGDNA.13334.1.S1_AT, MMUGDNA.28937.1.S1_AT, MMUGDNA.20105.1.S1_AT, MMUGDNA.10456.1.S1_AT, MMUGDNA.40444.1.S1_AT, MMUGDNA.40784.1.S1_AT, MMUGDNA.33539.1.S1_AT, MMUGDNA.22090.1.S1_AT, MMUGDNA.29403.1.S1_AT, MMUGDNA.8971.1.S1_AT, MMUGDNA.28976.1.S1_AT, MMUGDNA.4708.1.S1_AT, MMUGDNA.262…	172	809	12782	1.46974	1	0.603299	82.2644
SP_PIR_KEYWORDS	zinc	38	13.5714	0.133554	MMUGDNA.9789.1.S1_AT, MMUGDNA.1191.1.S1_AT, MMUGDNA.30423.1.S1_AT, MMUGDNA.24085.1.S1_AT, MMUGDNA.15787.1.S1_AT, MMUGDNA.23518.1.S1_AT, MMUGDNA.28051.1.S1_AT, MMUGDNA.19565.1.S1_AT, MMUGDNA.28270.1.S1_AT, MMUGDNA.8.1.S1_AT, MMUGDNA.2048.1.S1_AT, MMUGDNA.38012.1.S1_AT, MMUGDNA.37755.1.S1_AT, MMUGDNA.16887.1.S1_AT, MMUGDNA.13479.1.S1_AT, MMUGDNA.15928.1.S1_AT, MMUGDNA.7214.1.S1_AT, MMUGDNA.2344.1.S…	271	2189	19235	1.23214	1	0.603586	85.0379
GOTERM_CC_FAT	GO:0005938~cell cortex	5	1.78571	0.13221	MMUGDNA.9189.1.S1_AT, MMUGDNA.5918.1.S1_AT, MMUGDNA.14922.1.S1_AT, MMUGDNA.4708.1.S1_AT, MMUGDNA.20858.1.S1_AT, MMUGDNA.20105.1.S1_AT, MMUGDNA.26538.1.S1_AT	172	146	12782	2.545	1	0.606601	84.153
GOTERM_MF_FAT	GO:0000166~nucleotide binding	45	16.0714	0.0792767	MMUGDNA.25592.1.S1_AT, MMUGDNA.15963.1.S1_AT, MMUGDNA.14827.1.S1_AT, MMUGDNA.7309.1.S1_AT, MMUGDNA.40730.1.S1_AT, MMUGDNA.31105.1.S1_AT, MMUGDNA.21703.1.S1_AT, MMUGDNA.7318.1.S1_AT, MMUGDNA.29817.1.S1_AT, MMUGDNA.3074.1.S1_AT, MMUGDNA.19503.1.S1_AT, MMUGDNA.30699.1.S1_AT, MMUGDNA.13175.1.S1_AT, MMUGDNA.13190.1.S1_AT, MMUGDNA.12966.1.S1_AT, MMUGDNA.2048.1.S1_AT, MMUGDNA.34360.1.S1_AT, MMUGDNA.1542…	208	2245	12983	1.25115	1	0.606857	68.0286
GOTERM_BP_FAT	GO:0048741~skeletal muscle fiber development	3	1.07143	0.0662118	MMUGDNA.23483.1.S1_AT, MMUGDNA.39792.1.S1_AT, MMUGDNA.24561.1.S1_AT, MMUGDNA.7214.1.S1_AT	205	28	13528	7.07038	1	0.610003	67.6625
GOTERM_MF_FAT	GO:0004842~ubiquitin-protein ligase activity	6	2.14286	0.086195	MMUGDNA.36137.1.S1_AT, MMUGDNA.29817.1.S1_AT, MMUGDNA.39644.1.S1_AT, MMUGDNA.37913.1.S1_AT, MMUGDNA.13479.1.S1_AT, MMUGDNA.29382.1.S1_AT, MMUGDNA.28913.1.S1_AT	208	147	12983	2.54768	1	0.617343	71.1904
KEGG_PATHWAY	hsa05211:Renal cell carcinoma	3	1.07143	0.317266	MMUGDNA.14983.1.S1_AT, MMUGDNA.7309.1.S1_AT, MMUGDNA.31189.1.S1_AT	84	70	5085	2.59439	1	0.6211	98.4124
GOTERM_MF_FAT	GO:0030554~adenyl nucleotide binding	33	11.7857	0.0894169	MMUGDNA.10654.1.S1_AT, MMUGDNA.15963.1.S1_AT, MMUGDNA.21455.1.S1_AT, MMUGDNA.40730.1.S1_AT, MMUGDNA.7309.1.S1_AT, MMUGDNA.14827.1.S1_AT, MMUGDNA.6407.1.S1_AT, MMUGDNA.31105.1.S1_AT, MMUGDNA.14425.1.S1_AT, MMUGDNA.7318.1.S1_AT, MMUGDNA.29817.1.S1_AT, MMUGDNA.3074.1.S1_AT, MMUGDNA.19503.1.S1_AT, MMUGDNA.19716.1.S1_AT, MMUGDNA.30699.1.S1_AT, MMUGDNA.26907.1.S1_AT, MMUGDNA.13175.1.S1_AT, MMUGDNA.4102…	208	1577	12983	1.30615	1	0.621117	72.5615
GOTERM_BP_FAT	GO:0051603~proteolysis involved in cellular protein catabolic process	15	5.35714	0.0701804	MMUGDNA.9059.1.S1_AT, MMUGDNA.41009.1.S1_AT, MMUGDNA.37913.1.S1_AT, MMUGDNA.39644.1.S1_AT, MMUGDNA.13479.1.S1_AT, MMUGDNA.8176.1.S1_AT, MMUGDNA.1215.1.S1_AT, MMUGDNA.17618.1.S1_AT, MMUGDNA.28913.1.S1_AT, MMUGDNA.36137.1.S1_AT, MMUGDNA.29817.1.S1_AT, MMUGDNA.29065.1.S1_AT, MMUGDNA.29382.1.S1_AT, MMUGDNA.39261.1.S1_AT, MMUGDNA.19565.1.S1_AT, MMUGDNA.3699.1.S1_AT	205	600	13528	1.64976	1	0.625036	69.8544
GOTERM_BP_FAT	GO:0040012~regulation of locomotion	7	2.5	0.0708843	MMUGDNA.14983.1.S1_AT, MMUGDNA.25995.1.S1_AT, MMUGDNA.7309.1.S1_AT, MMUGDNA.34360.1.S1_AT, MMUGDNA.26263.1.S1_AT, MMUGDNA.10456.1.S1_AT, MMUGDNA.21767.1.S1_AT	205	192	13528	2.40589	1	0.625324	70.2283
GOTERM_CC_FAT	GO:0043296~apical junction complex	4	1.42857	0.146855	MMUGDNA.14922.1.S1_AT, MMUGDNA.4585.1.S1_AT, MMUGDNA.26907.1.S1_AT, MMUGDNA.21798.1.S1_AT, MMUGDNA.20858.1.S1_AT	172	99	12782	3.00258	1	0.629411	87.2966
GOTERM_CC_FAT	GO:0030017~sarcomere	4	1.42857	0.14373	MMUGDNA.23483.1.S1_AT, MMUGDNA.11514.1.S1_AT, MMUGDNA.38537.1.S1_AT, MMUGDNA.7214.1.S1_AT, MMUGDNA.25942.1.S1_AT	172	98	12782	3.03322	1	0.630158	86.6787
GOTERM_BP_FAT	GO:0044257~cellular protein catabolic process	15	5.35714	0.072453	MMUGDNA.9059.1.S1_AT, MMUGDNA.41009.1.S1_AT, MMUGDNA.37913.1.S1_AT, MMUGDNA.39644.1.S1_AT, MMUGDNA.13479.1.S1_AT, MMUGDNA.8176.1.S1_AT, MMUGDNA.1215.1.S1_AT, MMUGDNA.17618.1.S1_AT, MMUGDNA.28913.1.S1_AT, MMUGDNA.36137.1.S1_AT, MMUGDNA.29817.1.S1_AT, MMUGDNA.29065.1.S1_AT, MMUGDNA.29382.1.S1_AT, MMUGDNA.39261.1.S1_AT, MMUGDNA.19565.1.S1_AT, MMUGDNA.3699.1.S1_AT	205	603	13528	1.64155	1	0.630196	71.0459
GOTERM_MF_FAT	GO:0051020~GTPase binding	5	1.78571	0.0965435	MMUGDNA.39729.1.S1_AT, MMUGDNA.17978.1.S1_AT, MMUGDNA.8569.1.S1_AT, MMUGDNA.10670.1.S1_AT, MMUGDNA.32285.1.S1_AT, MMUGDNA.9928.1.S1_AT	208	109	12983	2.86322	1	0.630857	75.3822
SP_PIR_KEYWORDS	autophosphorylation	3	1.07143	0.15066	MMUGDNA.40304.1.S1_AT, MMUGDNA.30699.1.S1_AT, MMUGDNA.33334.1.S1_AT, MMUGDNA.29629.1.S1_AT	271	49	19235	4.34558	1	0.635115	88.5121
GOTERM_BP_FAT	GO:0021549~cerebellum development	3	1.07143	0.0747357	MMUGDNA.6058.1.S1_AT, MMUGDNA.12216.1.S1_AT, MMUGDNA.26538.1.S1_AT, MMUGDNA.23188.1.S1_AT	205	30	13528	6.59902	1	0.638601	72.198
KEGG_PATHWAY	hsa04662:B cell receptor signaling pathway	3	1.07143	0.347315	MMUGDNA.23483.1.S1_AT, MMUGDNA.7309.1.S1_AT, MMUGDNA.31189.1.S1_AT, MMUGDNA.7214.1.S1_AT	84	75	5085	2.42143	1	0.641666	99.026
UP_SEQ_FEATURE	active site:Proton acceptor	16	5.71429	0.0461566	MMUGDNA.40730.1.S1_AT, MMUGDNA.7309.1.S1_AT, MMUGDNA.14827.1.S1_AT, MMUGDNA.6407.1.S1_AT, MMUGDNA.17368.1.S1_AT, MMUGDNA.7318.1.S1_AT, MMUGDNA.33334.1.S1_AT, MMUGDNA.10045.1.S1_AT, MMUGDNA.11832.1.S1_AT, MMUGDNA.3074.1.S1_AT, MMUGDNA.25995.1.S1_AT, MMUGDNA.19716.1.S1_AT, MMUGDNA.9277.1.S1_AT, MMUGDNA.17841.1.S1_AT, MMUGDNA.40304.1.S1_AT, MMUGDNA.30699.1.S1_AT, MMUGDNA.22893.1.S1_AT, MMUGDNA.34547…	270	658	19113	1.72131	1	0.644632	52.7326
GOTERM_CC_FAT	GO:0016327~apicolateral plasma membrane	4	1.42857	0.15636	MMUGDNA.14922.1.S1_AT, MMUGDNA.4585.1.S1_AT, MMUGDNA.26907.1.S1_AT, MMUGDNA.21798.1.S1_AT, MMUGDNA.20858.1.S1_AT	172	102	12782	2.91427	1	0.645399	89.0172
GOTERM_MF_FAT	GO:0001883~purine nucleoside binding	33	11.7857	0.10391	MMUGDNA.10654.1.S1_AT, MMUGDNA.15963.1.S1_AT, MMUGDNA.21455.1.S1_AT, MMUGDNA.40730.1.S1_AT, MMUGDNA.7309.1.S1_AT, MMUGDNA.14827.1.S1_AT, MMUGDNA.6407.1.S1_AT, MMUGDNA.31105.1.S1_AT, MMUGDNA.14425.1.S1_AT, MMUGDNA.7318.1.S1_AT, MMUGDNA.29817.1.S1_AT, MMUGDNA.3074.1.S1_AT, MMUGDNA.19503.1.S1_AT, MMUGDNA.19716.1.S1_AT, MMUGDNA.30699.1.S1_AT, MMUGDNA.26907.1.S1_AT, MMUGDNA.13175.1.S1_AT, MMUGDNA.4102…	208	1601	12983	1.28657	1	0.649823	78.0132
KEGG_PATHWAY	hsa04650:Natural killer cell mediated cytotoxicity	4	1.42857	0.370391	MMUGDNA.23483.1.S1_AT, MMUGDNA.7309.1.S1_AT, MMUGDNA.31189.1.S1_AT, MMUGDNA.40304.1.S1_AT, MMUGDNA.7214.1.S1_AT, MMUGDNA.29629.1.S1_AT	84	133	5085	1.82062	1	0.652088	99.341
SP_PIR_KEYWORDS	exocytosis	3	1.07143	0.160492	MMUGDNA.9189.1.S1_AT, MMUGDNA.5918.1.S1_AT, MMUGDNA.20852.1.S1_AT, MMUGDNA.31550.1.S1_AT	271	51	19235	4.17517	1	0.65253	90.1546
KEGG_PATHWAY	hsa04664:Fc epsilon RI signaling pathway	3	1.07143	0.365146	MMUGDNA.7309.1.S1_AT, MMUGDNA.31189.1.S1_AT, MMUGDNA.40304.1.S1_AT, MMUGDNA.29629.1.S1_AT	84	78	5085	2.3283	1	0.654983	99.279
BIOCARTA	h_sppaPathway:Aspirin Blocks Signaling Pathway Involved in Platelet Activation	3	1.07143	0.0722864	MMUGDNA.40784.1.S1_AT, MMUGDNA.7309.1.S1_AT, MMUGDNA.6407.1.S1_AT, MMUGDNA.8971.1.S1_AT, MMUGDNA.22893.1.S1_AT, MMUGDNA.17368.1.S1_AT	35	19	1437	6.48271	0.999821	0.659925	57.458
GOTERM_CC_FAT	GO:0031225~anchored to membrane	6	2.14286	0.170779	MMUGDNA.10490.1.S1_AT, MMUGDNA.14922.1.S1_AT, MMUGDNA.2234.1.S1_AT, MMUGDNA.20617.1.S1_AT, MMUGDNA.22590.1.S1_AT, MMUGDNA.20858.1.S1_AT, MMUGDNA.40781.1.S1_AT, MMUGDNA.5978.1.S1_AT, MMUGDNA.7064.1.S1_AT, MMUGDNA.27657.1.S1_AT	172	220	12782	2.02674	1	0.663371	91.221
GOTERM_CC_FAT	GO:0031674~I band	3	1.07143	0.167491	MMUGDNA.23483.1.S1_AT, MMUGDNA.38537.1.S1_AT, MMUGDNA.7214.1.S1_AT, MMUGDNA.25942.1.S1_AT	172	55	12782	4.05349	1	0.664165	90.7578
GOTERM_MF_FAT	GO:0001882~nucleoside binding	33	11.7857	0.111046	MMUGDNA.10654.1.S1_AT, MMUGDNA.15963.1.S1_AT, MMUGDNA.21455.1.S1_AT, MMUGDNA.40730.1.S1_AT, MMUGDNA.7309.1.S1_AT, MMUGDNA.14827.1.S1_AT, MMUGDNA.6407.1.S1_AT, MMUGDNA.31105.1.S1_AT, MMUGDNA.14425.1.S1_AT, MMUGDNA.7318.1.S1_AT, MMUGDNA.29817.1.S1_AT, MMUGDNA.3074.1.S1_AT, MMUGDNA.19503.1.S1_AT, MMUGDNA.19716.1.S1_AT, MMUGDNA.30699.1.S1_AT, MMUGDNA.26907.1.S1_AT, MMUGDNA.13175.1.S1_AT, MMUGDNA.4102…	208	1612	12983	1.27779	1	0.666345	80.3112
GOTERM_BP_FAT	GO:0007268~synaptic transmission	9	3.21429	0.0820584	MMUGDNA.34086.1.S1_AT, MMUGDNA.23483.1.S1_AT, MMUGDNA.24223.1.S1_AT, MMUGDNA.7309.1.S1_AT, MMUGDNA.6407.1.S1_AT, MMUGDNA.38537.1.S1_AT, MMUGDNA.22893.1.S1_AT, MMUGDNA.24944.1.S1_AT, MMUGDNA.7214.1.S1_AT, MMUGDNA.17368.1.S1_AT, MMUGDNA.36178.1.S1_AT, MMUGDNA.39143.1.S1_AT, MMUGDNA.2489.1.S1_AT, MMUGDNA.15768.1.S1_AT, MMUGDNA.30653.1.S1_AT	205	298	13528	1.99299	1	0.66756	75.6102
GOTERM_MF_FAT	GO:0005089~Rho guanyl-nucleotide exchange factor activity	4	1.42857	0.11424	MMUGDNA.42305.1.S1_AT, MMUGDNA.31189.1.S1_AT, MMUGDNA.43182.1.S1_AT, MMUGDNA.9928.1.S1_AT	208	74	12983	3.37396	1	0.668332	81.2657
GOTERM_BP_FAT	GO:0009057~macromolecule catabolic process	18	6.42857	0.0817728	MMUGDNA.9059.1.S1_AT, MMUGDNA.6123.1.S1_AT, MMUGDNA.15963.1.S1_AT, MMUGDNA.41009.1.S1_AT, MMUGDNA.37913.1.S1_AT, MMUGDNA.16887.1.S1_AT, MMUGDNA.39644.1.S1_AT, MMUGDNA.13479.1.S1_AT, MMUGDNA.8176.1.S1_AT, MMUGDNA.28913.1.S1_AT, MMUGDNA.1215.1.S1_AT, MMUGDNA.17618.1.S1_AT, MMUGDNA.36137.1.S1_AT, MMUGDNA.29817.1.S1_AT, MMUGDNA.29065.1.S1_AT, MMUGDNA.29382.1.S1_AT, MMUGDNA.39261.1.S1_AT, MMUGDNA.1956…	205	781	13528	1.5209	1	0.669601	75.4848
GOTERM_BP_FAT	GO:0019233~sensory perception of pain	3	1.07143	0.0835868	MMUGDNA.7309.1.S1_AT, MMUGDNA.38537.1.S1_AT, MMUGDNA.40304.1.S1_AT, MMUGDNA.29629.1.S1_AT	205	32	13528	6.18659	1	0.671272	76.2709
SP_PIR_KEYWORDS	transferase	25	8.92857	0.174836	MMUGDNA.40730.1.S1_AT, MMUGDNA.7309.1.S1_AT, MMUGDNA.14827.1.S1_AT, MMUGDNA.22321.1.S1_AT, MMUGDNA.6407.1.S1_AT, MMUGDNA.7318.1.S1_AT, MMUGDNA.15340.1.S1_AT, MMUGDNA.3074.1.S1_AT, MMUGDNA.19716.1.S1_AT, MMUGDNA.35892.1.S1_AT, MMUGDNA.30699.1.S1_AT, MMUGDNA.13175.1.S1_AT, MMUGDNA.34547.1.S1_AT, MMUGDNA.29629.1.S1_AT, MMUGDNA.1966.1.S1_AT, MMUGDNA.2358.1.S1_AT, MMUGDNA.2048.1.S1_AT, MMUGDNA.17368.1…	271	1394	19235	1.27292	1	0.679229	92.1648
KEGG_PATHWAY	hsa05210:Colorectal cancer	3	1.07143	0.400243	MMUGDNA.7309.1.S1_AT, MMUGDNA.31189.1.S1_AT, MMUGDNA.26263.1.S1_AT	84	84	5085	2.16199	1	0.679377	99.6111
GOTERM_CC_FAT	GO:0044449~contractile fiber part	4	1.42857	0.192702	MMUGDNA.23483.1.S1_AT, MMUGDNA.11514.1.S1_AT, MMUGDNA.38537.1.S1_AT, MMUGDNA.7214.1.S1_AT, MMUGDNA.25942.1.S1_AT	172	113	12782	2.63058	1	0.679742	93.8016
GOTERM_CC_FAT	GO:0030016~myofibril	4	1.42857	0.185938	MMUGDNA.23483.1.S1_AT, MMUGDNA.11514.1.S1_AT, MMUGDNA.38537.1.S1_AT, MMUGDNA.7214.1.S1_AT, MMUGDNA.25942.1.S1_AT	172	111	12782	2.67798	1	0.6811	93.0919
GOTERM_BP_FAT	GO:0030163~protein catabolic process	15	5.35714	0.0879717	MMUGDNA.9059.1.S1_AT, MMUGDNA.41009.1.S1_AT, MMUGDNA.37913.1.S1_AT, MMUGDNA.39644.1.S1_AT, MMUGDNA.13479.1.S1_AT, MMUGDNA.8176.1.S1_AT, MMUGDNA.1215.1.S1_AT, MMUGDNA.17618.1.S1_AT, MMUGDNA.28913.1.S1_AT, MMUGDNA.36137.1.S1_AT, MMUGDNA.29817.1.S1_AT, MMUGDNA.29065.1.S1_AT, MMUGDNA.29382.1.S1_AT, MMUGDNA.39261.1.S1_AT, MMUGDNA.19565.1.S1_AT, MMUGDNA.3699.1.S1_AT	205	622	13528	1.5914	1	0.684216	78.0742
GOTERM_CC_FAT	GO:0070013~intracellular organelle lumen	29	10.3571	0.202775	MMUGDNA.10654.1.S1_AT, MMUGDNA.9059.1.S1_AT, MMUGDNA.24173.1.S1_AT, MMUGDNA.25592.1.S1_AT, MMUGDNA.19288.1.S1_AT, MMUGDNA.7309.1.S1_AT, MMUGDNA.6565.1.S1_AT, MMUGDNA.31105.1.S1_AT, MMUGDNA.39899.1.S1_AT, MMUGDNA.13867.1.S1_AT, MMUGDNA.28123.1.S1_AT, MMUGDNA.33142.1.S1_AT, MMUGDNA.3356.1.S1_AT, MMUGDNA.4222.1.S1_AT, MMUGDNA.24223.1.S1_AT, MMUGDNA.17700.1.S1_AT, MMUGDNA.16198.1.S1_AT, MMUGDNA.19503…	172	1779	12782	1.21141	1	0.685326	94.7345
GOTERM_BP_FAT	GO:0016481~negative regulation of transcription	12	4.28571	0.0878327	MMUGDNA.38012.1.S1_AT, MMUGDNA.37755.1.S1_AT, MMUGDNA.1191.1.S1_AT, MMUGDNA.16887.1.S1_AT, MMUGDNA.6565.1.S1_AT, MMUGDNA.16258.1.S1_AT, MMUGDNA.36178.1.S1_AT, MMUGDNA.2344.1.S1_AT, MMUGDNA.30787.1.S1_AT, MMUGDNA.6698.1.S1_AT, MMUGDNA.9086.1.S1_AT, MMUGDNA.24223.1.S1_AT, MMUGDNA.32530.1.S1_AT, MMUGDNA.16198.1.S1_AT, MMUGDNA.22691.1.S1_AT, MMUGDNA.24944.1.S1_AT, MMUGDNA.22275.1.S1_AT, MMUGDNA.8286.…	205	459	13528	1.72524	1	0.686876	78.0191
GOTERM_MF_FAT	GO:0003713~transcription coactivator activity	7	2.5	0.128182	MMUGDNA.24173.1.S1_AT, MMUGDNA.17700.1.S1_AT, MMUGDNA.35892.1.S1_AT, MMUGDNA.5891.1.S1_AT, MMUGDNA.2118.1.S1_AT, MMUGDNA.19565.1.S1_AT, MMUGDNA.8.1.S1_AT, MMUGDNA.39899.1.S1_AT	208	214	12983	2.04172	1	0.695753	84.951
SP_PIR_KEYWORDS	wd repeat	7	2.5	0.193213	MMUGDNA.17978.1.S1_AT, MMUGDNA.16198.1.S1_AT, MMUGDNA.13479.1.S1_AT, MMUGDNA.26350.1.S1_AT, MMUGDNA.30441.1.S1_AT, MMUGDNA.39261.1.S1_AT, MMUGDNA.17314.1.S1_AT	271	276	19235	1.80016	1	0.704614	94.1866
GOTERM_CC_FAT	GO:0043292~contractile fiber	4	1.42857	0.220334	MMUGDNA.23483.1.S1_AT, MMUGDNA.11514.1.S1_AT, MMUGDNA.38537.1.S1_AT, MMUGDNA.7214.1.S1_AT, MMUGDNA.25942.1.S1_AT	172	121	12782	2.45666	1	0.704785	96.0574
BIOCARTA	h_edg1Pathway:Phospholipids as signalling intermediaries	3	1.07143	0.100894	MMUGDNA.40784.1.S1_AT, MMUGDNA.7309.1.S1_AT, MMUGDNA.6407.1.S1_AT, MMUGDNA.8971.1.S1_AT, MMUGDNA.22893.1.S1_AT, MMUGDNA.17368.1.S1_AT	35	23	1437	5.35528	0.999995	0.705677	70.2239
UP_SEQ_FEATURE	active site:Proton donor	7	2.5	0.056917	MMUGDNA.34086.1.S1_AT, MMUGDNA.23483.1.S1_AT, MMUGDNA.42427.1.S1_AT, MMUGDNA.33506.1.S1_AT, MMUGDNA.22024.1.S1_AT, MMUGDNA.29095.1.S1_AT, MMUGDNA.7214.1.S1_AT, MMUGDNA.9819.1.S1_AT	270	194	19113	2.55424	1	0.707889	60.5151
SP_PIR_KEYWORDS	developmental protein	15	5.35714	0.202327	MMUGDNA.3168.1.S1_AT, MMUGDNA.7742.1.S1_AT, MMUGDNA.25592.1.S1_AT, MMUGDNA.19288.1.S1_AT, MMUGDNA.36996.1.S1_AT, MMUGDNA.7958.1.S1_AT, MMUGDNA.22590.1.S1_AT, MMUGDNA.30787.1.S1_AT, MMUGDNA.23188.1.S1_AT, MMUGDNA.27072.1.S1_AT, MMUGDNA.32901.1.S1_AT, MMUGDNA.2234.1.S1_AT, MMUGDNA.40304.1.S1_AT, MMUGDNA.28857.1.S1_AT, MMUGDNA.28270.1.S1_AT, MMUGDNA.29629.1.S1_AT, MMUGDNA.21800.1.S1_AT	271	779	19235	1.36671	1	0.709054	94.9991
UP_SEQ_FEATURE	domain:PDZ 3	3	1.07143	0.0586966	MMUGDNA.33422.1.S1_AT, MMUGDNA.14922.1.S1_AT, MMUGDNA.26907.1.S1_AT, MMUGDNA.20858.1.S1_AT	270	28	19113	7.58452	1	0.712024	61.6802
GOTERM_BP_FAT	GO:0008284~positive regulation of cell proliferation	11	3.92857	0.0959128	MMUGDNA.38012.1.S1_AT, MMUGDNA.38671.1.S1_AT, MMUGDNA.7309.1.S1_AT, MMUGDNA.34360.1.S1_AT, MMUGDNA.31954.1.S1_AT, MMUGDNA.7318.1.S1_AT, MMUGDNA.1215.1.S1_AT, MMUGDNA.4222.1.S1_AT, MMUGDNA.32530.1.S1_AT, MMUGDNA.25995.1.S1_AT, MMUGDNA.19716.1.S1_AT, MMUGDNA.30699.1.S1_AT, MMUGDNA.22275.1.S1_AT, MMUGDNA.26263.1.S1_AT, MMUGDNA.24889.1.S1_AT, MMUGDNA.38035.1.S1_AT, MMUGDNA.21800.1.S1_AT, MMUGDNA.4165…	205	414	13528	1.75336	1	0.713781	81.017
GOTERM_BP_FAT	GO:0046578~regulation of Ras protein signal transduction	7	2.5	0.0975849	MMUGDNA.36473.1.S1_AT, MMUGDNA.42305.1.S1_AT, MMUGDNA.31189.1.S1_AT, MMUGDNA.43182.1.S1_AT, MMUGDNA.42185.1.S1_AT, MMUGDNA.13175.1.S1_AT, MMUGDNA.36734.1.S1_AT	205	210	13528	2.19967	1	0.714014	81.5873
GOTERM_BP_FAT	GO:0048610~reproductive cellular process	6	2.14286	0.0986465	MMUGDNA.38094.1.S1_AT, MMUGDNA.41617.1.S1_AT, MMUGDNA.30441.1.S1_AT, MMUGDNA.28976.1.S1_AT, MMUGDNA.29095.1.S1_AT, MMUGDNA.26263.1.S1_AT	205	162	13528	2.44408	1	0.714994	81.9411
GOTERM_BP_FAT	GO:0048610~reproductive cellular process	6	2.14286	0.0986465	MMUGDNA.38094.1.S1_AT, MMUGDNA.41617.1.S1_AT, MMUGDNA.30441.1.S1_AT, MMUGDNA.28976.1.S1_AT, MMUGDNA.29095.1.S1_AT, MMUGDNA.26263.1.S1_AT	205	162	13528	2.44408	1	0.714994	81.9411
SP_PIR_KEYWORDS	differentiation	10	3.57143	0.202048	MMUGDNA.7742.1.S1_AT, MMUGDNA.3168.1.S1_AT, MMUGDNA.19288.1.S1_AT, MMUGDNA.38671.1.S1_AT, MMUGDNA.31954.1.S1_AT, MMUGDNA.36996.1.S1_AT, MMUGDNA.22590.1.S1_AT, MMUGDNA.23188.1.S1_AT, MMUGDNA.27072.1.S1_AT, MMUGDNA.4222.1.S1_AT, MMUGDNA.2234.1.S1_AT, MMUGDNA.28857.1.S1_AT, MMUGDNA.38035.1.S1_AT, MMUGDNA.21800.1.S1_AT, MMUGDNA.28594.1.S1_AT, MMUGDNA.41650.1.S1_AT	271	460	19235	1.543	1	0.715458	94.9758
GOTERM_BP_FAT	GO:0048747~muscle fiber development	3	1.07143	0.0974184	MMUGDNA.23483.1.S1_AT, MMUGDNA.39792.1.S1_AT, MMUGDNA.24561.1.S1_AT, MMUGDNA.7214.1.S1_AT	205	35	13528	5.65631	1	0.716494	81.5313
GOTERM_BP_FAT	GO:0060041~retina development in camera-type eye	3	1.07143	0.0974184	MMUGDNA.4585.1.S1_AT, MMUGDNA.26538.1.S1_AT, MMUGDNA.21767.1.S1_AT	205	35	13528	5.65631	1	0.716494	81.5313
GOTERM_MF_FAT	GO:0004715~non-membrane spanning protein tyrosine kinase activity	3	1.07143	0.138725	MMUGDNA.14827.1.S1_AT, MMUGDNA.6407.1.S1_AT, MMUGDNA.22893.1.S1_AT, MMUGDNA.40304.1.S1_AT, MMUGDNA.17368.1.S1_AT, MMUGDNA.29629.1.S1_AT	208	41	12983	4.56719	1	0.718044	87.2778
UP_SEQ_FEATURE	domain:Laminin G-like 1	3	1.07143	0.0624751	MMUGDNA.42035.1.S1_AT, MMUGDNA.39143.1.S1_AT, MMUGDNA.30653.1.S1_AT	270	29	19113	7.32299	1	0.721014	64.0479
UP_SEQ_FEATURE	domain:Laminin G-like 2	3	1.07143	0.0624751	MMUGDNA.42035.1.S1_AT, MMUGDNA.39143.1.S1_AT, MMUGDNA.30653.1.S1_AT	270	29	19113	7.32299	1	0.721014	64.0479
UP_SEQ_FEATURE	domain:Rho-GAP	4	1.42857	0.063713	MMUGDNA.34360.1.S1_AT, MMUGDNA.25801.1.S1_AT, MMUGDNA.24687.1.S1_AT, MMUGDNA.25701.1.S1_AT	270	65	19113	4.35624	1	0.72145	64.7934
GOTERM_BP_FAT	GO:0006979~response to oxidative stress	6	2.14286	0.102562	MMUGDNA.14983.1.S1_AT, MMUGDNA.25995.1.S1_AT, MMUGDNA.38094.1.S1_AT, MMUGDNA.20343.1.S1_AT, MMUGDNA.13334.1.S1_AT, MMUGDNA.26263.1.S1_AT	205	164	13528	2.41428	1	0.723541	83.1912
GOTERM_BP_FAT	GO:0050906~detection of stimulus involved in sensory perception	3	1.07143	0.102164	MMUGDNA.38537.1.S1_AT, MMUGDNA.40304.1.S1_AT, MMUGDNA.29629.1.S1_AT, MMUGDNA.23716.1.S1_AT	205	36	13528	5.49919	1	0.725107	83.0681
GOTERM_BP_FAT	GO:0007205~activation of protein kinase C activity by G-protein coupled receptor protein signaling pathway	3	1.07143	0.102164	MMUGDNA.14922.1.S1_AT, MMUGDNA.20858.1.S1_AT, MMUGDNA.1966.1.S1_AT, MMUGDNA.2358.1.S1_AT	205	36	13528	5.49919	1	0.725107	83.0681
BIOCARTA	h_fMLPpathway:fMLP induced chemokine gene expression in HMC-1 cells	3	1.07143	0.116217	MMUGDNA.40784.1.S1_AT, MMUGDNA.23483.1.S1_AT, MMUGDNA.7309.1.S1_AT, MMUGDNA.8971.1.S1_AT, MMUGDNA.7214.1.S1_AT	35	25	1437	4.92686	0.999999	0.725168	75.5188
GOTERM_BP_FAT	GO:0000302~response to reactive oxygen species	4	1.42857	0.104023	MMUGDNA.25995.1.S1_AT, MMUGDNA.38094.1.S1_AT, MMUGDNA.13334.1.S1_AT, MMUGDNA.26263.1.S1_AT	205	75	13528	3.51948	1	0.725852	83.6366
INTERPRO	IPR001660:Sterile alpha motif SAM	5	1.78571	0.051988	MMUGDNA.29403.1.S1_AT, MMUGDNA.26907.1.S1_AT, MMUGDNA.20049.1.S1_AT, MMUGDNA.15516.1.S1_AT, MMUGDNA.25543.1.S1_AT	252	93	16659	3.55415	1	0.731603	54.0458
GOTERM_MF_FAT	GO:0004674~protein serine/threonine kinase activity	11	3.92857	0.149762	MMUGDNA.3074.1.S1_AT, MMUGDNA.42305.1.S1_AT, MMUGDNA.40730.1.S1_AT, MMUGDNA.7309.1.S1_AT, MMUGDNA.17841.1.S1_AT, MMUGDNA.19716.1.S1_AT, MMUGDNA.34547.1.S1_AT, MMUGDNA.33334.1.S1_AT, MMUGDNA.7318.1.S1_AT, MMUGDNA.15768.1.S1_AT, MMUGDNA.10045.1.S1_AT, MMUGDNA.42464.1.S1_AT	208	430	12983	1.59675	1	0.731672	89.353
GOTERM_BP_FAT	GO:0006605~protein targeting	7	2.5	0.10739	MMUGDNA.23483.1.S1_AT, MMUGDNA.1191.1.S1_AT, MMUGDNA.7309.1.S1_AT, MMUGDNA.9189.1.S1_AT, MMUGDNA.32901.1.S1_AT, MMUGDNA.7214.1.S1_AT, MMUGDNA.5248.1.S1_AT, MMUGDNA.28913.1.S1_AT	205	215	13528	2.14852	1	0.731879	84.6209
GOTERM_CC_FAT	GO:0043233~organelle lumen	29	10.3571	0.239588	MMUGDNA.10654.1.S1_AT, MMUGDNA.9059.1.S1_AT, MMUGDNA.24173.1.S1_AT, MMUGDNA.25592.1.S1_AT, MMUGDNA.19288.1.S1_AT, MMUGDNA.7309.1.S1_AT, MMUGDNA.6565.1.S1_AT, MMUGDNA.31105.1.S1_AT, MMUGDNA.39899.1.S1_AT, MMUGDNA.13867.1.S1_AT, MMUGDNA.28123.1.S1_AT, MMUGDNA.33142.1.S1_AT, MMUGDNA.3356.1.S1_AT, MMUGDNA.4222.1.S1_AT, MMUGDNA.24223.1.S1_AT, MMUGDNA.17700.1.S1_AT, MMUGDNA.16198.1.S1_AT, MMUGDNA.19503…	172	1820	12782	1.18412	1	0.73201	97.1509
GOTERM_MF_FAT	GO:0032553~ribonucleotide binding	36	12.8571	0.146949	MMUGDNA.10654.1.S1_AT, MMUGDNA.15963.1.S1_AT, MMUGDNA.21455.1.S1_AT, MMUGDNA.40730.1.S1_AT, MMUGDNA.7309.1.S1_AT, MMUGDNA.14827.1.S1_AT, MMUGDNA.6407.1.S1_AT, MMUGDNA.31105.1.S1_AT, MMUGDNA.14425.1.S1_AT, MMUGDNA.7318.1.S1_AT, MMUGDNA.29817.1.S1_AT, MMUGDNA.3074.1.S1_AT, MMUGDNA.19503.1.S1_AT, MMUGDNA.19716.1.S1_AT, MMUGDNA.30699.1.S1_AT, MMUGDNA.26907.1.S1_AT, MMUGDNA.13175.1.S1_AT, MMUGDNA.4102…	208	1836	12983	1.22389	1	0.732171	88.8563
GOTERM_MF_FAT	GO:0032555~purine ribonucleotide binding	36	12.8571	0.146949	MMUGDNA.10654.1.S1_AT, MMUGDNA.15963.1.S1_AT, MMUGDNA.21455.1.S1_AT, MMUGDNA.40730.1.S1_AT, MMUGDNA.7309.1.S1_AT, MMUGDNA.14827.1.S1_AT, MMUGDNA.6407.1.S1_AT, MMUGDNA.31105.1.S1_AT, MMUGDNA.14425.1.S1_AT, MMUGDNA.7318.1.S1_AT, MMUGDNA.29817.1.S1_AT, MMUGDNA.3074.1.S1_AT, MMUGDNA.19503.1.S1_AT, MMUGDNA.19716.1.S1_AT, MMUGDNA.30699.1.S1_AT, MMUGDNA.26907.1.S1_AT, MMUGDNA.13175.1.S1_AT, MMUGDNA.4102…	208	1836	12983	1.22389	1	0.732171	88.8563
GOTERM_BP_FAT	GO:0008286~insulin receptor signaling pathway	3	1.07143	0.106972	MMUGDNA.14983.1.S1_AT, MMUGDNA.17841.1.S1_AT, MMUGDNA.41363.1.S1_AT	205	37	13528	5.35056	1	0.733352	84.502
SP_PIR_KEYWORDS	egf-like domain	6	2.14286	0.222665	MMUGDNA.39792.1.S1_AT, MMUGDNA.42035.1.S1_AT, MMUGDNA.10176.1.S1_AT, MMUGDNA.7958.1.S1_AT, MMUGDNA.39143.1.S1_AT, MMUGDNA.30653.1.S1_AT	271	230	19235	1.8516	1	0.734123	96.4484
SP_PIR_KEYWORDS	calmodulin-binding	4	1.42857	0.237803	MMUGDNA.23483.1.S1_AT, MMUGDNA.13175.1.S1_AT, MMUGDNA.7214.1.S1_AT, MMUGDNA.13334.1.S1_AT, MMUGDNA.26538.1.S1_AT	271	120	19235	2.36593	1	0.735434	97.2632
SP_PIR_KEYWORDS	rna-binding	11	3.92857	0.229384	MMUGDNA.38854.1.S1_AT, MMUGDNA.19288.1.S1_AT, MMUGDNA.8092.1.S1_AT, MMUGDNA.3546.1.S1_AT, MMUGDNA.13849.1.S1_AT, MMUGDNA.36996.1.S1_AT, MMUGDNA.1542.1.S1_AT, MMUGDNA.14425.1.S1_AT, MMUGDNA.21703.1.S1_AT, MMUGDNA.23518.1.S1_AT, MMUGDNA.36178.1.S1_AT, MMUGDNA.24223.1.S1_AT, MMUGDNA.18409.1.S1_AT, MMUGDNA.24944.1.S1_AT, MMUGDNA.11029.1.S1_AT, MMUGDNA.558.1.S1_AT, MMUGDNA.16014.1.S1_AT, MMUGDNA.13190…	271	540	19235	1.44585	1	0.739582	96.8344
GOTERM_BP_FAT	GO:0048477~oogenesis	3	1.07143	0.11184	MMUGDNA.28976.1.S1_AT, MMUGDNA.29095.1.S1_AT, MMUGDNA.26263.1.S1_AT	205	38	13528	5.20976	1	0.7441	85.837
INTERPRO	IPR008266:Tyrosine protein kinase, active site	5	1.78571	0.0589499	MMUGDNA.25995.1.S1_AT, MMUGDNA.14827.1.S1_AT, MMUGDNA.6407.1.S1_AT, MMUGDNA.22893.1.S1_AT, MMUGDNA.40304.1.S1_AT, MMUGDNA.30699.1.S1_AT, MMUGDNA.17368.1.S1_AT, MMUGDNA.29629.1.S1_AT	252	97	16659	3.40758	1	0.746436	58.7233
GOTERM_CC_FAT	GO:0031965~nuclear membrane	3	1.07143	0.255533	MMUGDNA.29403.1.S1_AT, MMUGDNA.26263.1.S1_AT, MMUGDNA.5248.1.S1_AT	172	73	12782	3.054	1	0.751401	97.8365
INTERPRO	IPR013098:Immunoglobulin I-set	6	2.14286	0.0578907	MMUGDNA.11513.1.S1_AT, MMUGDNA.3168.1.S1_AT, MMUGDNA.40604.1.S1_AT, MMUGDNA.10490.1.S1_AT, MMUGDNA.20617.1.S1_AT, MMUGDNA.30699.1.S1_AT, MMUGDNA.11710.1.S1_AT, MMUGDNA.4518.1.S1_AT, MMUGDNA.27657.1.S1_AT	252	138	16659	2.87422	1	0.754703	58.0415
GOTERM_MF_FAT	GO:0005088~Ras guanyl-nucleotide exchange factor activity	4	1.42857	0.165564	MMUGDNA.42305.1.S1_AT, MMUGDNA.31189.1.S1_AT, MMUGDNA.43182.1.S1_AT, MMUGDNA.9928.1.S1_AT	208	88	12983	2.83719	1	0.755003	91.7824
UP_SEQ_FEATURE	domain:Fibrinogen C-terminal	3	1.07143	0.0742799	MMUGDNA.7742.1.S1_AT, MMUGDNA.39792.1.S1_AT, MMUGDNA.42035.1.S1_AT	270	32	19113	6.63646	1	0.757861	70.5924
GOTERM_CC_FAT	GO:0044459~plasma membrane part	34	12.1429	0.264181	MMUGDNA.23163.1.S1_AT, MMUGDNA.36473.1.S1_AT, MMUGDNA.6407.1.S1_AT, MMUGDNA.38537.1.S1_AT, MMUGDNA.28564.1.S1_AT, MMUGDNA.31550.1.S1_AT, MMUGDNA.32336.1.S1_AT, MMUGDNA.36145.1.S1_AT, MMUGDNA.30653.1.S1_AT, MMUGDNA.15813.1.S1_AT, MMUGDNA.29545.1.S1_AT, MMUGDNA.17978.1.S1_AT, MMUGDNA.10490.1.S1_AT, MMUGDNA.2234.1.S1_AT, MMUGDNA.26907.1.S1_AT, MMUGDNA.21798.1.S1_AT, MMUGDNA.1402.1.S1_AT, MMUGDNA.391…	172	2203	12782	1.14692	1	0.758344	98.1412
GOTERM_CC_FAT	GO:0031974~membrane-enclosed lumen	29	10.3571	0.27427	MMUGDNA.10654.1.S1_AT, MMUGDNA.9059.1.S1_AT, MMUGDNA.24173.1.S1_AT, MMUGDNA.25592.1.S1_AT, MMUGDNA.19288.1.S1_AT, MMUGDNA.7309.1.S1_AT, MMUGDNA.6565.1.S1_AT, MMUGDNA.31105.1.S1_AT, MMUGDNA.39899.1.S1_AT, MMUGDNA.13867.1.S1_AT, MMUGDNA.28123.1.S1_AT, MMUGDNA.33142.1.S1_AT, MMUGDNA.3356.1.S1_AT, MMUGDNA.4222.1.S1_AT, MMUGDNA.24223.1.S1_AT, MMUGDNA.17700.1.S1_AT, MMUGDNA.16198.1.S1_AT, MMUGDNA.19503…	172	1856	12782	1.16116	1	0.767105	98.4464
GOTERM_BP_FAT	GO:0046907~intracellular transport	15	5.35714	0.121719	MMUGDNA.38854.1.S1_AT, MMUGDNA.23483.1.S1_AT, MMUGDNA.1191.1.S1_AT, MMUGDNA.7309.1.S1_AT, MMUGDNA.13479.1.S1_AT, MMUGDNA.7214.1.S1_AT, MMUGDNA.36178.1.S1_AT, MMUGDNA.5248.1.S1_AT, MMUGDNA.28913.1.S1_AT, MMUGDNA.24223.1.S1_AT, MMUGDNA.22090.1.S1_AT, MMUGDNA.32901.1.S1_AT, MMUGDNA.9189.1.S1_AT, MMUGDNA.24944.1.S1_AT, MMUGDNA.20098.1.S1_AT, MMUGDNA.26263.1.S1_AT, MMUGDNA.2489.1.S1_AT, MMUGDNA.26538.…	205	657	13528	1.50663	1	0.772222	88.2211
GOTERM_MF_FAT	GO:0017016~Ras GTPase binding	4	1.42857	0.177338	MMUGDNA.39729.1.S1_AT, MMUGDNA.17978.1.S1_AT, MMUGDNA.8569.1.S1_AT, MMUGDNA.32285.1.S1_AT, MMUGDNA.9928.1.S1_AT	208	91	12983	2.74366	1	0.773721	93.2464
SMART	SM00454:SAM	5	1.78571	0.123257	MMUGDNA.29403.1.S1_AT, MMUGDNA.26907.1.S1_AT, MMUGDNA.20049.1.S1_AT, MMUGDNA.15516.1.S1_AT, MMUGDNA.25543.1.S1_AT	187	93	9079	2.61026	1	0.775512	79.5389
GOTERM_BP_FAT	GO:0015674~di-, tri-valent inorganic cation transport	6	2.14286	0.12763	MMUGDNA.22751.1.S1_AT, MMUGDNA.23483.1.S1_AT, MMUGDNA.38537.1.S1_AT, MMUGDNA.40304.1.S1_AT, MMUGDNA.7214.1.S1_AT, MMUGDNA.13334.1.S1_AT, MMUGDNA.4708.1.S1_AT, MMUGDNA.29629.1.S1_AT, MMUGDNA.20105.1.S1_AT	205	176	13528	2.24967	1	0.775877	89.4617
GOTERM_BP_FAT	GO:0007010~cytoskeleton organization	11	3.92857	0.124117	MMUGDNA.39729.1.S1_AT, MMUGDNA.27072.1.S1_AT, MMUGDNA.33539.1.S1_AT, MMUGDNA.29403.1.S1_AT, MMUGDNA.6407.1.S1_AT, MMUGDNA.4462.1.S1_AT, MMUGDNA.22893.1.S1_AT, MMUGDNA.8569.1.S1_AT, MMUGDNA.20098.1.S1_AT, MMUGDNA.26263.1.S1_AT, MMUGDNA.17368.1.S1_AT, MMUGDNA.33334.1.S1_AT, MMUGDNA.25801.1.S1_AT, MMUGDNA.26538.1.S1_AT	205	436	13528	1.66489	1	0.776503	88.74
GOTERM_BP_FAT	GO:0030036~actin cytoskeleton organization	7	2.5	0.127214	MMUGDNA.39729.1.S1_AT, MMUGDNA.4462.1.S1_AT, MMUGDNA.8569.1.S1_AT, MMUGDNA.20098.1.S1_AT, MMUGDNA.26263.1.S1_AT, MMUGDNA.33334.1.S1_AT, MMUGDNA.25801.1.S1_AT, MMUGDNA.26538.1.S1_AT	205	226	13528	2.04395	1	0.777332	89.3786
GOTERM_BP_FAT	GO:0035239~tube morphogenesis	5	1.78571	0.125571	MMUGDNA.38671.1.S1_AT, MMUGDNA.4222.1.S1_AT, MMUGDNA.31954.1.S1_AT, MMUGDNA.43093.1.S1_AT, MMUGDNA.22691.1.S1_AT, MMUGDNA.26263.1.S1_AT, MMUGDNA.38035.1.S1_AT, MMUGDNA.2344.1.S1_AT, MMUGDNA.21800.1.S1_AT, MMUGDNA.6698.1.S1_AT, MMUGDNA.41650.1.S1_AT, MMUGDNA.28594.1.S1_AT	205	127	13528	2.59804	1	0.777986	89.0442
GOTERM_BP_FAT	GO:0001541~ovarian follicle development	3	1.07143	0.126773	MMUGDNA.7742.1.S1_AT, MMUGDNA.28976.1.S1_AT, MMUGDNA.26263.1.S1_AT	205	41	13528	4.82855	1	0.778729	89.2897
SP_PIR_KEYWORDS	mRNA transport	3	1.07143	0.278598	MMUGDNA.38854.1.S1_AT, MMUGDNA.19288.1.S1_AT, MMUGDNA.29403.1.S1_AT, MMUGDNA.36996.1.S1_AT	271	74	19235	2.87748	1	0.78137	98.6797
GOTERM_BP_FAT	GO:0007368~determination of left/right symmetry	3	1.07143	0.131851	MMUGDNA.32982.1.S1_AT, MMUGDNA.16258.1.S1_AT, MMUGDNA.27863.1.S1_AT, MMUGDNA.11367.1.S1_AT	205	42	13528	4.71359	1	0.784905	90.2712
GOTERM_BP_FAT	GO:0007423~sensory organ development	7	2.5	0.133033	MMUGDNA.38537.1.S1_AT, MMUGDNA.4585.1.S1_AT, MMUGDNA.41617.1.S1_AT, MMUGDNA.26263.1.S1_AT, MMUGDNA.23716.1.S1_AT, MMUGDNA.26538.1.S1_AT, MMUGDNA.21767.1.S1_AT	205	229	13528	2.01717	1	0.785523	90.4872
GOTERM_BP_FAT	GO:0009799~determination of symmetry	3	1.07143	0.136975	MMUGDNA.32982.1.S1_AT, MMUGDNA.16258.1.S1_AT, MMUGDNA.27863.1.S1_AT, MMUGDNA.11367.1.S1_AT	205	43	13528	4.60397	1	0.790834	91.1754
GOTERM_BP_FAT	GO:0009855~determination of bilateral symmetry	3	1.07143	0.136975	MMUGDNA.32982.1.S1_AT, MMUGDNA.16258.1.S1_AT, MMUGDNA.27863.1.S1_AT, MMUGDNA.11367.1.S1_AT	205	43	13528	4.60397	1	0.790834	91.1754
GOTERM_BP_FAT	GO:0032270~positive regulation of cellular protein metabolic process	7	2.5	0.140861	MMUGDNA.9059.1.S1_AT, MMUGDNA.32982.1.S1_AT, MMUGDNA.7309.1.S1_AT, MMUGDNA.26263.1.S1_AT, MMUGDNA.19565.1.S1_AT, MMUGDNA.28913.1.S1_AT, MMUGDNA.11367.1.S1_AT, MMUGDNA.3699.1.S1_AT	205	233	13528	1.98254	1	0.790941	91.808
GOTERM_BP_FAT	GO:0007156~homophilic cell adhesion	5	1.78571	0.136175	MMUGDNA.3168.1.S1_AT, MMUGDNA.36473.1.S1_AT, MMUGDNA.4585.1.S1_AT, MMUGDNA.2156.1.S1_AT, MMUGDNA.23799.1.S1_AT, MMUGDNA.21767.1.S1_AT	205	131	13528	2.51871	1	0.791259	91.0397
GOTERM_BP_FAT	GO:0010629~negative regulation of gene expression	12	4.28571	0.140799	MMUGDNA.38012.1.S1_AT, MMUGDNA.37755.1.S1_AT, MMUGDNA.1191.1.S1_AT, MMUGDNA.16887.1.S1_AT, MMUGDNA.6565.1.S1_AT, MMUGDNA.16258.1.S1_AT, MMUGDNA.36178.1.S1_AT, MMUGDNA.2344.1.S1_AT, MMUGDNA.30787.1.S1_AT, MMUGDNA.6698.1.S1_AT, MMUGDNA.9086.1.S1_AT, MMUGDNA.24223.1.S1_AT, MMUGDNA.32530.1.S1_AT, MMUGDNA.16198.1.S1_AT, MMUGDNA.22691.1.S1_AT, MMUGDNA.24944.1.S1_AT, MMUGDNA.22275.1.S1_AT, MMUGDNA.8286.…	205	504	13528	1.5712	1	0.793195	91.7982
GOTERM_BP_FAT	GO:0006606~protein import into nucleus	4	1.42857	0.140399	MMUGDNA.23483.1.S1_AT, MMUGDNA.1191.1.S1_AT, MMUGDNA.7309.1.S1_AT, MMUGDNA.32901.1.S1_AT, MMUGDNA.7214.1.S1_AT	205	86	13528	3.06931	1	0.794615	91.735
SMART	SM00186:FBG	3	1.07143	0.139062	MMUGDNA.7742.1.S1_AT, MMUGDNA.39792.1.S1_AT, MMUGDNA.42035.1.S1_AT	187	32	9079	4.55164	1	0.795495	83.5701
GOTERM_BP_FAT	GO:0030326~embryonic limb morphogenesis	4	1.42857	0.143897	MMUGDNA.38671.1.S1_AT, MMUGDNA.4222.1.S1_AT, MMUGDNA.3546.1.S1_AT, MMUGDNA.32982.1.S1_AT, MMUGDNA.31954.1.S1_AT, MMUGDNA.11029.1.S1_AT, MMUGDNA.27863.1.S1_AT, MMUGDNA.38035.1.S1_AT, MMUGDNA.2994.1.S1_AT, MMUGDNA.11367.1.S1_AT, MMUGDNA.9733.1.S1_AT, MMUGDNA.41650.1.S1_AT, MMUGDNA.28594.1.S1_AT	205	87	13528	3.03403	1	0.796062	92.2722
GOTERM_BP_FAT	GO:0035113~embryonic appendage morphogenesis	4	1.42857	0.143897	MMUGDNA.38671.1.S1_AT, MMUGDNA.4222.1.S1_AT, MMUGDNA.3546.1.S1_AT, MMUGDNA.32982.1.S1_AT, MMUGDNA.31954.1.S1_AT, MMUGDNA.11029.1.S1_AT, MMUGDNA.27863.1.S1_AT, MMUGDNA.38035.1.S1_AT, MMUGDNA.2994.1.S1_AT, MMUGDNA.11367.1.S1_AT, MMUGDNA.9733.1.S1_AT, MMUGDNA.41650.1.S1_AT, MMUGDNA.28594.1.S1_AT	205	87	13528	3.03403	1	0.796062	92.2722
GOTERM_BP_FAT	GO:0051170~nuclear import	4	1.42857	0.147424	MMUGDNA.23483.1.S1_AT, MMUGDNA.1191.1.S1_AT, MMUGDNA.7309.1.S1_AT, MMUGDNA.32901.1.S1_AT, MMUGDNA.7214.1.S1_AT	205	88	13528	2.99956	1	0.799853	92.7804
GOTERM_BP_FAT	GO:0030097~hemopoiesis	7	2.5	0.147272	MMUGDNA.38012.1.S1_AT, MMUGDNA.10654.1.S1_AT, MMUGDNA.38671.1.S1_AT, MMUGDNA.28168.1.S1_AT, MMUGDNA.31954.1.S1_AT, MMUGDNA.30787.1.S1_AT, MMUGDNA.4222.1.S1_AT, MMUGDNA.13175.1.S1_AT, MMUGDNA.22275.1.S1_AT, MMUGDNA.26263.1.S1_AT, MMUGDNA.24889.1.S1_AT, MMUGDNA.38035.1.S1_AT, MMUGDNA.28594.1.S1_AT, MMUGDNA.41650.1.S1_AT	205	236	13528	1.95734	1	0.801813	92.7592
SP_PIR_KEYWORDS	potassium channel	3	1.07143	0.299396	MMUGDNA.28336.1.S1_AT, MMUGDNA.12966.1.S1_AT, MMUGDNA.27490.1.S1_AT, MMUGDNA.32336.1.S1_AT	271	78	19235	2.72992	1	0.804042	99.104
GOTERM_BP_FAT	GO:0018108~peptidyl-tyrosine phosphorylation	3	1.07143	0.152598	MMUGDNA.25995.1.S1_AT, MMUGDNA.14827.1.S1_AT, MMUGDNA.40304.1.S1_AT, MMUGDNA.29629.1.S1_AT	205	46	13528	4.30371	1	0.807259	93.4695
GOTERM_BP_FAT	GO:0045934~negative regulation of nucleobase, nucleoside, nucleotide and nucleic acid metabolic process	12	4.28571	0.151707	MMUGDNA.38012.1.S1_AT, MMUGDNA.37755.1.S1_AT, MMUGDNA.1191.1.S1_AT, MMUGDNA.16887.1.S1_AT, MMUGDNA.6565.1.S1_AT, MMUGDNA.16258.1.S1_AT, MMUGDNA.36178.1.S1_AT, MMUGDNA.2344.1.S1_AT, MMUGDNA.30787.1.S1_AT, MMUGDNA.6698.1.S1_AT, MMUGDNA.9086.1.S1_AT, MMUGDNA.24223.1.S1_AT, MMUGDNA.32530.1.S1_AT, MMUGDNA.16198.1.S1_AT, MMUGDNA.22691.1.S1_AT, MMUGDNA.24944.1.S1_AT, MMUGDNA.22275.1.S1_AT, MMUGDNA.8286.…	205	512	13528	1.54665	1	0.807496	93.3554
GOTERM_CC_FAT	GO:0009986~cell surface	7	2.5	0.322572	MMUGDNA.3168.1.S1_AT, MMUGDNA.40604.1.S1_AT, MMUGDNA.10490.1.S1_AT, MMUGDNA.14922.1.S1_AT, MMUGDNA.30699.1.S1_AT, MMUGDNA.20858.1.S1_AT, MMUGDNA.4518.1.S1_AT, MMUGDNA.40781.1.S1_AT, MMUGDNA.28564.1.S1_AT, MMUGDNA.5978.1.S1_AT, MMUGDNA.7064.1.S1_AT, MMUGDNA.27657.1.S1_AT	172	348	12782	1.49482	1	0.807993	99.365
GOTERM_CC_FAT	GO:0005730~nucleolus	12	4.28571	0.331809	MMUGDNA.38012.1.S1_AT, MMUGDNA.38671.1.S1_AT, MMUGDNA.19288.1.S1_AT, MMUGDNA.7309.1.S1_AT, MMUGDNA.31954.1.S1_AT, MMUGDNA.36996.1.S1_AT, MMUGDNA.12991.1.S1_AT, MMUGDNA.31105.1.S1_AT, MMUGDNA.15928.1.S1_AT, MMUGDNA.36178.1.S1_AT, MMUGDNA.28123.1.S1_AT, MMUGDNA.3356.1.S1_AT, MMUGDNA.4222.1.S1_AT, MMUGDNA.24223.1.S1_AT, MMUGDNA.21520.1.S1_AT, MMUGDNA.17308.1.S1_AT, MMUGDNA.17700.1.S1_AT, MMUGDNA.249…	172	698	12782	1.2776	1	0.813611	99.4688
GOTERM_BP_FAT	GO:0051247~positive regulation of protein metabolic process	7	2.5	0.16175	MMUGDNA.9059.1.S1_AT, MMUGDNA.32982.1.S1_AT, MMUGDNA.7309.1.S1_AT, MMUGDNA.26263.1.S1_AT, MMUGDNA.19565.1.S1_AT, MMUGDNA.28913.1.S1_AT, MMUGDNA.11367.1.S1_AT, MMUGDNA.3699.1.S1_AT	205	243	13528	1.90095	1	0.814141	94.5395
UP_SEQ_FEATURE	domain:EGF-like 3	4	1.42857	0.0891307	MMUGDNA.39792.1.S1_AT, MMUGDNA.7958.1.S1_AT, MMUGDNA.39143.1.S1_AT, MMUGDNA.30653.1.S1_AT	270	75	19113	3.77541	1	0.814615	77.2446
GOTERM_BP_FAT	GO:0030029~actin filament-based process	7	2.5	0.156927	MMUGDNA.39729.1.S1_AT, MMUGDNA.4462.1.S1_AT, MMUGDNA.8569.1.S1_AT, MMUGDNA.20098.1.S1_AT, MMUGDNA.26263.1.S1_AT, MMUGDNA.33334.1.S1_AT, MMUGDNA.25801.1.S1_AT, MMUGDNA.26538.1.S1_AT	205	241	13528	1.91673	1	0.814627	93.9981
GOTERM_BP_FAT	GO:0018212~peptidyl-tyrosine modification	3	1.07143	0.163198	MMUGDNA.25995.1.S1_AT, MMUGDNA.14827.1.S1_AT, MMUGDNA.40304.1.S1_AT, MMUGDNA.29629.1.S1_AT	205	48	13528	4.12439	1	0.815071	94.693
GOTERM_BP_FAT	GO:0030183~B cell differentiation	3	1.07143	0.163198	MMUGDNA.38012.1.S1_AT, MMUGDNA.28168.1.S1_AT, MMUGDNA.22275.1.S1_AT, MMUGDNA.26263.1.S1_AT, MMUGDNA.24889.1.S1_AT	205	48	13528	4.12439	1	0.815071	94.693
GOTERM_BP_FAT	GO:0009719~response to endogenous stimulus	10	3.57143	0.159249	MMUGDNA.11513.1.S1_AT, MMUGDNA.14983.1.S1_AT, MMUGDNA.7742.1.S1_AT, MMUGDNA.23483.1.S1_AT, MMUGDNA.25995.1.S1_AT, MMUGDNA.7309.1.S1_AT, MMUGDNA.17841.1.S1_AT, MMUGDNA.7214.1.S1_AT, MMUGDNA.41363.1.S1_AT, MMUGDNA.26263.1.S1_AT, MMUGDNA.11710.1.S1_AT, MMUGDNA.10456.1.S1_AT	205	405	13528	1.62939	1	0.815263	94.2647
GOTERM_BP_FAT	GO:0051172~negative regulation of nitrogen compound metabolic process	12	4.28571	0.161601	MMUGDNA.38012.1.S1_AT, MMUGDNA.37755.1.S1_AT, MMUGDNA.1191.1.S1_AT, MMUGDNA.16887.1.S1_AT, MMUGDNA.6565.1.S1_AT, MMUGDNA.16258.1.S1_AT, MMUGDNA.36178.1.S1_AT, MMUGDNA.2344.1.S1_AT, MMUGDNA.30787.1.S1_AT, MMUGDNA.6698.1.S1_AT, MMUGDNA.9086.1.S1_AT, MMUGDNA.24223.1.S1_AT, MMUGDNA.32530.1.S1_AT, MMUGDNA.16198.1.S1_AT, MMUGDNA.22691.1.S1_AT, MMUGDNA.24944.1.S1_AT, MMUGDNA.22275.1.S1_AT, MMUGDNA.8286.…	205	519	13528	1.52579	1	0.815957	94.5235
GOTERM_MF_FAT	GO:0031267~small GTPase binding	4	1.42857	0.21808	MMUGDNA.39729.1.S1_AT, MMUGDNA.17978.1.S1_AT, MMUGDNA.8569.1.S1_AT, MMUGDNA.32285.1.S1_AT, MMUGDNA.9928.1.S1_AT	208	101	12983	2.47201	1	0.817178	96.6505
GOTERM_BP_FAT	GO:0006511~ubiquitin-dependent protein catabolic process	7	2.5	0.159237	MMUGDNA.9059.1.S1_AT, MMUGDNA.39644.1.S1_AT, MMUGDNA.37913.1.S1_AT, MMUGDNA.29382.1.S1_AT, MMUGDNA.8176.1.S1_AT, MMUGDNA.1215.1.S1_AT, MMUGDNA.28913.1.S1_AT, MMUGDNA.3699.1.S1_AT	205	242	13528	1.90881	1	0.817407	94.2634
GOTERM_BP_FAT	GO:0006511~ubiquitin-dependent protein catabolic process	7	2.5	0.159237	MMUGDNA.9059.1.S1_AT, MMUGDNA.39644.1.S1_AT, MMUGDNA.37913.1.S1_AT, MMUGDNA.29382.1.S1_AT, MMUGDNA.8176.1.S1_AT, MMUGDNA.1215.1.S1_AT, MMUGDNA.28913.1.S1_AT, MMUGDNA.3699.1.S1_AT	205	242	13528	1.90881	1	0.817407	94.2634
GOTERM_BP_FAT	GO:0007584~response to nutrient	5	1.78571	0.161285	MMUGDNA.11513.1.S1_AT, MMUGDNA.7742.1.S1_AT, MMUGDNA.13334.1.S1_AT, MMUGDNA.26263.1.S1_AT, MMUGDNA.39261.1.S1_AT, MMUGDNA.11710.1.S1_AT	205	140	13528	2.35679	1	0.81743	94.4894
GOTERM_MF_FAT	GO:0017076~purine nucleotide binding	36	12.8571	0.216787	MMUGDNA.10654.1.S1_AT, MMUGDNA.15963.1.S1_AT, MMUGDNA.21455.1.S1_AT, MMUGDNA.40730.1.S1_AT, MMUGDNA.7309.1.S1_AT, MMUGDNA.14827.1.S1_AT, MMUGDNA.6407.1.S1_AT, MMUGDNA.31105.1.S1_AT, MMUGDNA.14425.1.S1_AT, MMUGDNA.7318.1.S1_AT, MMUGDNA.29817.1.S1_AT, MMUGDNA.3074.1.S1_AT, MMUGDNA.19503.1.S1_AT, MMUGDNA.19716.1.S1_AT, MMUGDNA.30699.1.S1_AT, MMUGDNA.26907.1.S1_AT, MMUGDNA.13175.1.S1_AT, MMUGDNA.4102…	208	1918	12983	1.17156	1	0.820876	96.5732
GOTERM_BP_FAT	GO:0034504~protein localization in nucleus	4	1.42857	0.16915	MMUGDNA.23483.1.S1_AT, MMUGDNA.1191.1.S1_AT, MMUGDNA.7309.1.S1_AT, MMUGDNA.32901.1.S1_AT, MMUGDNA.7214.1.S1_AT	205	94	13528	2.8081	1	0.821027	95.2819
GOTERM_MF_FAT	GO:0035091~phosphoinositide binding	4	1.42857	0.213917	MMUGDNA.31029.1.S1_S_AT, MMUGDNA.31029.1.S1_AT, MMUGDNA.4708.1.S1_AT, MMUGDNA.20472.1.S1_X_AT, MMUGDNA.20105.1.S1_AT, MMUGDNA.20472.1.S1_AT, MMUGDNA.10456.1.S1_AT, MMUGDNA.4833.1.S1_AT, MMUGDNA.9071.1.S1_AT	208	100	12983	2.49673	1	0.822095	96.3957
GOTERM_BP_FAT	GO:0034613~cellular protein localization	10	3.57143	0.168987	MMUGDNA.23483.1.S1_AT, MMUGDNA.1191.1.S1_AT, MMUGDNA.29403.1.S1_AT, MMUGDNA.7309.1.S1_AT, MMUGDNA.22090.1.S1_AT, MMUGDNA.9189.1.S1_AT, MMUGDNA.13479.1.S1_AT, MMUGDNA.32901.1.S1_AT, MMUGDNA.7214.1.S1_AT, MMUGDNA.5248.1.S1_AT, MMUGDNA.28913.1.S1_AT	205	411	13528	1.6056	1	0.822744	95.2666
GOTERM_BP_FAT	GO:0070727~cellular macromolecule localization	10	3.57143	0.172642	MMUGDNA.23483.1.S1_AT, MMUGDNA.1191.1.S1_AT, MMUGDNA.29403.1.S1_AT, MMUGDNA.7309.1.S1_AT, MMUGDNA.22090.1.S1_AT, MMUGDNA.9189.1.S1_AT, MMUGDNA.13479.1.S1_AT, MMUGDNA.32901.1.S1_AT, MMUGDNA.7214.1.S1_AT, MMUGDNA.5248.1.S1_AT, MMUGDNA.28913.1.S1_AT	205	414	13528	1.59397	1	0.823887	95.5983
GOTERM_BP_FAT	GO:0046903~secretion	8	2.85714	0.16855	MMUGDNA.36137.1.S1_AT, MMUGDNA.32982.1.S1_AT, MMUGDNA.28168.1.S1_AT, MMUGDNA.9189.1.S1_AT, MMUGDNA.5918.1.S1_AT, MMUGDNA.20852.1.S1_AT, MMUGDNA.39143.1.S1_AT, MMUGDNA.11367.1.S1_AT, MMUGDNA.26538.1.S1_AT, MMUGDNA.31550.1.S1_AT	205	300	13528	1.75974	1	0.823922	95.2255
SP_PIR_KEYWORDS	calcium transport	3	1.07143	0.335526	MMUGDNA.22751.1.S1_AT, MMUGDNA.13334.1.S1_AT, MMUGDNA.4708.1.S1_AT, MMUGDNA.20105.1.S1_AT	271	85	19235	2.5051	1	0.832365	99.5558
GOTERM_BP_FAT	GO:0050658~RNA transport	4	1.42857	0.180343	MMUGDNA.38854.1.S1_AT, MMUGDNA.19288.1.S1_AT, MMUGDNA.29403.1.S1_AT, MMUGDNA.36996.1.S1_AT, MMUGDNA.558.1.S1_AT, MMUGDNA.38566.1.S1_AT	205	97	13528	2.72125	1	0.832585	96.2269
GOTERM_BP_FAT	GO:0050657~nucleic acid transport	4	1.42857	0.180343	MMUGDNA.38854.1.S1_AT, MMUGDNA.19288.1.S1_AT, MMUGDNA.29403.1.S1_AT, MMUGDNA.36996.1.S1_AT, MMUGDNA.558.1.S1_AT, MMUGDNA.38566.1.S1_AT	205	97	13528	2.72125	1	0.832585	96.2269
GOTERM_BP_FAT	GO:0051236~establishment of RNA localization	4	1.42857	0.180343	MMUGDNA.38854.1.S1_AT, MMUGDNA.19288.1.S1_AT, MMUGDNA.29403.1.S1_AT, MMUGDNA.36996.1.S1_AT, MMUGDNA.558.1.S1_AT, MMUGDNA.38566.1.S1_AT	205	97	13528	2.72125	1	0.832585	96.2269
INTERPRO	IPR008271:Serine/threonine protein kinase, active site	10	3.57143	0.0882351	MMUGDNA.3074.1.S1_AT, MMUGDNA.40730.1.S1_AT, MMUGDNA.7309.1.S1_AT, MMUGDNA.17841.1.S1_AT, MMUGDNA.19716.1.S1_AT, MMUGDNA.34547.1.S1_AT, MMUGDNA.33334.1.S1_AT, MMUGDNA.7318.1.S1_AT, MMUGDNA.15768.1.S1_AT, MMUGDNA.10045.1.S1_AT, MMUGDNA.42464.1.S1_AT	252	354	16659	1.86743	1	0.832719	73.9536
GOTERM_BP_FAT	GO:0032268~regulation of cellular protein metabolic process	11	3.92857	0.17976	MMUGDNA.9059.1.S1_AT, MMUGDNA.14983.1.S1_AT, MMUGDNA.19288.1.S1_AT, MMUGDNA.7309.1.S1_AT, MMUGDNA.36996.1.S1_AT, MMUGDNA.28937.1.S1_AT, MMUGDNA.28913.1.S1_AT, MMUGDNA.2344.1.S1_AT, MMUGDNA.6698.1.S1_AT, MMUGDNA.32982.1.S1_AT, MMUGDNA.22691.1.S1_AT, MMUGDNA.26263.1.S1_AT, MMUGDNA.19565.1.S1_AT, MMUGDNA.11367.1.S1_AT, MMUGDNA.3699.1.S1_AT	205	474	13528	1.53142	1	0.833435	96.1824
GOTERM_BP_FAT	GO:0048598~embryonic morphogenesis	8	2.85714	0.182267	MMUGDNA.38671.1.S1_AT, MMUGDNA.3546.1.S1_AT, MMUGDNA.31954.1.S1_AT, MMUGDNA.27863.1.S1_AT, MMUGDNA.2344.1.S1_AT, MMUGDNA.1215.1.S1_AT, MMUGDNA.28259.1.S1_AT, MMUGDNA.6698.1.S1_AT, MMUGDNA.4222.1.S1_AT, MMUGDNA.32982.1.S1_AT, MMUGDNA.39228.1.S1_AT, MMUGDNA.22691.1.S1_AT, MMUGDNA.11029.1.S1_AT, MMUGDNA.38035.1.S1_AT, MMUGDNA.23716.1.S1_AT, MMUGDNA.2994.1.S1_AT, MMUGDNA.11367.1.S1_AT, MMUGDNA.9733.1…	205	307	13528	1.71962	1	0.834184	96.3703
GOTERM_BP_FAT	GO:0048598~embryonic morphogenesis	8	2.85714	0.182267	MMUGDNA.38671.1.S1_AT, MMUGDNA.3546.1.S1_AT, MMUGDNA.31954.1.S1_AT, MMUGDNA.27863.1.S1_AT, MMUGDNA.2344.1.S1_AT, MMUGDNA.1215.1.S1_AT, MMUGDNA.28259.1.S1_AT, MMUGDNA.6698.1.S1_AT, MMUGDNA.4222.1.S1_AT, MMUGDNA.32982.1.S1_AT, MMUGDNA.39228.1.S1_AT, MMUGDNA.22691.1.S1_AT, MMUGDNA.11029.1.S1_AT, MMUGDNA.38035.1.S1_AT, MMUGDNA.23716.1.S1_AT, MMUGDNA.2994.1.S1_AT, MMUGDNA.11367.1.S1_AT, MMUGDNA.9733.1…	205	307	13528	1.71962	1	0.834184	96.3703
GOTERM_BP_FAT	GO:0001525~angiogenesis	5	1.78571	0.184906	MMUGDNA.3168.1.S1_AT, MMUGDNA.7742.1.S1_AT, MMUGDNA.6407.1.S1_AT, MMUGDNA.22893.1.S1_AT, MMUGDNA.17368.1.S1_AT, MMUGDNA.28564.1.S1_AT, MMUGDNA.21800.1.S1_AT	205	148	13528	2.2294	1	0.83703	96.5585
GOTERM_BP_FAT	GO:0044057~regulation of system process	8	2.85714	0.1862	MMUGDNA.23483.1.S1_AT, MMUGDNA.8092.1.S1_AT, MMUGDNA.36473.1.S1_AT, MMUGDNA.13849.1.S1_AT, MMUGDNA.25995.1.S1_AT, MMUGDNA.38537.1.S1_AT, MMUGDNA.18409.1.S1_AT, MMUGDNA.16014.1.S1_AT, MMUGDNA.7214.1.S1_AT, MMUGDNA.13334.1.S1_AT, MMUGDNA.9012.1.S1_AT, MMUGDNA.32336.1.S1_AT	205	309	13528	1.70849	1	0.837453	96.6475
GOTERM_BP_FAT	GO:0035023~regulation of Rho protein signal transduction	4	1.42857	0.187915	MMUGDNA.36473.1.S1_AT, MMUGDNA.42305.1.S1_AT, MMUGDNA.31189.1.S1_AT, MMUGDNA.43182.1.S1_AT	205	99	13528	2.66627	1	0.838608	96.762
GOTERM_BP_FAT	GO:0035107~appendage morphogenesis	4	1.42857	0.187915	MMUGDNA.38671.1.S1_AT, MMUGDNA.4222.1.S1_AT, MMUGDNA.3546.1.S1_AT, MMUGDNA.32982.1.S1_AT, MMUGDNA.31954.1.S1_AT, MMUGDNA.11029.1.S1_AT, MMUGDNA.27863.1.S1_AT, MMUGDNA.38035.1.S1_AT, MMUGDNA.2994.1.S1_AT, MMUGDNA.11367.1.S1_AT, MMUGDNA.9733.1.S1_AT, MMUGDNA.41650.1.S1_AT, MMUGDNA.28594.1.S1_AT	205	99	13528	2.66627	1	0.838608	96.762
GOTERM_BP_FAT	GO:0035108~limb morphogenesis	4	1.42857	0.187915	MMUGDNA.38671.1.S1_AT, MMUGDNA.4222.1.S1_AT, MMUGDNA.3546.1.S1_AT, MMUGDNA.32982.1.S1_AT, MMUGDNA.31954.1.S1_AT, MMUGDNA.11029.1.S1_AT, MMUGDNA.27863.1.S1_AT, MMUGDNA.38035.1.S1_AT, MMUGDNA.2994.1.S1_AT, MMUGDNA.11367.1.S1_AT, MMUGDNA.9733.1.S1_AT, MMUGDNA.41650.1.S1_AT, MMUGDNA.28594.1.S1_AT	205	99	13528	2.66627	1	0.838608	96.762
GOTERM_BP_FAT	GO:0009725~response to hormone stimulus	9	3.21429	0.190002	MMUGDNA.11513.1.S1_AT, MMUGDNA.14983.1.S1_AT, MMUGDNA.7742.1.S1_AT, MMUGDNA.25995.1.S1_AT, MMUGDNA.7309.1.S1_AT, MMUGDNA.17841.1.S1_AT, MMUGDNA.41363.1.S1_AT, MMUGDNA.26263.1.S1_AT, MMUGDNA.11710.1.S1_AT, MMUGDNA.10456.1.S1_AT	205	367	13528	1.61829	1	0.840387	96.8965
INTERPRO	IPR017442:Serine/threonine protein kinase-related	10	3.57143	0.0938145	MMUGDNA.3074.1.S1_AT, MMUGDNA.40730.1.S1_AT, MMUGDNA.7309.1.S1_AT, MMUGDNA.17841.1.S1_AT, MMUGDNA.19716.1.S1_AT, MMUGDNA.34547.1.S1_AT, MMUGDNA.33334.1.S1_AT, MMUGDNA.7318.1.S1_AT, MMUGDNA.15768.1.S1_AT, MMUGDNA.10045.1.S1_AT, MMUGDNA.42464.1.S1_AT	252	359	16659	1.84142	1	0.841364	76.1809
GOTERM_BP_FAT	GO:0006403~RNA localization	4	1.42857	0.191732	MMUGDNA.38854.1.S1_AT, MMUGDNA.19288.1.S1_AT, MMUGDNA.29403.1.S1_AT, MMUGDNA.36996.1.S1_AT, MMUGDNA.558.1.S1_AT, MMUGDNA.38566.1.S1_AT	205	100	13528	2.63961	1	0.841527	97.0039
INTERPRO	IPR002290:Serine/threonine protein kinase	8	2.85714	0.0973844	MMUGDNA.3074.1.S1_AT, MMUGDNA.7309.1.S1_AT, MMUGDNA.17841.1.S1_AT, MMUGDNA.19716.1.S1_AT, MMUGDNA.34547.1.S1_AT, MMUGDNA.33334.1.S1_AT, MMUGDNA.7318.1.S1_AT, MMUGDNA.10045.1.S1_AT, MMUGDNA.42464.1.S1_AT	252	259	16659	2.04192	1	0.842933	77.5116
GOTERM_BP_FAT	GO:0007548~sex differentiation	5	1.78571	0.194043	MMUGDNA.7742.1.S1_AT, MMUGDNA.38671.1.S1_AT, MMUGDNA.4222.1.S1_AT, MMUGDNA.31954.1.S1_AT, MMUGDNA.43093.1.S1_AT, MMUGDNA.28976.1.S1_AT, MMUGDNA.26263.1.S1_AT, MMUGDNA.38035.1.S1_AT, MMUGDNA.41650.1.S1_AT, MMUGDNA.28594.1.S1_AT	205	151	13528	2.18511	1	0.843626	97.142
GOTERM_BP_FAT	GO:0010558~negative regulation of macromolecule biosynthetic process	12	4.28571	0.204246	MMUGDNA.38012.1.S1_AT, MMUGDNA.37755.1.S1_AT, MMUGDNA.1191.1.S1_AT, MMUGDNA.16887.1.S1_AT, MMUGDNA.6565.1.S1_AT, MMUGDNA.16258.1.S1_AT, MMUGDNA.36178.1.S1_AT, MMUGDNA.2344.1.S1_AT, MMUGDNA.30787.1.S1_AT, MMUGDNA.6698.1.S1_AT, MMUGDNA.9086.1.S1_AT, MMUGDNA.24223.1.S1_AT, MMUGDNA.32530.1.S1_AT, MMUGDNA.16198.1.S1_AT, MMUGDNA.22691.1.S1_AT, MMUGDNA.24944.1.S1_AT, MMUGDNA.22275.1.S1_AT, MMUGDNA.8286.…	205	547	13528	1.44768	1	0.844678	97.6833
GOTERM_BP_FAT	GO:0043434~response to peptide hormone stimulus	5	1.78571	0.203319	MMUGDNA.14983.1.S1_AT, MMUGDNA.17841.1.S1_AT, MMUGDNA.41363.1.S1_AT, MMUGDNA.26263.1.S1_AT, MMUGDNA.10456.1.S1_AT	205	154	13528	2.14254	1	0.844887	97.6384
GOTERM_BP_FAT	GO:0016311~dephosphorylation	5	1.78571	0.203319	MMUGDNA.31029.1.S1_S_AT, MMUGDNA.23483.1.S1_AT, MMUGDNA.42236.1.S1_AT, MMUGDNA.31029.1.S1_AT, MMUGDNA.1402.1.S1_AT, MMUGDNA.7214.1.S1_AT, MMUGDNA.26263.1.S1_AT, MMUGDNA.21767.1.S1_AT, MMUGDNA.36145.1.S1_AT	205	154	13528	2.14254	1	0.844887	97.6384
GOTERM_BP_FAT	GO:0042542~response to hydrogen peroxide	3	1.07143	0.206706	MMUGDNA.25995.1.S1_AT, MMUGDNA.13334.1.S1_AT, MMUGDNA.26263.1.S1_AT	205	56	13528	3.53519	1	0.845227	97.7985
GOTERM_BP_FAT	GO:0009612~response to mechanical stimulus	3	1.07143	0.206706	MMUGDNA.38537.1.S1_AT, MMUGDNA.40304.1.S1_AT, MMUGDNA.29629.1.S1_AT, MMUGDNA.23716.1.S1_AT	205	56	13528	3.53519	1	0.845227	97.7985
GOTERM_BP_FAT	GO:0048534~hemopoietic or lymphoid organ development	7	2.5	0.199614	MMUGDNA.38012.1.S1_AT, MMUGDNA.10654.1.S1_AT, MMUGDNA.38671.1.S1_AT, MMUGDNA.28168.1.S1_AT, MMUGDNA.31954.1.S1_AT, MMUGDNA.30787.1.S1_AT, MMUGDNA.4222.1.S1_AT, MMUGDNA.13175.1.S1_AT, MMUGDNA.22275.1.S1_AT, MMUGDNA.26263.1.S1_AT, MMUGDNA.24889.1.S1_AT, MMUGDNA.38035.1.S1_AT, MMUGDNA.28594.1.S1_AT, MMUGDNA.41650.1.S1_AT	205	260	13528	1.77666	1	0.845767	97.4507
GOTERM_BP_FAT	GO:0006886~intracellular protein transport	9	3.21429	0.206158	MMUGDNA.23483.1.S1_AT, MMUGDNA.1191.1.S1_AT, MMUGDNA.7309.1.S1_AT, MMUGDNA.22090.1.S1_AT, MMUGDNA.9189.1.S1_AT, MMUGDNA.13479.1.S1_AT, MMUGDNA.32901.1.S1_AT, MMUGDNA.7214.1.S1_AT, MMUGDNA.5248.1.S1_AT, MMUGDNA.28913.1.S1_AT	205	374	13528	1.588	1	0.846028	97.7733
GOTERM_BP_FAT	GO:0048736~appendage development	4	1.42857	0.203296	MMUGDNA.38671.1.S1_AT, MMUGDNA.4222.1.S1_AT, MMUGDNA.3546.1.S1_AT, MMUGDNA.32982.1.S1_AT, MMUGDNA.31954.1.S1_AT, MMUGDNA.11029.1.S1_AT, MMUGDNA.27863.1.S1_AT, MMUGDNA.38035.1.S1_AT, MMUGDNA.2994.1.S1_AT, MMUGDNA.11367.1.S1_AT, MMUGDNA.9733.1.S1_AT, MMUGDNA.41650.1.S1_AT, MMUGDNA.28594.1.S1_AT	205	103	13528	2.56273	1	0.846542	97.6373
GOTERM_BP_FAT	GO:0060173~limb development	4	1.42857	0.203296	MMUGDNA.38671.1.S1_AT, MMUGDNA.4222.1.S1_AT, MMUGDNA.3546.1.S1_AT, MMUGDNA.32982.1.S1_AT, MMUGDNA.31954.1.S1_AT, MMUGDNA.11029.1.S1_AT, MMUGDNA.27863.1.S1_AT, MMUGDNA.38035.1.S1_AT, MMUGDNA.2994.1.S1_AT, MMUGDNA.11367.1.S1_AT, MMUGDNA.9733.1.S1_AT, MMUGDNA.41650.1.S1_AT, MMUGDNA.28594.1.S1_AT	205	103	13528	2.56273	1	0.846542	97.6373
GOTERM_BP_FAT	GO:0050954~sensory perception of mechanical stimulus	4	1.42857	0.203296	MMUGDNA.38537.1.S1_AT, MMUGDNA.41617.1.S1_AT, MMUGDNA.40304.1.S1_AT, MMUGDNA.29629.1.S1_AT, MMUGDNA.23716.1.S1_AT	205	103	13528	2.56273	1	0.846542	97.6373
GOTERM_BP_FAT	GO:0030098~lymphocyte differentiation	4	1.42857	0.203296	MMUGDNA.38012.1.S1_AT, MMUGDNA.28168.1.S1_AT, MMUGDNA.13175.1.S1_AT, MMUGDNA.22275.1.S1_AT, MMUGDNA.26263.1.S1_AT, MMUGDNA.24889.1.S1_AT	205	103	13528	2.56273	1	0.846542	97.6373
GOTERM_BP_FAT	GO:0051329~interphase of mitotic cell cycle	4	1.42857	0.203296	MMUGDNA.9059.1.S1_AT, MMUGDNA.23483.1.S1_AT, MMUGDNA.7214.1.S1_AT, MMUGDNA.26263.1.S1_AT, MMUGDNA.1215.1.S1_AT	205	103	13528	2.56273	1	0.846542	97.6373
GOTERM_BP_FAT	GO:0010498~proteasomal protein catabolic process	4	1.42857	0.199423	MMUGDNA.8176.1.S1_AT, MMUGDNA.1215.1.S1_AT, MMUGDNA.28913.1.S1_AT, MMUGDNA.3699.1.S1_AT	205	102	13528	2.58785	1	0.847186	97.4407
GOTERM_BP_FAT	GO:0043161~proteasomal ubiquitin-dependent protein catabolic process	4	1.42857	0.199423	MMUGDNA.8176.1.S1_AT, MMUGDNA.1215.1.S1_AT, MMUGDNA.28913.1.S1_AT, MMUGDNA.3699.1.S1_AT	205	102	13528	2.58785	1	0.847186	97.4407
INTERPRO	IPR002181:Fibrinogen, alpha/beta/gamma chain, C-terminal globular	3	1.07143	0.0834997	MMUGDNA.7742.1.S1_AT, MMUGDNA.39792.1.S1_AT, MMUGDNA.42035.1.S1_AT	252	32	16659	6.19754	1	0.84898	71.9126
INTERPRO	IPR000980:SH2 motif	5	1.78571	0.0869735	MMUGDNA.14827.1.S1_AT, MMUGDNA.8306.1.S1_AT, MMUGDNA.40304.1.S1_AT, MMUGDNA.10670.1.S1_AT, MMUGDNA.29629.1.S1_AT, MMUGDNA.17618.1.S1_AT	252	111	16659	2.9778	1	0.849952	73.4238
INTERPRO	IPR001245:Tyrosine protein kinase	5	1.78571	0.103013	MMUGDNA.25995.1.S1_AT, MMUGDNA.14827.1.S1_AT, MMUGDNA.6407.1.S1_AT, MMUGDNA.22893.1.S1_AT, MMUGDNA.40304.1.S1_AT, MMUGDNA.30699.1.S1_AT, MMUGDNA.17368.1.S1_AT, MMUGDNA.29629.1.S1_AT	252	118	16659	2.80115	1	0.850543	79.4699
GOTERM_BP_FAT	GO:0048738~cardiac muscle tissue development	3	1.07143	0.212236	MMUGDNA.38012.1.S1_AT, MMUGDNA.22275.1.S1_AT, MMUGDNA.24889.1.S1_AT, MMUGDNA.23716.1.S1_AT, MMUGDNA.26538.1.S1_AT	205	57	13528	3.47317	1	0.852094	98.0382
GOTERM_BP_FAT	GO:0000122~negative regulation of transcription from RNA polymerase II promoter	7	2.5	0.213721	MMUGDNA.38012.1.S1_AT, MMUGDNA.37755.1.S1_AT, MMUGDNA.9086.1.S1_AT, MMUGDNA.16198.1.S1_AT, MMUGDNA.16887.1.S1_AT, MMUGDNA.6565.1.S1_AT, MMUGDNA.22275.1.S1_AT, MMUGDNA.8286.1.S1_AT, MMUGDNA.24889.1.S1_AT, MMUGDNA.30787.1.S1_AT	205	266	13528	1.73659	1	0.852709	98.0983
GOTERM_BP_FAT	GO:0051325~interphase	4	1.42857	0.215019	MMUGDNA.9059.1.S1_AT, MMUGDNA.23483.1.S1_AT, MMUGDNA.7214.1.S1_AT, MMUGDNA.26263.1.S1_AT, MMUGDNA.1215.1.S1_AT	205	106	13528	2.4902	1	0.853044	98.1494
GOTERM_BP_FAT	GO:0007389~pattern specification process	7	2.5	0.216268	MMUGDNA.38671.1.S1_AT, MMUGDNA.31954.1.S1_AT, MMUGDNA.16258.1.S1_AT, MMUGDNA.27863.1.S1_AT, MMUGDNA.2344.1.S1_AT, MMUGDNA.20894.1.S1_AT, MMUGDNA.6698.1.S1_AT, MMUGDNA.4222.1.S1_AT, MMUGDNA.32982.1.S1_AT, MMUGDNA.22691.1.S1_AT, MMUGDNA.38035.1.S1_AT, MMUGDNA.11367.1.S1_AT, MMUGDNA.21800.1.S1_AT, MMUGDNA.28594.1.S1_AT, MMUGDNA.41650.1.S1_AT	205	267	13528	1.73008	1	0.853303	98.1973
GOTERM_BP_FAT	GO:0007389~pattern specification process	7	2.5	0.216268	MMUGDNA.38671.1.S1_AT, MMUGDNA.31954.1.S1_AT, MMUGDNA.16258.1.S1_AT, MMUGDNA.27863.1.S1_AT, MMUGDNA.2344.1.S1_AT, MMUGDNA.20894.1.S1_AT, MMUGDNA.6698.1.S1_AT, MMUGDNA.4222.1.S1_AT, MMUGDNA.32982.1.S1_AT, MMUGDNA.22691.1.S1_AT, MMUGDNA.38035.1.S1_AT, MMUGDNA.11367.1.S1_AT, MMUGDNA.21800.1.S1_AT, MMUGDNA.28594.1.S1_AT, MMUGDNA.41650.1.S1_AT	205	267	13528	1.73008	1	0.853303	98.1973
GOTERM_BP_FAT	GO:0007389~pattern specification process	7	2.5	0.216268	MMUGDNA.38671.1.S1_AT, MMUGDNA.31954.1.S1_AT, MMUGDNA.16258.1.S1_AT, MMUGDNA.27863.1.S1_AT, MMUGDNA.2344.1.S1_AT, MMUGDNA.20894.1.S1_AT, MMUGDNA.6698.1.S1_AT, MMUGDNA.4222.1.S1_AT, MMUGDNA.32982.1.S1_AT, MMUGDNA.22691.1.S1_AT, MMUGDNA.38035.1.S1_AT, MMUGDNA.11367.1.S1_AT, MMUGDNA.21800.1.S1_AT, MMUGDNA.28594.1.S1_AT, MMUGDNA.41650.1.S1_AT	205	267	13528	1.73008	1	0.853303	98.1973
SMART	SM00252:SH2	5	1.78571	0.192929	MMUGDNA.14827.1.S1_AT, MMUGDNA.8306.1.S1_AT, MMUGDNA.40304.1.S1_AT, MMUGDNA.10670.1.S1_AT, MMUGDNA.29629.1.S1_AT, MMUGDNA.17618.1.S1_AT	187	111	9079	2.18697	1	0.865305	92.4634
GOTERM_BP_FAT	GO:0031327~negative regulation of cellular biosynthetic process	12	4.28571	0.227254	MMUGDNA.38012.1.S1_AT, MMUGDNA.37755.1.S1_AT, MMUGDNA.1191.1.S1_AT, MMUGDNA.16887.1.S1_AT, MMUGDNA.6565.1.S1_AT, MMUGDNA.16258.1.S1_AT, MMUGDNA.36178.1.S1_AT, MMUGDNA.2344.1.S1_AT, MMUGDNA.30787.1.S1_AT, MMUGDNA.6698.1.S1_AT, MMUGDNA.9086.1.S1_AT, MMUGDNA.24223.1.S1_AT, MMUGDNA.32530.1.S1_AT, MMUGDNA.16198.1.S1_AT, MMUGDNA.22691.1.S1_AT, MMUGDNA.24944.1.S1_AT, MMUGDNA.22275.1.S1_AT, MMUGDNA.8286.…	205	561	13528	1.41156	1	0.867242	98.5714
GOTERM_BP_FAT	GO:0051168~nuclear export	3	1.07143	0.228906	MMUGDNA.38854.1.S1_AT, MMUGDNA.24223.1.S1_AT, MMUGDNA.24944.1.S1_AT, MMUGDNA.36178.1.S1_AT, MMUGDNA.2489.1.S1_AT, MMUGDNA.28913.1.S1_AT	205	60	13528	3.29951	1	0.867964	98.621
UP_SEQ_FEATURE	domain:Fibronectin type-III 3	4	1.42857	0.112032	MMUGDNA.3168.1.S1_AT, MMUGDNA.40604.1.S1_AT, MMUGDNA.39792.1.S1_AT, MMUGDNA.4518.1.S1_AT, MMUGDNA.21767.1.S1_AT	270	83	19113	3.41151	1	0.869679	84.8042
UP_SEQ_FEATURE	domain:Fibronectin type-III 1	5	1.78571	0.113808	MMUGDNA.3168.1.S1_AT, MMUGDNA.40604.1.S1_AT, MMUGDNA.39792.1.S1_AT, MMUGDNA.10490.1.S1_AT, MMUGDNA.4518.1.S1_AT, MMUGDNA.21767.1.S1_AT, MMUGDNA.27657.1.S1_AT	270	131	19113	2.70187	1	0.869727	85.2791
GOTERM_CC_FAT	GO:0005625~soluble fraction	6	2.14286	0.408376	MMUGDNA.9086.1.S1_AT, MMUGDNA.23483.1.S1_AT, MMUGDNA.7309.1.S1_AT, MMUGDNA.42427.1.S1_AT, MMUGDNA.22024.1.S1_AT, MMUGDNA.29095.1.S1_AT, MMUGDNA.7214.1.S1_AT	172	313	12782	1.42455	1	0.871308	99.8907
UP_SEQ_FEATURE	domain:Fibronectin type-III 2	5	1.78571	0.111491	MMUGDNA.3168.1.S1_AT, MMUGDNA.40604.1.S1_AT, MMUGDNA.39792.1.S1_AT, MMUGDNA.10490.1.S1_AT, MMUGDNA.4518.1.S1_AT, MMUGDNA.21767.1.S1_AT, MMUGDNA.27657.1.S1_AT	270	130	19113	2.72265	1	0.872759	84.6568
GOTERM_BP_FAT	GO:0043009~chordate embryonic development	8	2.85714	0.235599	MMUGDNA.38671.1.S1_AT, MMUGDNA.3546.1.S1_AT, MMUGDNA.31954.1.S1_AT, MMUGDNA.38537.1.S1_AT, MMUGDNA.2344.1.S1_AT, MMUGDNA.1215.1.S1_AT, MMUGDNA.6698.1.S1_AT, MMUGDNA.4222.1.S1_AT, MMUGDNA.32982.1.S1_AT, MMUGDNA.22691.1.S1_AT, MMUGDNA.11029.1.S1_AT, MMUGDNA.38035.1.S1_AT, MMUGDNA.23716.1.S1_AT, MMUGDNA.2994.1.S1_AT, MMUGDNA.11367.1.S1_AT, MMUGDNA.26538.1.S1_AT, MMUGDNA.9733.1.S1_AT, MMUGDNA.41650.1…	205	331	13528	1.59493	1	0.873762	98.8055
GOTERM_BP_FAT	GO:0007611~learning or memory	4	1.42857	0.23486	MMUGDNA.40784.1.S1_AT, MMUGDNA.24223.1.S1_AT, MMUGDNA.38537.1.S1_AT, MMUGDNA.8971.1.S1_AT, MMUGDNA.24944.1.S1_AT, MMUGDNA.40304.1.S1_AT, MMUGDNA.36178.1.S1_AT, MMUGDNA.2489.1.S1_AT, MMUGDNA.29629.1.S1_AT	205	111	13528	2.37803	1	0.87426	98.7863
GOTERM_BP_FAT	GO:0009890~negative regulation of biosynthetic process	12	4.28571	0.247762	MMUGDNA.38012.1.S1_AT, MMUGDNA.37755.1.S1_AT, MMUGDNA.1191.1.S1_AT, MMUGDNA.16887.1.S1_AT, MMUGDNA.6565.1.S1_AT, MMUGDNA.16258.1.S1_AT, MMUGDNA.36178.1.S1_AT, MMUGDNA.2344.1.S1_AT, MMUGDNA.30787.1.S1_AT, MMUGDNA.6698.1.S1_AT, MMUGDNA.9086.1.S1_AT, MMUGDNA.24223.1.S1_AT, MMUGDNA.32530.1.S1_AT, MMUGDNA.16198.1.S1_AT, MMUGDNA.22691.1.S1_AT, MMUGDNA.24944.1.S1_AT, MMUGDNA.22275.1.S1_AT, MMUGDNA.8286.…	205	573	13528	1.38199	1	0.874934	99.0829
GOTERM_BP_FAT	GO:0002520~immune system development	7	2.5	0.237694	MMUGDNA.38012.1.S1_AT, MMUGDNA.10654.1.S1_AT, MMUGDNA.38671.1.S1_AT, MMUGDNA.28168.1.S1_AT, MMUGDNA.31954.1.S1_AT, MMUGDNA.30787.1.S1_AT, MMUGDNA.4222.1.S1_AT, MMUGDNA.13175.1.S1_AT, MMUGDNA.22275.1.S1_AT, MMUGDNA.26263.1.S1_AT, MMUGDNA.24889.1.S1_AT, MMUGDNA.38035.1.S1_AT, MMUGDNA.28594.1.S1_AT, MMUGDNA.41650.1.S1_AT	205	276	13528	1.67367	1	0.874983	98.8583
GOTERM_BP_FAT	GO:0051223~regulation of protein transport	4	1.42857	0.246918	MMUGDNA.9086.1.S1_AT, MMUGDNA.9189.1.S1_AT, MMUGDNA.30207.1.S1_AT, MMUGDNA.28937.1.S1_AT	205	114	13528	2.31545	1	0.875266	99.0659
GOTERM_BP_FAT	GO:0009792~embryonic development ending in birth or egg hatching	8	2.85714	0.240321	MMUGDNA.38671.1.S1_AT, MMUGDNA.3546.1.S1_AT, MMUGDNA.31954.1.S1_AT, MMUGDNA.38537.1.S1_AT, MMUGDNA.2344.1.S1_AT, MMUGDNA.1215.1.S1_AT, MMUGDNA.6698.1.S1_AT, MMUGDNA.4222.1.S1_AT, MMUGDNA.32982.1.S1_AT, MMUGDNA.22691.1.S1_AT, MMUGDNA.11029.1.S1_AT, MMUGDNA.38035.1.S1_AT, MMUGDNA.23716.1.S1_AT, MMUGDNA.2994.1.S1_AT, MMUGDNA.11367.1.S1_AT, MMUGDNA.26538.1.S1_AT, MMUGDNA.9733.1.S1_AT, MMUGDNA.41650.1…	205	334	13528	1.5806	1	0.875443	98.9215
GOTERM_BP_FAT	GO:0045860~positive regulation of protein kinase activity	6	2.14286	0.246679	MMUGDNA.14983.1.S1_AT, MMUGDNA.22691.1.S1_AT, MMUGDNA.14922.1.S1_AT, MMUGDNA.20858.1.S1_AT, MMUGDNA.1966.1.S1_AT, MMUGDNA.2344.1.S1_AT, MMUGDNA.2358.1.S1_AT, MMUGDNA.23188.1.S1_AT, MMUGDNA.6698.1.S1_AT	205	223	13528	1.77552	1	0.876336	99.061
GOTERM_BP_FAT	GO:0008585~female gonad development	3	1.07143	0.251258	MMUGDNA.7742.1.S1_AT, MMUGDNA.28976.1.S1_AT, MMUGDNA.26263.1.S1_AT	205	64	13528	3.09329	1	0.876456	99.1507
GOTERM_BP_FAT	GO:0022602~ovulation cycle process	3	1.07143	0.240069	MMUGDNA.7742.1.S1_AT, MMUGDNA.28976.1.S1_AT, MMUGDNA.26263.1.S1_AT	205	62	13528	3.19308	1	0.876534	98.9156
GOTERM_BP_FAT	GO:0042592~homeostatic process	15	5.35714	0.243577	MMUGDNA.10654.1.S1_AT, MMUGDNA.23483.1.S1_AT, MMUGDNA.19288.1.S1_AT, MMUGDNA.36996.1.S1_AT, MMUGDNA.14922.1.S1_AT, MMUGDNA.38537.1.S1_AT, MMUGDNA.41617.1.S1_AT, MMUGDNA.7214.1.S1_AT, MMUGDNA.13334.1.S1_AT, MMUGDNA.36178.1.S1_AT, MMUGDNA.30787.1.S1_AT, MMUGDNA.36137.1.S1_AT, MMUGDNA.31029.1.S1_S_AT, MMUGDNA.24223.1.S1_AT, MMUGDNA.25995.1.S1_AT, MMUGDNA.38094.1.S1_AT, MMUGDNA.24944.1.S1_AT, MMUGDNA…	205	751	13528	1.31805	1	0.876673	98.9952
GOTERM_BP_FAT	GO:0015931~nucleobase, nucleoside, nucleotide and nucleic acid transport	4	1.42857	0.242887	MMUGDNA.38854.1.S1_AT, MMUGDNA.19288.1.S1_AT, MMUGDNA.29403.1.S1_AT, MMUGDNA.36996.1.S1_AT, MMUGDNA.558.1.S1_AT, MMUGDNA.38566.1.S1_AT	205	113	13528	2.33594	1	0.877212	98.98
GOTERM_BP_FAT	GO:0048878~chemical homeostasis	11	3.92857	0.245209	MMUGDNA.23483.1.S1_AT, MMUGDNA.19288.1.S1_AT, MMUGDNA.36996.1.S1_AT, MMUGDNA.38537.1.S1_AT, MMUGDNA.41617.1.S1_AT, MMUGDNA.13334.1.S1_AT, MMUGDNA.7214.1.S1_AT, MMUGDNA.36178.1.S1_AT, MMUGDNA.36137.1.S1_AT, MMUGDNA.31029.1.S1_S_AT, MMUGDNA.24223.1.S1_AT, MMUGDNA.25995.1.S1_AT, MMUGDNA.24944.1.S1_AT, MMUGDNA.31029.1.S1_AT, MMUGDNA.28976.1.S1_AT, MMUGDNA.26263.1.S1_AT, MMUGDNA.2489.1.S1_AT	205	512	13528	1.41776	1	0.877284	99.0303
GOTERM_BP_FAT	GO:0006887~exocytosis	4	1.42857	0.250959	MMUGDNA.9189.1.S1_AT, MMUGDNA.5918.1.S1_AT, MMUGDNA.20852.1.S1_AT, MMUGDNA.26538.1.S1_AT, MMUGDNA.31550.1.S1_AT	205	115	13528	2.29531	1	0.877432	99.1451
GOTERM_BP_FAT	GO:0007292~female gamete generation	3	1.07143	0.256859	MMUGDNA.28976.1.S1_AT, MMUGDNA.29095.1.S1_AT, MMUGDNA.26263.1.S1_AT	205	65	13528	3.0457	1	0.880391	99.2496
GOTERM_BP_FAT	GO:0009582~detection of abiotic stimulus	3	1.07143	0.256859	MMUGDNA.38537.1.S1_AT, MMUGDNA.40304.1.S1_AT, MMUGDNA.29629.1.S1_AT, MMUGDNA.23716.1.S1_AT	205	65	13528	3.0457	1	0.880391	99.2496
GOTERM_BP_FAT	GO:0048754~branching morphogenesis of a tube	3	1.07143	0.256859	MMUGDNA.38671.1.S1_AT, MMUGDNA.4222.1.S1_AT, MMUGDNA.31954.1.S1_AT, MMUGDNA.26263.1.S1_AT, MMUGDNA.38035.1.S1_AT, MMUGDNA.21800.1.S1_AT, MMUGDNA.41650.1.S1_AT, MMUGDNA.28594.1.S1_AT	205	65	13528	3.0457	1	0.880391	99.2496
GOTERM_CC_FAT	GO:0005886~plasma membrane	53	18.9286	0.430694	MMUGDNA.36473.1.S1_AT, MMUGDNA.19288.1.S1_AT, MMUGDNA.10038.1.S1_AT, MMUGDNA.28913.1.S1_AT, MMUGDNA.36145.1.S1_AT, MMUGDNA.29545.1.S1_AT, MMUGDNA.20617.1.S1_AT, MMUGDNA.30699.1.S1_AT, MMUGDNA.21798.1.S1_AT, MMUGDNA.12966.1.S1_AT, MMUGDNA.21767.1.S1_AT, MMUGDNA.33422.1.S1_AT, MMUGDNA.11514.1.S1_AT, MMUGDNA.14922.1.S1_AT, MMUGDNA.5981.1.S1_AT, MMUGDNA.22590.1.S1_AT, MMUGDNA.13334.1.S1_AT, MMUGDNA.1…	172	3777	12782	1.0428	1	0.88162	99.9337
GOTERM_BP_FAT	GO:0033273~response to vitamin	3	1.07143	0.262462	MMUGDNA.11513.1.S1_AT, MMUGDNA.7742.1.S1_AT, MMUGDNA.26263.1.S1_AT, MMUGDNA.11710.1.S1_AT	205	66	13528	2.99956	1	0.885434	99.3376
GOTERM_BP_FAT	GO:0045597~positive regulation of cell differentiation	6	2.14286	0.264108	MMUGDNA.3168.1.S1_AT, MMUGDNA.10654.1.S1_AT, MMUGDNA.40604.1.S1_AT, MMUGDNA.13175.1.S1_AT, MMUGDNA.28976.1.S1_AT, MMUGDNA.26263.1.S1_AT, MMUGDNA.4518.1.S1_AT	205	229	13528	1.729	1	0.885992	99.3615
GOTERM_BP_FAT	GO:0033674~positive regulation of kinase activity	6	2.14286	0.271308	MMUGDNA.14983.1.S1_AT, MMUGDNA.22691.1.S1_AT, MMUGDNA.14922.1.S1_AT, MMUGDNA.20858.1.S1_AT, MMUGDNA.1966.1.S1_AT, MMUGDNA.2344.1.S1_AT, MMUGDNA.2358.1.S1_AT, MMUGDNA.23188.1.S1_AT, MMUGDNA.6698.1.S1_AT	205	231	13528	1.71403	1	0.886413	99.457
GOTERM_BP_FAT	GO:0070201~regulation of establishment of protein localization	4	1.42857	0.275393	MMUGDNA.9086.1.S1_AT, MMUGDNA.9189.1.S1_AT, MMUGDNA.30207.1.S1_AT, MMUGDNA.28937.1.S1_AT	205	121	13528	2.1815	1	0.887155	99.5051
GOTERM_BP_FAT	GO:0045184~establishment of protein localization	15	5.35714	0.271267	MMUGDNA.23483.1.S1_AT, MMUGDNA.1191.1.S1_AT, MMUGDNA.7309.1.S1_AT, MMUGDNA.5918.1.S1_AT, MMUGDNA.13479.1.S1_AT, MMUGDNA.20852.1.S1_AT, MMUGDNA.7214.1.S1_AT, MMUGDNA.5248.1.S1_AT, MMUGDNA.28913.1.S1_AT, MMUGDNA.31550.1.S1_AT, MMUGDNA.33539.1.S1_AT, MMUGDNA.22090.1.S1_AT, MMUGDNA.29403.1.S1_AT, MMUGDNA.32901.1.S1_AT, MMUGDNA.9189.1.S1_AT, MMUGDNA.35615.1.S1_AT, MMUGDNA.32285.1.S1_AT	205	769	13528	1.2872	1	0.887581	99.4565
GOTERM_BP_FAT	GO:0030001~metal ion transport	10	3.57143	0.269066	MMUGDNA.23483.1.S1_AT, MMUGDNA.38537.1.S1_AT, MMUGDNA.13334.1.S1_AT, MMUGDNA.7214.1.S1_AT, MMUGDNA.20105.1.S1_AT, MMUGDNA.27490.1.S1_AT, MMUGDNA.32336.1.S1_AT, MMUGDNA.22751.1.S1_AT, MMUGDNA.36137.1.S1_AT, MMUGDNA.28336.1.S1_AT, MMUGDNA.40304.1.S1_AT, MMUGDNA.4708.1.S1_AT, MMUGDNA.29629.1.S1_AT, MMUGDNA.12966.1.S1_AT	205	465	13528	1.41915	1	0.887661	99.4288
GOTERM_BP_FAT	GO:0032869~cellular response to insulin stimulus	3	1.07143	0.273668	MMUGDNA.14983.1.S1_AT, MMUGDNA.17841.1.S1_AT, MMUGDNA.41363.1.S1_AT	205	68	13528	2.91133	1	0.887721	99.4853
GOTERM_BP_FAT	GO:0001508~regulation of action potential	3	1.07143	0.273668	MMUGDNA.31029.1.S1_S_AT, MMUGDNA.19288.1.S1_AT, MMUGDNA.36996.1.S1_AT, MMUGDNA.38537.1.S1_AT, MMUGDNA.31029.1.S1_AT	205	68	13528	2.91133	1	0.887721	99.4853
GOTERM_BP_FAT	GO:0060562~epithelial tube morphogenesis	3	1.07143	0.268065	MMUGDNA.38671.1.S1_AT, MMUGDNA.4222.1.S1_AT, MMUGDNA.31954.1.S1_AT, MMUGDNA.22691.1.S1_AT, MMUGDNA.26263.1.S1_AT, MMUGDNA.38035.1.S1_AT, MMUGDNA.2344.1.S1_AT, MMUGDNA.6698.1.S1_AT, MMUGDNA.41650.1.S1_AT, MMUGDNA.28594.1.S1_AT	205	67	13528	2.95479	1	0.887811	99.4158
GOTERM_BP_FAT	GO:0042698~ovulation cycle	3	1.07143	0.268065	MMUGDNA.7742.1.S1_AT, MMUGDNA.28976.1.S1_AT, MMUGDNA.26263.1.S1_AT	205	67	13528	2.95479	1	0.887811	99.4158
GOTERM_BP_FAT	GO:0001701~in utero embryonic development	5	1.78571	0.274931	MMUGDNA.3546.1.S1_AT, MMUGDNA.32982.1.S1_AT, MMUGDNA.38537.1.S1_AT, MMUGDNA.11029.1.S1_AT, MMUGDNA.1215.1.S1_AT, MMUGDNA.2994.1.S1_AT, MMUGDNA.11367.1.S1_AT, MMUGDNA.26538.1.S1_AT, MMUGDNA.9733.1.S1_AT	205	176	13528	1.87472	1	0.887859	99.4998
GOTERM_BP_FAT	GO:0007610~behavior	10	3.57143	0.277253	MMUGDNA.3168.1.S1_AT, MMUGDNA.7309.1.S1_AT, MMUGDNA.38537.1.S1_AT, MMUGDNA.36178.1.S1_AT, MMUGDNA.10456.1.S1_AT, MMUGDNA.40784.1.S1_AT, MMUGDNA.27109.1.S1_AT, MMUGDNA.24223.1.S1_AT, MMUGDNA.8971.1.S1_AT, MMUGDNA.40304.1.S1_AT, MMUGDNA.24944.1.S1_AT, MMUGDNA.6220.1.S1_AT, MMUGDNA.26263.1.S1_AT, MMUGDNA.29629.1.S1_AT, MMUGDNA.2489.1.S1_AT	205	469	13528	1.40704	1	0.887924	99.5256
GOTERM_BP_FAT	GO:0016567~protein ubiquitination	4	1.42857	0.267216	MMUGDNA.36137.1.S1_AT, MMUGDNA.37913.1.S1_AT, MMUGDNA.13479.1.S1_AT, MMUGDNA.28913.1.S1_AT	205	119	13528	2.21816	1	0.888128	99.4045
GOTERM_BP_FAT	GO:0042325~regulation of phosphorylation	10	3.57143	0.271087	MMUGDNA.14983.1.S1_AT, MMUGDNA.14922.1.S1_AT, MMUGDNA.36178.1.S1_AT, MMUGDNA.2344.1.S1_AT, MMUGDNA.23188.1.S1_AT, MMUGDNA.6698.1.S1_AT, MMUGDNA.9086.1.S1_AT, MMUGDNA.24223.1.S1_AT, MMUGDNA.22691.1.S1_AT, MMUGDNA.24944.1.S1_AT, MMUGDNA.30207.1.S1_AT, MMUGDNA.26263.1.S1_AT, MMUGDNA.2489.1.S1_AT, MMUGDNA.20858.1.S1_AT, MMUGDNA.1966.1.S1_AT, MMUGDNA.2358.1.S1_AT	205	466	13528	1.4161	1	0.8886	99.4543
GOTERM_BP_FAT	GO:0048592~eye morphogenesis	3	1.07143	0.27927	MMUGDNA.4585.1.S1_AT, MMUGDNA.41617.1.S1_AT, MMUGDNA.21767.1.S1_AT	205	69	13528	2.86914	1	0.888847	99.5469
GOTERM_BP_FAT	GO:0046660~female sex differentiation	3	1.07143	0.27927	MMUGDNA.7742.1.S1_AT, MMUGDNA.28976.1.S1_AT, MMUGDNA.26263.1.S1_AT	205	69	13528	2.86914	1	0.888847	99.5469
GOTERM_BP_FAT	GO:0046545~development of primary female sexual characteristics	3	1.07143	0.27927	MMUGDNA.7742.1.S1_AT, MMUGDNA.28976.1.S1_AT, MMUGDNA.26263.1.S1_AT	205	69	13528	2.86914	1	0.888847	99.5469
GOTERM_BP_FAT	GO:0010720~positive regulation of cell development	3	1.07143	0.27927	MMUGDNA.3168.1.S1_AT, MMUGDNA.10654.1.S1_AT, MMUGDNA.26263.1.S1_AT	205	69	13528	2.86914	1	0.888847	99.5469
SMART	SM00219:TyrKc	5	1.78571	0.222811	MMUGDNA.25995.1.S1_AT, MMUGDNA.14827.1.S1_AT, MMUGDNA.6407.1.S1_AT, MMUGDNA.22893.1.S1_AT, MMUGDNA.40304.1.S1_AT, MMUGDNA.30699.1.S1_AT, MMUGDNA.17368.1.S1_AT, MMUGDNA.29629.1.S1_AT	187	118	9079	2.05724	1	0.892109	95.2188
GOTERM_BP_FAT	GO:0031399~regulation of protein modification process	7	2.5	0.287024	MMUGDNA.14983.1.S1_AT, MMUGDNA.9059.1.S1_AT, MMUGDNA.22691.1.S1_AT, MMUGDNA.26263.1.S1_AT, MMUGDNA.19565.1.S1_AT, MMUGDNA.2344.1.S1_AT, MMUGDNA.28913.1.S1_AT, MMUGDNA.3699.1.S1_AT, MMUGDNA.6698.1.S1_AT	205	295	13528	1.56587	1	0.895504	99.6209
INTERPRO	IPR006209:EGF	5	1.78571	0.125458	MMUGDNA.39792.1.S1_AT, MMUGDNA.42035.1.S1_AT, MMUGDNA.7958.1.S1_AT, MMUGDNA.39143.1.S1_AT, MMUGDNA.30653.1.S1_AT	252	127	16659	2.60264	1	0.896746	85.8058
GOTERM_BP_FAT	GO:0045892~negative regulation of transcription, DNA-dependent	8	2.85714	0.291277	MMUGDNA.38012.1.S1_AT, MMUGDNA.37755.1.S1_AT, MMUGDNA.9086.1.S1_AT, MMUGDNA.1191.1.S1_AT, MMUGDNA.16198.1.S1_AT, MMUGDNA.16887.1.S1_AT, MMUGDNA.6565.1.S1_AT, MMUGDNA.22275.1.S1_AT, MMUGDNA.8286.1.S1_AT, MMUGDNA.24889.1.S1_AT, MMUGDNA.30787.1.S1_AT	205	356	13528	1.48293	1	0.897394	99.6565
GOTERM_BP_FAT	GO:0010033~response to organic substance	14	5	0.293037	MMUGDNA.7742.1.S1_AT, MMUGDNA.14983.1.S1_AT, MMUGDNA.23483.1.S1_AT, MMUGDNA.7309.1.S1_AT, MMUGDNA.38537.1.S1_AT, MMUGDNA.41363.1.S1_AT, MMUGDNA.13334.1.S1_AT, MMUGDNA.7214.1.S1_AT, MMUGDNA.10456.1.S1_AT, MMUGDNA.11513.1.S1_AT, MMUGDNA.25995.1.S1_AT, MMUGDNA.17841.1.S1_AT, MMUGDNA.40304.1.S1_AT, MMUGDNA.29095.1.S1_AT, MMUGDNA.26263.1.S1_AT, MMUGDNA.29629.1.S1_AT, MMUGDNA.11710.1.S1_AT	205	721	13528	1.28136	1	0.897976	99.6703
GOTERM_BP_FAT	GO:0007267~cell-cell signaling	12	4.28571	0.296158	MMUGDNA.34086.1.S1_AT, MMUGDNA.23483.1.S1_AT, MMUGDNA.6407.1.S1_AT, MMUGDNA.7309.1.S1_AT, MMUGDNA.38537.1.S1_AT, MMUGDNA.7214.1.S1_AT, MMUGDNA.22590.1.S1_AT, MMUGDNA.36178.1.S1_AT, MMUGDNA.17368.1.S1_AT, MMUGDNA.30653.1.S1_AT, MMUGDNA.30024.1.S1_AT, MMUGDNA.24223.1.S1_AT, MMUGDNA.24944.1.S1_AT, MMUGDNA.22893.1.S1_AT, MMUGDNA.2489.1.S1_AT, MMUGDNA.39143.1.S1_AT, MMUGDNA.15768.1.S1_AT, MMUGDNA.2180…	205	600	13528	1.3198	1	0.899828	99.6935
SP_PIR_KEYWORDS	cytoplasmic vesicle	5	1.78571	0.42975	MMUGDNA.17978.1.S1_AT, MMUGDNA.29065.1.S1_AT, MMUGDNA.20852.1.S1_AT, MMUGDNA.20098.1.S1_AT, MMUGDNA.24657.1.S1_AT, MMUGDNA.31550.1.S1_AT	271	238	19235	1.49113	1	0.900921	99.9414
GOTERM_BP_FAT	GO:0051347~positive regulation of transferase activity	6	2.14286	0.300242	MMUGDNA.14983.1.S1_AT, MMUGDNA.22691.1.S1_AT, MMUGDNA.14922.1.S1_AT, MMUGDNA.20858.1.S1_AT, MMUGDNA.1966.1.S1_AT, MMUGDNA.2344.1.S1_AT, MMUGDNA.2358.1.S1_AT, MMUGDNA.23188.1.S1_AT, MMUGDNA.6698.1.S1_AT	205	240	13528	1.64976	1	0.901464	99.7215
GOTERM_BP_FAT	GO:0045137~development of primary sexual characteristics	4	1.42857	0.300057	MMUGDNA.7742.1.S1_AT, MMUGDNA.43093.1.S1_AT, MMUGDNA.28976.1.S1_AT, MMUGDNA.26263.1.S1_AT	205	127	13528	2.07843	1	0.902352	99.7203
GOTERM_BP_FAT	GO:0048511~rhythmic process	4	1.42857	0.304182	MMUGDNA.7742.1.S1_AT, MMUGDNA.38537.1.S1_AT, MMUGDNA.28976.1.S1_AT, MMUGDNA.26263.1.S1_AT	205	128	13528	2.0622	1	0.902936	99.7463
GOTERM_BP_FAT	GO:0051253~negative regulation of RNA metabolic process	8	2.85714	0.306007	MMUGDNA.38012.1.S1_AT, MMUGDNA.37755.1.S1_AT, MMUGDNA.9086.1.S1_AT, MMUGDNA.1191.1.S1_AT, MMUGDNA.16198.1.S1_AT, MMUGDNA.16887.1.S1_AT, MMUGDNA.6565.1.S1_AT, MMUGDNA.22275.1.S1_AT, MMUGDNA.8286.1.S1_AT, MMUGDNA.24889.1.S1_AT, MMUGDNA.30787.1.S1_AT	205	362	13528	1.45835	1	0.903532	99.757
GOTERM_BP_FAT	GO:0009581~detection of external stimulus	3	1.07143	0.307209	MMUGDNA.38537.1.S1_AT, MMUGDNA.40304.1.S1_AT, MMUGDNA.29629.1.S1_AT, MMUGDNA.23716.1.S1_AT	205	74	13528	2.67528	1	0.903572	99.7638
GOTERM_BP_FAT	GO:0001763~morphogenesis of a branching structure	3	1.07143	0.307209	MMUGDNA.38671.1.S1_AT, MMUGDNA.4222.1.S1_AT, MMUGDNA.31954.1.S1_AT, MMUGDNA.26263.1.S1_AT, MMUGDNA.38035.1.S1_AT, MMUGDNA.21800.1.S1_AT, MMUGDNA.41650.1.S1_AT, MMUGDNA.28594.1.S1_AT	205	74	13528	2.67528	1	0.903572	99.7638
GOTERM_BP_FAT	GO:0051174~regulation of phosphorus metabolic process	10	3.57143	0.310145	MMUGDNA.14983.1.S1_AT, MMUGDNA.14922.1.S1_AT, MMUGDNA.36178.1.S1_AT, MMUGDNA.2344.1.S1_AT, MMUGDNA.23188.1.S1_AT, MMUGDNA.6698.1.S1_AT, MMUGDNA.9086.1.S1_AT, MMUGDNA.24223.1.S1_AT, MMUGDNA.22691.1.S1_AT, MMUGDNA.24944.1.S1_AT, MMUGDNA.30207.1.S1_AT, MMUGDNA.26263.1.S1_AT, MMUGDNA.2489.1.S1_AT, MMUGDNA.20858.1.S1_AT, MMUGDNA.1966.1.S1_AT, MMUGDNA.2358.1.S1_AT	205	485	13528	1.36062	1	0.905137	99.7798
GOTERM_BP_FAT	GO:0019220~regulation of phosphate metabolic process	10	3.57143	0.310145	MMUGDNA.14983.1.S1_AT, MMUGDNA.14922.1.S1_AT, MMUGDNA.36178.1.S1_AT, MMUGDNA.2344.1.S1_AT, MMUGDNA.23188.1.S1_AT, MMUGDNA.6698.1.S1_AT, MMUGDNA.9086.1.S1_AT, MMUGDNA.24223.1.S1_AT, MMUGDNA.22691.1.S1_AT, MMUGDNA.24944.1.S1_AT, MMUGDNA.30207.1.S1_AT, MMUGDNA.26263.1.S1_AT, MMUGDNA.2489.1.S1_AT, MMUGDNA.20858.1.S1_AT, MMUGDNA.1966.1.S1_AT, MMUGDNA.2358.1.S1_AT	205	485	13528	1.36062	1	0.905137	99.7798
GOTERM_BP_FAT	GO:0010605~negative regulation of macromolecule metabolic process	14	5	0.315055	MMUGDNA.38012.1.S1_AT, MMUGDNA.37755.1.S1_AT, MMUGDNA.1191.1.S1_AT, MMUGDNA.16887.1.S1_AT, MMUGDNA.6565.1.S1_AT, MMUGDNA.16258.1.S1_AT, MMUGDNA.36178.1.S1_AT, MMUGDNA.28937.1.S1_AT, MMUGDNA.2344.1.S1_AT, MMUGDNA.30787.1.S1_AT, MMUGDNA.6698.1.S1_AT, MMUGDNA.9086.1.S1_AT, MMUGDNA.24223.1.S1_AT, MMUGDNA.32530.1.S1_AT, MMUGDNA.16198.1.S1_AT, MMUGDNA.22691.1.S1_AT, MMUGDNA.24944.1.S1_AT, MMUGDNA.22275…	205	734	13528	1.25867	1	0.905387	99.8043
GOTERM_BP_FAT	GO:0017038~protein import	4	1.42857	0.31657	MMUGDNA.23483.1.S1_AT, MMUGDNA.1191.1.S1_AT, MMUGDNA.7309.1.S1_AT, MMUGDNA.32901.1.S1_AT, MMUGDNA.7214.1.S1_AT	205	131	13528	2.01497	1	0.905699	99.8113
GOTERM_BP_FAT	GO:0002521~leukocyte differentiation	4	1.42857	0.31657	MMUGDNA.38012.1.S1_AT, MMUGDNA.28168.1.S1_AT, MMUGDNA.13175.1.S1_AT, MMUGDNA.22275.1.S1_AT, MMUGDNA.26263.1.S1_AT, MMUGDNA.24889.1.S1_AT	205	131	13528	2.01497	1	0.905699	99.8113
GOTERM_BP_FAT	GO:0031401~positive regulation of protein modification process	5	1.78571	0.314695	MMUGDNA.9059.1.S1_AT, MMUGDNA.26263.1.S1_AT, MMUGDNA.19565.1.S1_AT, MMUGDNA.28913.1.S1_AT, MMUGDNA.3699.1.S1_AT	205	187	13528	1.76445	1	0.906069	99.8026
GOTERM_BP_FAT	GO:0042113~B cell activation	3	1.07143	0.318333	MMUGDNA.38012.1.S1_AT, MMUGDNA.28168.1.S1_AT, MMUGDNA.22275.1.S1_AT, MMUGDNA.26263.1.S1_AT, MMUGDNA.24889.1.S1_AT	205	76	13528	2.60488	1	0.906221	99.8191
UP_SEQ_FEATURE	repeat:WD 6	6	2.14286	0.135044	MMUGDNA.17978.1.S1_AT, MMUGDNA.16198.1.S1_AT, MMUGDNA.13479.1.S1_AT, MMUGDNA.26350.1.S1_AT, MMUGDNA.30441.1.S1_AT, MMUGDNA.17314.1.S1_AT	270	192	19113	2.21215	1	0.90648	89.9793
GOTERM_BP_FAT	GO:0032504~multicellular organism reproduction	10	3.57143	0.314324	MMUGDNA.7742.1.S1_AT, MMUGDNA.19288.1.S1_AT, MMUGDNA.27109.1.S1_AT, MMUGDNA.38094.1.S1_AT, MMUGDNA.13479.1.S1_AT, MMUGDNA.36996.1.S1_AT, MMUGDNA.41617.1.S1_AT, MMUGDNA.30441.1.S1_AT, MMUGDNA.28976.1.S1_AT, MMUGDNA.29095.1.S1_AT, MMUGDNA.26263.1.S1_AT	205	487	13528	1.35504	1	0.906743	99.8008
GOTERM_BP_FAT	GO:0048609~reproductive process in a multicellular organism	10	3.57143	0.314324	MMUGDNA.7742.1.S1_AT, MMUGDNA.19288.1.S1_AT, MMUGDNA.27109.1.S1_AT, MMUGDNA.38094.1.S1_AT, MMUGDNA.13479.1.S1_AT, MMUGDNA.36996.1.S1_AT, MMUGDNA.41617.1.S1_AT, MMUGDNA.30441.1.S1_AT, MMUGDNA.28976.1.S1_AT, MMUGDNA.29095.1.S1_AT, MMUGDNA.26263.1.S1_AT	205	487	13528	1.35504	1	0.906743	99.8008
GOTERM_MF_FAT	GO:0019992~diacylglycerol binding	3	1.07143	0.295484	MMUGDNA.42305.1.S1_AT, MMUGDNA.1966.1.S1_AT, MMUGDNA.2358.1.S1_AT	208	68	12983	2.75375	1	0.907013	99.2057
GOTERM_BP_FAT	GO:0032446~protein modification by small protein conjugation	4	1.42857	0.320703	MMUGDNA.36137.1.S1_AT, MMUGDNA.37913.1.S1_AT, MMUGDNA.13479.1.S1_AT, MMUGDNA.28913.1.S1_AT	205	132	13528	1.9997	1	0.90725	99.8292
GOTERM_BP_FAT	GO:0001654~eye development	4	1.42857	0.320703	MMUGDNA.4585.1.S1_AT, MMUGDNA.41617.1.S1_AT, MMUGDNA.26538.1.S1_AT, MMUGDNA.21767.1.S1_AT	205	132	13528	1.9997	1	0.90725	99.8292
GOTERM_BP_FAT	GO:0016071~mRNA metabolic process	8	2.85714	0.324973	MMUGDNA.38854.1.S1_AT, MMUGDNA.15963.1.S1_AT, MMUGDNA.19288.1.S1_AT, MMUGDNA.8092.1.S1_AT, MMUGDNA.3546.1.S1_AT, MMUGDNA.13849.1.S1_AT, MMUGDNA.16887.1.S1_AT, MMUGDNA.36996.1.S1_AT, MMUGDNA.18409.1.S1_AT, MMUGDNA.11029.1.S1_AT, MMUGDNA.558.1.S1_AT, MMUGDNA.16014.1.S1_AT, MMUGDNA.13190.1.S1_AT, MMUGDNA.2994.1.S1_AT, MMUGDNA.38566.1.S1_AT, MMUGDNA.9733.1.S1_AT	205	370	13528	1.42682	1	0.908882	99.8461
GOTERM_BP_FAT	GO:0032870~cellular response to hormone stimulus	4	1.42857	0.324836	MMUGDNA.11513.1.S1_AT, MMUGDNA.14983.1.S1_AT, MMUGDNA.17841.1.S1_AT, MMUGDNA.41363.1.S1_AT, MMUGDNA.11710.1.S1_AT	205	133	13528	1.98467	1	0.909719	99.8456
GOTERM_BP_FAT	GO:0006470~protein amino acid dephosphorylation	4	1.42857	0.324836	MMUGDNA.23483.1.S1_AT, MMUGDNA.42236.1.S1_AT, MMUGDNA.1402.1.S1_AT, MMUGDNA.7214.1.S1_AT, MMUGDNA.26263.1.S1_AT, MMUGDNA.21767.1.S1_AT, MMUGDNA.36145.1.S1_AT	205	133	13528	1.98467	1	0.909719	99.8456
GOTERM_BP_FAT	GO:0048545~response to steroid hormone stimulus	5	1.78571	0.329303	MMUGDNA.11513.1.S1_AT, MMUGDNA.7742.1.S1_AT, MMUGDNA.25995.1.S1_AT, MMUGDNA.7309.1.S1_AT, MMUGDNA.26263.1.S1_AT, MMUGDNA.11710.1.S1_AT	205	192	13528	1.7185	1	0.910529	99.8616
GOTERM_BP_FAT	GO:0048545~response to steroid hormone stimulus	5	1.78571	0.329303	MMUGDNA.11513.1.S1_AT, MMUGDNA.7742.1.S1_AT, MMUGDNA.25995.1.S1_AT, MMUGDNA.7309.1.S1_AT, MMUGDNA.26263.1.S1_AT, MMUGDNA.11710.1.S1_AT	205	192	13528	1.7185	1	0.910529	99.8616
GOTERM_BP_FAT	GO:0001666~response to hypoxia	4	1.42857	0.328969	MMUGDNA.7742.1.S1_AT, MMUGDNA.13334.1.S1_AT, MMUGDNA.4708.1.S1_AT, MMUGDNA.26263.1.S1_AT, MMUGDNA.20105.1.S1_AT	205	134	13528	1.96986	1	0.911191	99.8604
GOTERM_BP_FAT	GO:0006633~fatty acid biosynthetic process	3	1.07143	0.334938	MMUGDNA.19288.1.S1_AT, MMUGDNA.36996.1.S1_AT, MMUGDNA.9819.1.S1_AT, MMUGDNA.1884.1.S1_AT	205	79	13528	2.50596	1	0.914073	99.8795
GOTERM_MF_FAT	GO:0008270~zinc ion binding	41	14.6429	0.308381	MMUGDNA.9789.1.S1_AT, MMUGDNA.1191.1.S1_AT, MMUGDNA.30423.1.S1_AT, MMUGDNA.24085.1.S1_AT, MMUGDNA.15787.1.S1_AT, MMUGDNA.23518.1.S1_AT, MMUGDNA.21703.1.S1_AT, MMUGDNA.25942.1.S1_AT, MMUGDNA.28051.1.S1_AT, MMUGDNA.19565.1.S1_AT, MMUGDNA.28270.1.S1_AT, MMUGDNA.8.1.S1_AT, MMUGDNA.2048.1.S1_AT, MMUGDNA.38012.1.S1_AT, MMUGDNA.37755.1.S1_AT, MMUGDNA.16887.1.S1_AT, MMUGDNA.13479.1.S1_AT, MMUGDNA.15928.1…	208	2311	12983	1.10738	1	0.914218	99.3846
GOTERM_BP_FAT	GO:0006974~response to DNA damage stimulus	8	2.85714	0.339156	MMUGDNA.10654.1.S1_AT, MMUGDNA.2048.1.S1_AT, MMUGDNA.7309.1.S1_AT, MMUGDNA.38094.1.S1_AT, MMUGDNA.14425.1.S1_AT, MMUGDNA.28976.1.S1_AT, MMUGDNA.23763.1.S1_AT, MMUGDNA.2683.1.S1_AT	205	373	13528	1.41534	1	0.915527	99.8915
GOTERM_BP_FAT	GO:0006873~cellular ion homeostasis	8	2.85714	0.338165	MMUGDNA.36137.1.S1_AT, MMUGDNA.31029.1.S1_S_AT, MMUGDNA.23483.1.S1_AT, MMUGDNA.24223.1.S1_AT, MMUGDNA.19288.1.S1_AT, MMUGDNA.36996.1.S1_AT, MMUGDNA.38537.1.S1_AT, MMUGDNA.24944.1.S1_AT, MMUGDNA.31029.1.S1_AT, MMUGDNA.7214.1.S1_AT, MMUGDNA.13334.1.S1_AT, MMUGDNA.26263.1.S1_AT, MMUGDNA.36178.1.S1_AT, MMUGDNA.2489.1.S1_AT	205	374	13528	1.41156	1	0.915661	99.8888
SP_PIR_KEYWORDS	ionic channel	6	2.14286	0.462119	MMUGDNA.22751.1.S1_AT, MMUGDNA.28336.1.S1_AT, MMUGDNA.38537.1.S1_AT, MMUGDNA.4708.1.S1_AT, MMUGDNA.12966.1.S1_AT, MMUGDNA.27490.1.S1_AT, MMUGDNA.20105.1.S1_AT, MMUGDNA.32336.1.S1_AT	271	318	19235	1.3392	1	0.916296	99.973
SP_PIR_KEYWORDS	postsynaptic cell membrane	3	1.07143	0.458584	MMUGDNA.24561.1.S1_AT, MMUGDNA.38537.1.S1_AT, MMUGDNA.15516.1.S1_AT	271	110	19235	1.93576	1	0.917034	99.9706
GOTERM_CC_FAT	GO:0031012~extracellular matrix	6	2.14286	0.491992	MMUGDNA.39792.1.S1_AT, MMUGDNA.38537.1.S1_AT, MMUGDNA.2234.1.S1_AT, MMUGDNA.31105.1.S1_AT, MMUGDNA.23716.1.S1_AT, MMUGDNA.40781.1.S1_AT, MMUGDNA.5978.1.S1_AT, MMUGDNA.7064.1.S1_AT	172	345	12782	1.29242	1	0.917084	99.9849
SMART	SM00339:FH	3	1.07143	0.258008	MMUGDNA.38012.1.S1_AT, MMUGDNA.22275.1.S1_AT, MMUGDNA.28976.1.S1_AT, MMUGDNA.41363.1.S1_AT, MMUGDNA.24889.1.S1_AT	187	48	9079	3.03443	1	0.917692	97.2662
SMART	SM00220:S_TKc	8	2.85714	0.281161	MMUGDNA.3074.1.S1_AT, MMUGDNA.7309.1.S1_AT, MMUGDNA.17841.1.S1_AT, MMUGDNA.19716.1.S1_AT, MMUGDNA.34547.1.S1_AT, MMUGDNA.33334.1.S1_AT, MMUGDNA.7318.1.S1_AT, MMUGDNA.10045.1.S1_AT, MMUGDNA.42464.1.S1_AT	187	259	9079	1.49964	1	0.917871	98.1349
GOTERM_BP_FAT	GO:0006259~DNA metabolic process	10	3.57143	0.354569	MMUGDNA.2048.1.S1_AT, MMUGDNA.38012.1.S1_AT, MMUGDNA.10654.1.S1_AT, MMUGDNA.12991.1.S1_AT, MMUGDNA.14425.1.S1_AT, MMUGDNA.10038.1.S1_AT, MMUGDNA.23763.1.S1_AT, MMUGDNA.2683.1.S1_AT, MMUGDNA.21520.1.S1_AT, MMUGDNA.17308.1.S1_AT, MMUGDNA.38094.1.S1_AT, MMUGDNA.5310.1.S1_AT, MMUGDNA.22275.1.S1_AT, MMUGDNA.24889.1.S1_AT	205	506	13528	1.30416	1	0.918366	99.9265
GOTERM_BP_FAT	GO:0006259~DNA metabolic process	10	3.57143	0.354569	MMUGDNA.2048.1.S1_AT, MMUGDNA.38012.1.S1_AT, MMUGDNA.10654.1.S1_AT, MMUGDNA.12991.1.S1_AT, MMUGDNA.14425.1.S1_AT, MMUGDNA.10038.1.S1_AT, MMUGDNA.23763.1.S1_AT, MMUGDNA.2683.1.S1_AT, MMUGDNA.21520.1.S1_AT, MMUGDNA.17308.1.S1_AT, MMUGDNA.38094.1.S1_AT, MMUGDNA.5310.1.S1_AT, MMUGDNA.22275.1.S1_AT, MMUGDNA.24889.1.S1_AT	205	506	13528	1.30416	1	0.918366	99.9265
GOTERM_BP_FAT	GO:0070482~response to oxygen levels	4	1.42857	0.357865	MMUGDNA.7742.1.S1_AT, MMUGDNA.13334.1.S1_AT, MMUGDNA.4708.1.S1_AT, MMUGDNA.26263.1.S1_AT, MMUGDNA.20105.1.S1_AT	205	141	13528	1.87206	1	0.919078	99.9324
GOTERM_BP_FAT	GO:0033554~cellular response to stress	11	3.92857	0.349758	MMUGDNA.14983.1.S1_AT, MMUGDNA.10654.1.S1_AT, MMUGDNA.2048.1.S1_AT, MMUGDNA.3074.1.S1_AT, MMUGDNA.7309.1.S1_AT, MMUGDNA.38094.1.S1_AT, MMUGDNA.14425.1.S1_AT, MMUGDNA.28976.1.S1_AT, MMUGDNA.26263.1.S1_AT, MMUGDNA.23763.1.S1_AT, MMUGDNA.2683.1.S1_AT	205	566	13528	1.2825	1	0.919082	99.9169
GOTERM_BP_FAT	GO:0012502~induction of programmed cell death	7	2.5	0.354534	MMUGDNA.9059.1.S1_AT, MMUGDNA.42305.1.S1_AT, MMUGDNA.7309.1.S1_AT, MMUGDNA.31189.1.S1_AT, MMUGDNA.9277.1.S1_AT, MMUGDNA.28976.1.S1_AT, MMUGDNA.1215.1.S1_AT, MMUGDNA.11832.1.S1_AT	205	321	13528	1.43904	1	0.919174	99.9264
GOTERM_BP_FAT	GO:0031667~response to nutrient levels	5	1.78571	0.346383	MMUGDNA.11513.1.S1_AT, MMUGDNA.7742.1.S1_AT, MMUGDNA.13334.1.S1_AT, MMUGDNA.26263.1.S1_AT, MMUGDNA.39261.1.S1_AT, MMUGDNA.11710.1.S1_AT	205	197	13528	1.67488	1	0.919179	99.9095
GOTERM_BP_FAT	GO:0009952~anterior/posterior pattern formation	4	1.42857	0.353744	MMUGDNA.38671.1.S1_AT, MMUGDNA.4222.1.S1_AT, MMUGDNA.32982.1.S1_AT, MMUGDNA.31954.1.S1_AT, MMUGDNA.22691.1.S1_AT, MMUGDNA.38035.1.S1_AT, MMUGDNA.2344.1.S1_AT, MMUGDNA.20894.1.S1_AT, MMUGDNA.11367.1.S1_AT, MMUGDNA.6698.1.S1_AT, MMUGDNA.41650.1.S1_AT, MMUGDNA.28594.1.S1_AT	205	140	13528	1.88544	1	0.91944	99.9249
GOTERM_BP_FAT	GO:0010959~regulation of metal ion transport	3	1.07143	0.345944	MMUGDNA.36137.1.S1_AT, MMUGDNA.13334.1.S1_AT, MMUGDNA.26263.1.S1_AT	205	81	13528	2.44408	1	0.919716	99.9085
GOTERM_BP_FAT	GO:0006917~induction of apoptosis	7	2.5	0.353434	MMUGDNA.9059.1.S1_AT, MMUGDNA.42305.1.S1_AT, MMUGDNA.7309.1.S1_AT, MMUGDNA.31189.1.S1_AT, MMUGDNA.9277.1.S1_AT, MMUGDNA.28976.1.S1_AT, MMUGDNA.1215.1.S1_AT, MMUGDNA.11832.1.S1_AT	205	320	13528	1.44354	1	0.920052	99.9243
GOTERM_BP_FAT	GO:0055082~cellular chemical homeostasis	8	2.85714	0.349392	MMUGDNA.36137.1.S1_AT, MMUGDNA.31029.1.S1_S_AT, MMUGDNA.23483.1.S1_AT, MMUGDNA.24223.1.S1_AT, MMUGDNA.19288.1.S1_AT, MMUGDNA.36996.1.S1_AT, MMUGDNA.38537.1.S1_AT, MMUGDNA.24944.1.S1_AT, MMUGDNA.31029.1.S1_AT, MMUGDNA.7214.1.S1_AT, MMUGDNA.13334.1.S1_AT, MMUGDNA.26263.1.S1_AT, MMUGDNA.36178.1.S1_AT, MMUGDNA.2489.1.S1_AT	205	380	13528	1.38927	1	0.920511	99.9161
GOTERM_BP_FAT	GO:0046649~lymphocyte activation	5	1.78571	0.353281	MMUGDNA.38012.1.S1_AT, MMUGDNA.28168.1.S1_AT, MMUGDNA.40304.1.S1_AT, MMUGDNA.13175.1.S1_AT, MMUGDNA.22275.1.S1_AT, MMUGDNA.26263.1.S1_AT, MMUGDNA.24889.1.S1_AT, MMUGDNA.29629.1.S1_AT	205	199	13528	1.65805	1	0.920777	99.924
GOTERM_BP_FAT	GO:0031398~positive regulation of protein ubiquitination	3	1.07143	0.362339	MMUGDNA.9059.1.S1_AT, MMUGDNA.28913.1.S1_AT, MMUGDNA.3699.1.S1_AT	205	84	13528	2.35679	1	0.921422	99.9398
GOTERM_BP_FAT	GO:0015031~protein transport	14	5	0.363786	MMUGDNA.23483.1.S1_AT, MMUGDNA.1191.1.S1_AT, MMUGDNA.7309.1.S1_AT, MMUGDNA.5918.1.S1_AT, MMUGDNA.13479.1.S1_AT, MMUGDNA.20852.1.S1_AT, MMUGDNA.7214.1.S1_AT, MMUGDNA.5248.1.S1_AT, MMUGDNA.28913.1.S1_AT, MMUGDNA.31550.1.S1_AT, MMUGDNA.22090.1.S1_AT, MMUGDNA.29403.1.S1_AT, MMUGDNA.32901.1.S1_AT, MMUGDNA.9189.1.S1_AT, MMUGDNA.35615.1.S1_AT, MMUGDNA.32285.1.S1_AT	205	762	13528	1.21242	1	0.921624	99.942
GOTERM_MF_FAT	GO:0042802~identical protein binding	13	4.64286	0.323465	MMUGDNA.3168.1.S1_AT, MMUGDNA.38012.1.S1_AT, MMUGDNA.42236.1.S1_AT, MMUGDNA.28168.1.S1_AT, MMUGDNA.30423.1.S1_AT, MMUGDNA.6671.1.S1_AT, MMUGDNA.36178.1.S1_AT, MMUGDNA.28259.1.S1_AT, MMUGDNA.36145.1.S1_AT, MMUGDNA.31029.1.S1_S_AT, MMUGDNA.24223.1.S1_AT, MMUGDNA.39228.1.S1_AT, MMUGDNA.24944.1.S1_AT, MMUGDNA.4585.1.S1_AT, MMUGDNA.40304.1.S1_AT, MMUGDNA.31029.1.S1_AT, MMUGDNA.22275.1.S1_AT, MMUGDNA.1…	208	640	12983	1.26787	1	0.922475	99.5461
INTERPRO	IPR008957:Fibronectin, type III-like fold	6	2.14286	0.145524	MMUGDNA.3168.1.S1_AT, MMUGDNA.40604.1.S1_AT, MMUGDNA.39792.1.S1_AT, MMUGDNA.42236.1.S1_AT, MMUGDNA.10490.1.S1_AT, MMUGDNA.1402.1.S1_AT, MMUGDNA.4518.1.S1_AT, MMUGDNA.21767.1.S1_AT, MMUGDNA.36145.1.S1_AT, MMUGDNA.27657.1.S1_AT	252	184	16659	2.15567	1	0.924452	89.8772
SP_PIR_KEYWORDS	potassium transport	3	1.07143	0.481636	MMUGDNA.28336.1.S1_AT, MMUGDNA.12966.1.S1_AT, MMUGDNA.27490.1.S1_AT, MMUGDNA.32336.1.S1_AT	271	115	19235	1.8516	1	0.925115	99.9835
GOTERM_BP_FAT	GO:0010035~response to inorganic substance	5	1.78571	0.373359	MMUGDNA.36137.1.S1_AT, MMUGDNA.25995.1.S1_AT, MMUGDNA.38094.1.S1_AT, MMUGDNA.13334.1.S1_AT, MMUGDNA.26263.1.S1_AT	205	205	13528	1.60952	1	0.926512	99.9548
GOTERM_BP_FAT	GO:0010035~response to inorganic substance	5	1.78571	0.373359	MMUGDNA.36137.1.S1_AT, MMUGDNA.25995.1.S1_AT, MMUGDNA.38094.1.S1_AT, MMUGDNA.13334.1.S1_AT, MMUGDNA.26263.1.S1_AT	205	205	13528	1.60952	1	0.926512	99.9548
GOTERM_BP_FAT	GO:0007276~gamete generation	8	2.85714	0.375081	MMUGDNA.19288.1.S1_AT, MMUGDNA.38094.1.S1_AT, MMUGDNA.13479.1.S1_AT, MMUGDNA.36996.1.S1_AT, MMUGDNA.41617.1.S1_AT, MMUGDNA.30441.1.S1_AT, MMUGDNA.28976.1.S1_AT, MMUGDNA.29095.1.S1_AT, MMUGDNA.26263.1.S1_AT	205	395	13528	1.33651	1	0.926875	99.9568
GOTERM_BP_FAT	GO:0007276~gamete generation	8	2.85714	0.375081	MMUGDNA.19288.1.S1_AT, MMUGDNA.38094.1.S1_AT, MMUGDNA.13479.1.S1_AT, MMUGDNA.36996.1.S1_AT, MMUGDNA.41617.1.S1_AT, MMUGDNA.30441.1.S1_AT, MMUGDNA.28976.1.S1_AT, MMUGDNA.29095.1.S1_AT, MMUGDNA.26263.1.S1_AT	205	395	13528	1.33651	1	0.926875	99.9568
SP_PIR_KEYWORDS	Immunoglobulin domain	8	2.85714	0.490198	MMUGDNA.11513.1.S1_AT, MMUGDNA.3168.1.S1_AT, MMUGDNA.40604.1.S1_AT, MMUGDNA.10490.1.S1_AT, MMUGDNA.20617.1.S1_AT, MMUGDNA.4585.1.S1_AT, MMUGDNA.30699.1.S1_AT, MMUGDNA.11710.1.S1_AT, MMUGDNA.4518.1.S1_AT, MMUGDNA.21767.1.S1_AT, MMUGDNA.27657.1.S1_AT	271	470	19235	1.20813	1	0.927277	99.9867
GOTERM_BP_FAT	GO:0048589~developmental growth	3	1.07143	0.378579	MMUGDNA.41617.1.S1_AT, MMUGDNA.28976.1.S1_AT, MMUGDNA.26263.1.S1_AT	205	87	13528	2.27553	1	0.92763	99.9606
GOTERM_BP_FAT	GO:0051028~mRNA transport	3	1.07143	0.378579	MMUGDNA.38854.1.S1_AT, MMUGDNA.19288.1.S1_AT, MMUGDNA.29403.1.S1_AT, MMUGDNA.36996.1.S1_AT	205	87	13528	2.27553	1	0.92763	99.9606
GOTERM_BP_FAT	GO:0033365~protein localization in organelle	4	1.42857	0.37841	MMUGDNA.23483.1.S1_AT, MMUGDNA.1191.1.S1_AT, MMUGDNA.7309.1.S1_AT, MMUGDNA.32901.1.S1_AT, MMUGDNA.7214.1.S1_AT	205	146	13528	1.80795	1	0.92827	99.9605
UP_SEQ_FEATURE	domain:SH2	4	1.42857	0.153326	MMUGDNA.14827.1.S1_AT, MMUGDNA.8306.1.S1_AT, MMUGDNA.40304.1.S1_AT, MMUGDNA.29629.1.S1_AT, MMUGDNA.17618.1.S1_AT	270	96	19113	2.94954	1	0.928271	92.8587
UP_SEQ_FEATURE	DNA-binding region:Fork-head	3	1.07143	0.151293	MMUGDNA.38012.1.S1_AT, MMUGDNA.22275.1.S1_AT, MMUGDNA.28976.1.S1_AT, MMUGDNA.41363.1.S1_AT, MMUGDNA.24889.1.S1_AT	270	49	19113	4.33401	1	0.928459	92.5819
SP_PIR_KEYWORDS	mrna processing	5	1.78571	0.497204	MMUGDNA.38854.1.S1_AT, MMUGDNA.8092.1.S1_AT, MMUGDNA.19288.1.S1_AT, MMUGDNA.13849.1.S1_AT, MMUGDNA.36996.1.S1_AT, MMUGDNA.18409.1.S1_AT, MMUGDNA.558.1.S1_AT, MMUGDNA.16014.1.S1_AT, MMUGDNA.13190.1.S1_AT, MMUGDNA.38566.1.S1_AT	271	260	19235	1.36496	1	0.928552	99.989
GOTERM_BP_FAT	GO:0051969~regulation of transmission of nerve impulse	4	1.42857	0.382504	MMUGDNA.23483.1.S1_AT, MMUGDNA.36473.1.S1_AT, MMUGDNA.25995.1.S1_AT, MMUGDNA.38537.1.S1_AT, MMUGDNA.7214.1.S1_AT	205	147	13528	1.79565	1	0.929385	99.9645
GOTERM_BP_FAT	GO:0032940~secretion by cell	5	1.78571	0.383853	MMUGDNA.9189.1.S1_AT, MMUGDNA.5918.1.S1_AT, MMUGDNA.20852.1.S1_AT, MMUGDNA.39143.1.S1_AT, MMUGDNA.26538.1.S1_AT, MMUGDNA.31550.1.S1_AT	205	207	13528	1.59397	1	0.929499	99.9658
SP_PIR_KEYWORDS	dna repair	4	1.42857	0.503923	MMUGDNA.10654.1.S1_AT, MMUGDNA.2048.1.S1_AT, MMUGDNA.38094.1.S1_AT, MMUGDNA.23763.1.S1_AT	271	191	19235	1.48645	1	0.929669	99.9908
GOTERM_BP_FAT	GO:0008361~regulation of cell size	5	1.78571	0.385376	MMUGDNA.34360.1.S1_AT, MMUGDNA.19716.1.S1_AT, MMUGDNA.30699.1.S1_AT, MMUGDNA.26263.1.S1_AT, MMUGDNA.7318.1.S1_AT, MMUGDNA.21800.1.S1_AT	205	206	13528	1.6017	1	0.929723	99.9672
GOTERM_BP_FAT	GO:0019953~sexual reproduction	9	3.21429	0.38681	MMUGDNA.19288.1.S1_AT, MMUGDNA.38094.1.S1_AT, MMUGDNA.13479.1.S1_AT, MMUGDNA.36996.1.S1_AT, MMUGDNA.4585.1.S1_AT, MMUGDNA.41617.1.S1_AT, MMUGDNA.30441.1.S1_AT, MMUGDNA.28976.1.S1_AT, MMUGDNA.29095.1.S1_AT, MMUGDNA.26263.1.S1_AT	205	458	13528	1.29675	1	0.929892	99.9684
GOTERM_BP_FAT	GO:0032535~regulation of cellular component size	6	2.14286	0.389359	MMUGDNA.34360.1.S1_AT, MMUGDNA.19716.1.S1_AT, MMUGDNA.30699.1.S1_AT, MMUGDNA.10670.1.S1_AT, MMUGDNA.26263.1.S1_AT, MMUGDNA.7318.1.S1_AT, MMUGDNA.21800.1.S1_AT	205	271	13528	1.46104	1	0.930748	99.9705
INTERPRO	IPR001766:Transcription factor, fork head	3	1.07143	0.163015	MMUGDNA.38012.1.S1_AT, MMUGDNA.22275.1.S1_AT, MMUGDNA.28976.1.S1_AT, MMUGDNA.41363.1.S1_AT, MMUGDNA.24889.1.S1_AT	252	48	16659	4.1317	1	0.931376	92.5099
INTERPRO	IPR018122:Transcription factor, fork head, conserved site	3	1.07143	0.163015	MMUGDNA.38012.1.S1_AT, MMUGDNA.22275.1.S1_AT, MMUGDNA.28976.1.S1_AT, MMUGDNA.41363.1.S1_AT, MMUGDNA.24889.1.S1_AT	252	48	16659	4.1317	1	0.931376	92.5099
INTERPRO	IPR013032:EGF-like region, conserved site	8	2.85714	0.154991	MMUGDNA.39792.1.S1_AT, MMUGDNA.42035.1.S1_AT, MMUGDNA.2234.1.S1_AT, MMUGDNA.23384.1.S1_AT, MMUGDNA.10176.1.S1_AT, MMUGDNA.7958.1.S1_AT, MMUGDNA.39143.1.S1_AT, MMUGDNA.30653.1.S1_AT	252	293	16659	1.80497	1	0.931753	91.3934
INTERPRO	IPR000742:EGF-like, type 3	6	2.14286	0.16789	MMUGDNA.39792.1.S1_AT, MMUGDNA.42035.1.S1_AT, MMUGDNA.2234.1.S1_AT, MMUGDNA.7958.1.S1_AT, MMUGDNA.39143.1.S1_AT, MMUGDNA.30653.1.S1_AT	252	194	16659	2.04455	1	0.932274	93.1208
INTERPRO	IPR003961:Fibronectin, type III	6	2.14286	0.159768	MMUGDNA.3168.1.S1_AT, MMUGDNA.40604.1.S1_AT, MMUGDNA.39792.1.S1_AT, MMUGDNA.42236.1.S1_AT, MMUGDNA.10490.1.S1_AT, MMUGDNA.1402.1.S1_AT, MMUGDNA.4518.1.S1_AT, MMUGDNA.21767.1.S1_AT, MMUGDNA.36145.1.S1_AT, MMUGDNA.27657.1.S1_AT	252	190	16659	2.08759	1	0.932506	92.0754
GOTERM_BP_FAT	GO:0007626~locomotory behavior	6	2.14286	0.39844	MMUGDNA.3168.1.S1_AT, MMUGDNA.24223.1.S1_AT, MMUGDNA.27109.1.S1_AT, MMUGDNA.7309.1.S1_AT, MMUGDNA.24944.1.S1_AT, MMUGDNA.6220.1.S1_AT, MMUGDNA.36178.1.S1_AT, MMUGDNA.2489.1.S1_AT, MMUGDNA.10456.1.S1_AT	205	274	13528	1.44504	1	0.935464	99.977
GOTERM_CC_FAT	GO:0045211~postsynaptic membrane	3	1.07143	0.541831	MMUGDNA.24561.1.S1_AT, MMUGDNA.38537.1.S1_AT, MMUGDNA.15516.1.S1_AT	172	135	12782	1.65142	1	0.935964	99.9961
GOTERM_BP_FAT	GO:0031644~regulation of neurological system process	4	1.42857	0.406932	MMUGDNA.23483.1.S1_AT, MMUGDNA.36473.1.S1_AT, MMUGDNA.25995.1.S1_AT, MMUGDNA.38537.1.S1_AT, MMUGDNA.7214.1.S1_AT	205	153	13528	1.72524	1	0.938927	99.9818
GOTERM_BP_FAT	GO:0051094~positive regulation of developmental process	6	2.14286	0.409002	MMUGDNA.3168.1.S1_AT, MMUGDNA.10654.1.S1_AT, MMUGDNA.40604.1.S1_AT, MMUGDNA.13175.1.S1_AT, MMUGDNA.28976.1.S1_AT, MMUGDNA.26263.1.S1_AT, MMUGDNA.4518.1.S1_AT	205	278	13528	1.42425	1	0.939414	99.9828
SP_PIR_KEYWORDS	potassium	3	1.07143	0.530164	MMUGDNA.28336.1.S1_AT, MMUGDNA.12966.1.S1_AT, MMUGDNA.27490.1.S1_AT, MMUGDNA.32336.1.S1_AT	271	126	19235	1.68995	1	0.940555	99.9955
GOTERM_BP_FAT	GO:0016053~organic acid biosynthetic process	4	1.42857	0.415016	MMUGDNA.19288.1.S1_AT, MMUGDNA.36996.1.S1_AT, MMUGDNA.9819.1.S1_AT, MMUGDNA.10456.1.S1_AT, MMUGDNA.1884.1.S1_AT	205	155	13528	1.70297	1	0.941378	99.9855
GOTERM_BP_FAT	GO:0046394~carboxylic acid biosynthetic process	4	1.42857	0.415016	MMUGDNA.19288.1.S1_AT, MMUGDNA.36996.1.S1_AT, MMUGDNA.9819.1.S1_AT, MMUGDNA.10456.1.S1_AT, MMUGDNA.1884.1.S1_AT	205	155	13528	1.70297	1	0.941378	99.9855
GOTERM_BP_FAT	GO:0045859~regulation of protein kinase activity	7	2.5	0.414171	MMUGDNA.14983.1.S1_AT, MMUGDNA.9086.1.S1_AT, MMUGDNA.22691.1.S1_AT, MMUGDNA.14922.1.S1_AT, MMUGDNA.20858.1.S1_AT, MMUGDNA.1966.1.S1_AT, MMUGDNA.2344.1.S1_AT, MMUGDNA.2358.1.S1_AT, MMUGDNA.23188.1.S1_AT, MMUGDNA.6698.1.S1_AT	205	345	13528	1.33893	1	0.941559	99.9851
GOTERM_MF_FAT	GO:0005262~calcium channel activity	3	1.07143	0.359798	MMUGDNA.22751.1.S1_AT, MMUGDNA.38537.1.S1_AT, MMUGDNA.4708.1.S1_AT, MMUGDNA.20105.1.S1_AT	208	79	12983	2.37031	1	0.943191	99.7882
INTERPRO	IPR006210:EGF-like	6	2.14286	0.187318	MMUGDNA.39792.1.S1_AT, MMUGDNA.42035.1.S1_AT, MMUGDNA.2234.1.S1_AT, MMUGDNA.7958.1.S1_AT, MMUGDNA.39143.1.S1_AT, MMUGDNA.30653.1.S1_AT	252	201	16659	1.97335	1	0.944008	95.1234
SP_PIR_KEYWORDS	protein phosphatase	3	1.07143	0.547032	MMUGDNA.23483.1.S1_AT, MMUGDNA.42236.1.S1_AT, MMUGDNA.1402.1.S1_AT, MMUGDNA.7214.1.S1_AT, MMUGDNA.21767.1.S1_AT, MMUGDNA.36145.1.S1_AT	271	130	19235	1.63795	1	0.944058	99.9972
SP_PIR_KEYWORDS	DNA damage	4	1.42857	0.551755	MMUGDNA.10654.1.S1_AT, MMUGDNA.2048.1.S1_AT, MMUGDNA.38094.1.S1_AT, MMUGDNA.23763.1.S1_AT	271	205	19235	1.38493	1	0.944125	99.9976
SP_PIR_KEYWORDS	mrna splicing	4	1.42857	0.564404	MMUGDNA.38854.1.S1_AT, MMUGDNA.19288.1.S1_AT, MMUGDNA.36996.1.S1_AT, MMUGDNA.558.1.S1_AT, MMUGDNA.13190.1.S1_AT, MMUGDNA.38566.1.S1_AT	271	209	19235	1.35843	1	0.945729	99.9984
UP_SEQ_FEATURE	repeat:WD 3	7	2.5	0.170733	MMUGDNA.17978.1.S1_AT, MMUGDNA.16198.1.S1_AT, MMUGDNA.13479.1.S1_AT, MMUGDNA.26350.1.S1_AT, MMUGDNA.30441.1.S1_AT, MMUGDNA.39261.1.S1_AT, MMUGDNA.17314.1.S1_AT	270	265	19113	1.8699	1	0.946003	94.863
GOTERM_BP_FAT	GO:0050801~ion homeostasis	8	2.85714	0.425234	MMUGDNA.36137.1.S1_AT, MMUGDNA.31029.1.S1_S_AT, MMUGDNA.23483.1.S1_AT, MMUGDNA.24223.1.S1_AT, MMUGDNA.19288.1.S1_AT, MMUGDNA.36996.1.S1_AT, MMUGDNA.38537.1.S1_AT, MMUGDNA.24944.1.S1_AT, MMUGDNA.31029.1.S1_AT, MMUGDNA.7214.1.S1_AT, MMUGDNA.13334.1.S1_AT, MMUGDNA.26263.1.S1_AT, MMUGDNA.36178.1.S1_AT, MMUGDNA.2489.1.S1_AT	205	409	13528	1.29076	1	0.946005	99.9891
GOTERM_BP_FAT	GO:0009991~response to extracellular stimulus	5	1.78571	0.429903	MMUGDNA.11513.1.S1_AT, MMUGDNA.7742.1.S1_AT, MMUGDNA.13334.1.S1_AT, MMUGDNA.26263.1.S1_AT, MMUGDNA.39261.1.S1_AT, MMUGDNA.11710.1.S1_AT	205	220	13528	1.49978	1	0.94654	99.9905
GOTERM_BP_FAT	GO:0006281~DNA repair	6	2.14286	0.427772	MMUGDNA.10654.1.S1_AT, MMUGDNA.2048.1.S1_AT, MMUGDNA.38094.1.S1_AT, MMUGDNA.14425.1.S1_AT, MMUGDNA.23763.1.S1_AT, MMUGDNA.2683.1.S1_AT	205	284	13528	1.39416	1	0.946665	99.9899
GOTERM_BP_FAT	GO:0001775~cell activation	6	2.14286	0.436118	MMUGDNA.38012.1.S1_AT, MMUGDNA.28168.1.S1_AT, MMUGDNA.40304.1.S1_AT, MMUGDNA.13175.1.S1_AT, MMUGDNA.22275.1.S1_AT, MMUGDNA.26263.1.S1_AT, MMUGDNA.24889.1.S1_AT, MMUGDNA.29629.1.S1_AT, MMUGDNA.28083.1.S1_AT	205	287	13528	1.37959	1	0.948947	99.9921
GOTERM_BP_FAT	GO:0070647~protein modification by small protein conjugation or removal	4	1.42857	0.439128	MMUGDNA.36137.1.S1_AT, MMUGDNA.37913.1.S1_AT, MMUGDNA.13479.1.S1_AT, MMUGDNA.28913.1.S1_AT	205	160	13528	1.64976	1	0.949793	99.9927
GOTERM_BP_FAT	GO:0043269~regulation of ion transport	3	1.07143	0.441646	MMUGDNA.36137.1.S1_AT, MMUGDNA.13334.1.S1_AT, MMUGDNA.26263.1.S1_AT	205	99	13528	1.9997	1	0.950402	99.9933
GOTERM_BP_FAT	GO:0030324~lung development	3	1.07143	0.441646	MMUGDNA.38012.1.S1_AT, MMUGDNA.21520.1.S1_AT, MMUGDNA.32982.1.S1_AT, MMUGDNA.12991.1.S1_AT, MMUGDNA.22275.1.S1_AT, MMUGDNA.24889.1.S1_AT, MMUGDNA.11367.1.S1_AT	205	99	13528	1.9997	1	0.950402	99.9933
GOTERM_MF_FAT	GO:0005516~calmodulin binding	4	1.42857	0.386704	MMUGDNA.23483.1.S1_AT, MMUGDNA.13175.1.S1_AT, MMUGDNA.7214.1.S1_AT, MMUGDNA.13334.1.S1_AT, MMUGDNA.26538.1.S1_AT	208	140	12983	1.78338	1	0.952135	99.8829
GOTERM_BP_FAT	GO:0032868~response to insulin stimulus	3	1.07143	0.446746	MMUGDNA.14983.1.S1_AT, MMUGDNA.17841.1.S1_AT, MMUGDNA.41363.1.S1_AT	205	100	13528	1.97971	1	0.952161	99.9942
GOTERM_BP_FAT	GO:0031396~regulation of protein ubiquitination	3	1.07143	0.446746	MMUGDNA.9059.1.S1_AT, MMUGDNA.28913.1.S1_AT, MMUGDNA.3699.1.S1_AT	205	100	13528	1.97971	1	0.952161	99.9942
GOTERM_MF_FAT	GO:0004620~phospholipase activity	3	1.07143	0.382689	MMUGDNA.40784.1.S1_AT, MMUGDNA.8971.1.S1_AT, MMUGDNA.10456.1.S1_AT, MMUGDNA.40444.1.S1_AT	208	83	12983	2.25608	1	0.952624	99.8719
UP_SEQ_FEATURE	region of interest:Calmodulin-binding	3	1.07143	0.181217	MMUGDNA.23483.1.S1_AT, MMUGDNA.13175.1.S1_AT, MMUGDNA.7214.1.S1_AT, MMUGDNA.13334.1.S1_AT	270	55	19113	3.86121	1	0.953609	95.8015
GOTERM_BP_FAT	GO:0002009~morphogenesis of an epithelium	3	1.07143	0.45182	MMUGDNA.38671.1.S1_AT, MMUGDNA.4222.1.S1_AT, MMUGDNA.31954.1.S1_AT, MMUGDNA.22691.1.S1_AT, MMUGDNA.26263.1.S1_AT, MMUGDNA.38035.1.S1_AT, MMUGDNA.2344.1.S1_AT, MMUGDNA.6698.1.S1_AT, MMUGDNA.41650.1.S1_AT, MMUGDNA.28594.1.S1_AT	205	101	13528	1.96011	1	0.953855	99.995
GOTERM_BP_FAT	GO:0043549~regulation of kinase activity	7	2.5	0.453587	MMUGDNA.14983.1.S1_AT, MMUGDNA.9086.1.S1_AT, MMUGDNA.22691.1.S1_AT, MMUGDNA.14922.1.S1_AT, MMUGDNA.20858.1.S1_AT, MMUGDNA.1966.1.S1_AT, MMUGDNA.2344.1.S1_AT, MMUGDNA.2358.1.S1_AT, MMUGDNA.23188.1.S1_AT, MMUGDNA.6698.1.S1_AT	205	357	13528	1.29393	1	0.954098	99.9953
GOTERM_BP_FAT	GO:0030323~respiratory tube development	3	1.07143	0.456868	MMUGDNA.38012.1.S1_AT, MMUGDNA.21520.1.S1_AT, MMUGDNA.32982.1.S1_AT, MMUGDNA.12991.1.S1_AT, MMUGDNA.22275.1.S1_AT, MMUGDNA.24889.1.S1_AT, MMUGDNA.11367.1.S1_AT	205	102	13528	1.94089	1	0.954474	99.9957
GOTERM_BP_FAT	GO:0006812~cation transport	10	3.57143	0.455974	MMUGDNA.23483.1.S1_AT, MMUGDNA.38537.1.S1_AT, MMUGDNA.13334.1.S1_AT, MMUGDNA.7214.1.S1_AT, MMUGDNA.20105.1.S1_AT, MMUGDNA.27490.1.S1_AT, MMUGDNA.32336.1.S1_AT, MMUGDNA.22751.1.S1_AT, MMUGDNA.36137.1.S1_AT, MMUGDNA.28336.1.S1_AT, MMUGDNA.40304.1.S1_AT, MMUGDNA.4708.1.S1_AT, MMUGDNA.29629.1.S1_AT, MMUGDNA.12966.1.S1_AT	205	553	13528	1.19331	1	0.954603	99.9956
SMART	SM00060:FN3	6	2.14286	0.349522	MMUGDNA.3168.1.S1_AT, MMUGDNA.40604.1.S1_AT, MMUGDNA.39792.1.S1_AT, MMUGDNA.42236.1.S1_AT, MMUGDNA.10490.1.S1_AT, MMUGDNA.1402.1.S1_AT, MMUGDNA.4518.1.S1_AT, MMUGDNA.21767.1.S1_AT, MMUGDNA.36145.1.S1_AT, MMUGDNA.27657.1.S1_AT	187	190	9079	1.53318	1	0.955313	99.4412
GOTERM_BP_FAT	GO:0008104~protein localization	15	5.35714	0.461234	MMUGDNA.23483.1.S1_AT, MMUGDNA.1191.1.S1_AT, MMUGDNA.7309.1.S1_AT, MMUGDNA.5918.1.S1_AT, MMUGDNA.13479.1.S1_AT, MMUGDNA.20852.1.S1_AT, MMUGDNA.7214.1.S1_AT, MMUGDNA.5248.1.S1_AT, MMUGDNA.28913.1.S1_AT, MMUGDNA.31550.1.S1_AT, MMUGDNA.33539.1.S1_AT, MMUGDNA.22090.1.S1_AT, MMUGDNA.29403.1.S1_AT, MMUGDNA.32901.1.S1_AT, MMUGDNA.9189.1.S1_AT, MMUGDNA.35615.1.S1_AT, MMUGDNA.32285.1.S1_AT	205	882	13528	1.12228	1	0.955802	99.9963
GOTERM_MF_FAT	GO:0046873~metal ion transmembrane transporter activity	7	2.5	0.424882	MMUGDNA.22751.1.S1_AT, MMUGDNA.28336.1.S1_AT, MMUGDNA.38537.1.S1_AT, MMUGDNA.13334.1.S1_AT, MMUGDNA.4708.1.S1_AT, MMUGDNA.12966.1.S1_AT, MMUGDNA.27490.1.S1_AT, MMUGDNA.20105.1.S1_AT, MMUGDNA.32336.1.S1_AT	208	328	12983	1.3321	1	0.956121	99.9518
UP_SEQ_FEATURE	repeat:WD 1	7	2.5	0.190272	MMUGDNA.17978.1.S1_AT, MMUGDNA.16198.1.S1_AT, MMUGDNA.13479.1.S1_AT, MMUGDNA.26350.1.S1_AT, MMUGDNA.30441.1.S1_AT, MMUGDNA.39261.1.S1_AT, MMUGDNA.17314.1.S1_AT	270	274	19113	1.80848	1	0.958984	96.4803
UP_SEQ_FEATURE	repeat:WD 2	7	2.5	0.190272	MMUGDNA.17978.1.S1_AT, MMUGDNA.16198.1.S1_AT, MMUGDNA.13479.1.S1_AT, MMUGDNA.26350.1.S1_AT, MMUGDNA.30441.1.S1_AT, MMUGDNA.39261.1.S1_AT, MMUGDNA.17314.1.S1_AT	270	274	19113	1.80848	1	0.958984	96.4803
GOTERM_BP_FAT	GO:0007265~Ras protein signal transduction	3	1.07143	0.471851	MMUGDNA.7309.1.S1_AT, MMUGDNA.34360.1.S1_AT, MMUGDNA.10456.1.S1_AT	205	105	13528	1.88544	1	0.959092	99.9973
GOTERM_MF_FAT	GO:0005261~cation channel activity	6	2.14286	0.4467	MMUGDNA.22751.1.S1_AT, MMUGDNA.28336.1.S1_AT, MMUGDNA.38537.1.S1_AT, MMUGDNA.4708.1.S1_AT, MMUGDNA.12966.1.S1_AT, MMUGDNA.27490.1.S1_AT, MMUGDNA.20105.1.S1_AT, MMUGDNA.32336.1.S1_AT	208	275	12983	1.36185	1	0.959215	99.9717
GOTERM_BP_FAT	GO:0043065~positive regulation of apoptosis	8	2.85714	0.473427	MMUGDNA.9059.1.S1_AT, MMUGDNA.42305.1.S1_AT, MMUGDNA.7309.1.S1_AT, MMUGDNA.31189.1.S1_AT, MMUGDNA.9277.1.S1_AT, MMUGDNA.28976.1.S1_AT, MMUGDNA.26263.1.S1_AT, MMUGDNA.1215.1.S1_AT, MMUGDNA.11832.1.S1_AT	205	430	13528	1.22773	1	0.959237	99.9974
GOTERM_BP_FAT	GO:0043068~positive regulation of programmed cell death	8	2.85714	0.477608	MMUGDNA.9059.1.S1_AT, MMUGDNA.42305.1.S1_AT, MMUGDNA.7309.1.S1_AT, MMUGDNA.31189.1.S1_AT, MMUGDNA.9277.1.S1_AT, MMUGDNA.28976.1.S1_AT, MMUGDNA.26263.1.S1_AT, MMUGDNA.1215.1.S1_AT, MMUGDNA.11832.1.S1_AT	205	433	13528	1.21922	1	0.959919	99.9977
GOTERM_BP_FAT	GO:0043010~camera-type eye development	3	1.07143	0.481701	MMUGDNA.4585.1.S1_AT, MMUGDNA.26538.1.S1_AT, MMUGDNA.21767.1.S1_AT	205	107	13528	1.85019	1	0.96056	99.998
GOTERM_BP_FAT	GO:0000278~mitotic cell cycle	7	2.5	0.486683	MMUGDNA.9059.1.S1_AT, MMUGDNA.23483.1.S1_AT, MMUGDNA.29403.1.S1_AT, MMUGDNA.6671.1.S1_AT, MMUGDNA.7214.1.S1_AT, MMUGDNA.26263.1.S1_AT, MMUGDNA.1215.1.S1_AT, MMUGDNA.3699.1.S1_AT	205	370	13528	1.24846	1	0.960643	99.9983
GOTERM_MF_FAT	GO:0042803~protein homodimerization activity	7	2.5	0.441267	MMUGDNA.38012.1.S1_AT, MMUGDNA.31029.1.S1_S_AT, MMUGDNA.30423.1.S1_AT, MMUGDNA.28168.1.S1_AT, MMUGDNA.39228.1.S1_AT, MMUGDNA.4585.1.S1_AT, MMUGDNA.31029.1.S1_AT, MMUGDNA.22275.1.S1_AT, MMUGDNA.26263.1.S1_AT, MMUGDNA.24889.1.S1_AT, MMUGDNA.28259.1.S1_AT	208	334	12983	1.30817	1	0.960858	99.9677
GOTERM_MF_FAT	GO:0042803~protein homodimerization activity	7	2.5	0.441267	MMUGDNA.38012.1.S1_AT, MMUGDNA.31029.1.S1_S_AT, MMUGDNA.30423.1.S1_AT, MMUGDNA.28168.1.S1_AT, MMUGDNA.39228.1.S1_AT, MMUGDNA.4585.1.S1_AT, MMUGDNA.31029.1.S1_AT, MMUGDNA.22275.1.S1_AT, MMUGDNA.26263.1.S1_AT, MMUGDNA.24889.1.S1_AT, MMUGDNA.28259.1.S1_AT	208	334	12983	1.30817	1	0.960858	99.9677
GOTERM_BP_FAT	GO:0022402~cell cycle process	10	3.57143	0.481688	MMUGDNA.9059.1.S1_AT, MMUGDNA.23483.1.S1_AT, MMUGDNA.25663.1.S1_AT, MMUGDNA.29403.1.S1_AT, MMUGDNA.6671.1.S1_AT, MMUGDNA.7214.1.S1_AT, MMUGDNA.26263.1.S1_AT, MMUGDNA.23763.1.S1_AT, MMUGDNA.1215.1.S1_AT, MMUGDNA.3699.1.S1_AT, MMUGDNA.26538.1.S1_AT	205	565	13528	1.16797	1	0.961002	99.998
GOTERM_BP_FAT	GO:0060541~respiratory system development	3	1.07143	0.486584	MMUGDNA.38012.1.S1_AT, MMUGDNA.21520.1.S1_AT, MMUGDNA.32982.1.S1_AT, MMUGDNA.12991.1.S1_AT, MMUGDNA.22275.1.S1_AT, MMUGDNA.24889.1.S1_AT, MMUGDNA.11367.1.S1_AT	205	108	13528	1.83306	1	0.961046	99.9983
GOTERM_BP_FAT	GO:0010942~positive regulation of cell death	8	2.85714	0.484876	MMUGDNA.9059.1.S1_AT, MMUGDNA.42305.1.S1_AT, MMUGDNA.7309.1.S1_AT, MMUGDNA.31189.1.S1_AT, MMUGDNA.9277.1.S1_AT, MMUGDNA.28976.1.S1_AT, MMUGDNA.26263.1.S1_AT, MMUGDNA.1215.1.S1_AT, MMUGDNA.11832.1.S1_AT	205	435	13528	1.21361	1	0.961295	99.9982
GOTERM_BP_FAT	GO:0016042~lipid catabolic process	4	1.42857	0.486395	MMUGDNA.40784.1.S1_AT, MMUGDNA.34461.1.S1_AT, MMUGDNA.8971.1.S1_AT, MMUGDNA.10456.1.S1_AT, MMUGDNA.40444.1.S1_AT	205	173	13528	1.52579	1	0.961415	99.9983
GOTERM_MF_FAT	GO:0003723~RNA binding	13	4.64286	0.475906	MMUGDNA.38854.1.S1_AT, MMUGDNA.6123.1.S1_AT, MMUGDNA.19288.1.S1_AT, MMUGDNA.8092.1.S1_AT, MMUGDNA.3546.1.S1_AT, MMUGDNA.13849.1.S1_AT, MMUGDNA.36996.1.S1_AT, MMUGDNA.1542.1.S1_AT, MMUGDNA.14425.1.S1_AT, MMUGDNA.21703.1.S1_AT, MMUGDNA.23518.1.S1_AT, MMUGDNA.36178.1.S1_AT, MMUGDNA.24223.1.S1_AT, MMUGDNA.18409.1.S1_AT, MMUGDNA.24944.1.S1_AT, MMUGDNA.11029.1.S1_AT, MMUGDNA.558.1.S1_AT, MMUGDNA.16014.…	208	718	12983	1.13014	1	0.961481	99.9866
GOTERM_MF_FAT	GO:0046872~metal ion binding	68	24.2857	0.467039	MMUGDNA.9789.1.S1_AT, MMUGDNA.36473.1.S1_AT, MMUGDNA.1191.1.S1_AT, MMUGDNA.28168.1.S1_AT, MMUGDNA.30423.1.S1_AT, MMUGDNA.24085.1.S1_AT, MMUGDNA.15787.1.S1_AT, MMUGDNA.23518.1.S1_AT, MMUGDNA.21703.1.S1_AT, MMUGDNA.7318.1.S1_AT, MMUGDNA.20105.1.S1_AT, MMUGDNA.25942.1.S1_AT, MMUGDNA.8971.1.S1_AT, MMUGDNA.28051.1.S1_AT, MMUGDNA.12966.1.S1_AT, MMUGDNA.19565.1.S1_AT, MMUGDNA.28270.1.S1_AT, MMUGDNA.8.1.…	208	4140	12983	1.02523	1	0.961618	99.9831
GOTERM_BP_FAT	GO:0051338~regulation of transferase activity	7	2.5	0.496593	MMUGDNA.14983.1.S1_AT, MMUGDNA.9086.1.S1_AT, MMUGDNA.22691.1.S1_AT, MMUGDNA.14922.1.S1_AT, MMUGDNA.20858.1.S1_AT, MMUGDNA.1966.1.S1_AT, MMUGDNA.2344.1.S1_AT, MMUGDNA.2358.1.S1_AT, MMUGDNA.23188.1.S1_AT, MMUGDNA.6698.1.S1_AT	205	372	13528	1.24175	1	0.961686	99.9988
GOTERM_BP_FAT	GO:0051259~protein oligomerization	4	1.42857	0.491951	MMUGDNA.7742.1.S1_AT, MMUGDNA.31029.1.S1_S_AT, MMUGDNA.36473.1.S1_AT, MMUGDNA.32530.1.S1_AT, MMUGDNA.31029.1.S1_AT	205	174	13528	1.51702	1	0.961709	99.9986
GOTERM_BP_FAT	GO:0070271~protein complex biogenesis	9	3.21429	0.494533	MMUGDNA.7742.1.S1_AT, MMUGDNA.36473.1.S1_AT, MMUGDNA.6407.1.S1_AT, MMUGDNA.14922.1.S1_AT, MMUGDNA.17368.1.S1_AT, MMUGDNA.31029.1.S1_S_AT, MMUGDNA.32530.1.S1_AT, MMUGDNA.38094.1.S1_AT, MMUGDNA.22893.1.S1_AT, MMUGDNA.31029.1.S1_AT, MMUGDNA.26907.1.S1_AT, MMUGDNA.20098.1.S1_AT, MMUGDNA.20858.1.S1_AT	205	505	13528	1.17606	1	0.962215	99.9987
GOTERM_BP_FAT	GO:0006461~protein complex assembly	9	3.21429	0.494533	MMUGDNA.7742.1.S1_AT, MMUGDNA.36473.1.S1_AT, MMUGDNA.6407.1.S1_AT, MMUGDNA.14922.1.S1_AT, MMUGDNA.17368.1.S1_AT, MMUGDNA.31029.1.S1_S_AT, MMUGDNA.32530.1.S1_AT, MMUGDNA.38094.1.S1_AT, MMUGDNA.22893.1.S1_AT, MMUGDNA.31029.1.S1_AT, MMUGDNA.26907.1.S1_AT, MMUGDNA.20098.1.S1_AT, MMUGDNA.20858.1.S1_AT	205	505	13528	1.17606	1	0.962215	99.9987
SMART	SM00325:RhoGEF	3	1.07143	0.414841	MMUGDNA.42305.1.S1_AT, MMUGDNA.31189.1.S1_AT, MMUGDNA.43182.1.S1_AT	187	69	9079	2.1109	1	0.962261	99.8441
GOTERM_BP_FAT	GO:0045321~leukocyte activation	5	1.78571	0.496203	MMUGDNA.38012.1.S1_AT, MMUGDNA.28168.1.S1_AT, MMUGDNA.40304.1.S1_AT, MMUGDNA.13175.1.S1_AT, MMUGDNA.22275.1.S1_AT, MMUGDNA.26263.1.S1_AT, MMUGDNA.24889.1.S1_AT, MMUGDNA.29629.1.S1_AT	205	242	13528	1.36343	1	0.96239	99.9988
GOTERM_MF_FAT	GO:0016298~lipase activity	3	1.07143	0.475532	MMUGDNA.40784.1.S1_AT, MMUGDNA.8971.1.S1_AT, MMUGDNA.10456.1.S1_AT, MMUGDNA.40444.1.S1_AT	208	100	12983	1.87255	1	0.963028	99.9865
GOTERM_CC_FAT	GO:0005578~proteinaceous extracellular matrix	5	1.78571	0.623911	MMUGDNA.39792.1.S1_AT, MMUGDNA.2234.1.S1_AT, MMUGDNA.31105.1.S1_AT, MMUGDNA.23716.1.S1_AT, MMUGDNA.40781.1.S1_AT, MMUGDNA.5978.1.S1_AT, MMUGDNA.7064.1.S1_AT	172	320	12782	1.16116	1	0.963257	99.9997
GOTERM_BP_FAT	GO:0007049~cell cycle	13	4.64286	0.506943	MMUGDNA.9059.1.S1_AT, MMUGDNA.23483.1.S1_AT, MMUGDNA.7309.1.S1_AT, MMUGDNA.14922.1.S1_AT, MMUGDNA.6671.1.S1_AT, MMUGDNA.7214.1.S1_AT, MMUGDNA.1215.1.S1_AT, MMUGDNA.23763.1.S1_AT, MMUGDNA.25663.1.S1_AT, MMUGDNA.29403.1.S1_AT, MMUGDNA.5891.1.S1_AT, MMUGDNA.26263.1.S1_AT, MMUGDNA.20858.1.S1_AT, MMUGDNA.3699.1.S1_AT, MMUGDNA.26538.1.S1_AT	205	776	13528	1.10551	1	0.964493	99.9991
GOTERM_BP_FAT	GO:0008406~gonad development	3	1.07143	0.505827	MMUGDNA.7742.1.S1_AT, MMUGDNA.28976.1.S1_AT, MMUGDNA.26263.1.S1_AT	205	112	13528	1.7676	1	0.964513	99.9991
SP_PIR_KEYWORDS	Apoptosis	6	2.14286	0.622049	MMUGDNA.9277.1.S1_AT, MMUGDNA.36763.1.S1_AT, MMUGDNA.30441.1.S1_AT, MMUGDNA.28976.1.S1_AT, MMUGDNA.28857.1.S1_AT, MMUGDNA.26263.1.S1_AT, MMUGDNA.11832.1.S1_AT	271	381	19235	1.11776	1	0.965606	99.9997
SMART	SM00109:C1	3	1.07143	0.400475	MMUGDNA.42305.1.S1_AT, MMUGDNA.1966.1.S1_AT, MMUGDNA.2358.1.S1_AT	187	67	9079	2.17392	1	0.966273	99.7911
GOTERM_BP_FAT	GO:0048729~tissue morphogenesis	4	1.42857	0.517409	MMUGDNA.38671.1.S1_AT, MMUGDNA.4222.1.S1_AT, MMUGDNA.31954.1.S1_AT, MMUGDNA.22691.1.S1_AT, MMUGDNA.26263.1.S1_AT, MMUGDNA.38035.1.S1_AT, MMUGDNA.23716.1.S1_AT, MMUGDNA.2344.1.S1_AT, MMUGDNA.6698.1.S1_AT, MMUGDNA.41650.1.S1_AT, MMUGDNA.28594.1.S1_AT	205	180	13528	1.46645	1	0.966413	99.9994
GOTERM_BP_FAT	GO:0016044~membrane organization	7	2.5	0.515638	MMUGDNA.40604.1.S1_AT, MMUGDNA.22090.1.S1_AT, MMUGDNA.43182.1.S1_AT, MMUGDNA.29065.1.S1_AT, MMUGDNA.36763.1.S1_AT, MMUGDNA.26263.1.S1_AT, MMUGDNA.4518.1.S1_AT, MMUGDNA.26538.1.S1_AT	205	381	13528	1.21242	1	0.966598	99.9994
GOTERM_BP_FAT	GO:0032147~activation of protein kinase activity	3	1.07143	0.515272	MMUGDNA.14922.1.S1_AT, MMUGDNA.20858.1.S1_AT, MMUGDNA.1966.1.S1_AT, MMUGDNA.2358.1.S1_AT	205	114	13528	1.73659	1	0.966859	99.9993
SMART	SM00353:HLH	4	1.42857	0.414795	MMUGDNA.27109.1.S1_AT, MMUGDNA.6565.1.S1_AT, MMUGDNA.35892.1.S1_AT, MMUGDNA.8286.1.S1_AT, MMUGDNA.28270.1.S1_AT	187	114	9079	1.70354	1	0.966881	99.8439
GOTERM_BP_FAT	GO:0008219~cell death	12	4.28571	0.524705	MMUGDNA.9059.1.S1_AT, MMUGDNA.42305.1.S1_AT, MMUGDNA.31189.1.S1_AT, MMUGDNA.41617.1.S1_AT, MMUGDNA.30441.1.S1_AT, MMUGDNA.36178.1.S1_AT, MMUGDNA.27072.1.S1_AT, MMUGDNA.24223.1.S1_AT, MMUGDNA.17308.1.S1_AT, MMUGDNA.36763.1.S1_AT, MMUGDNA.24944.1.S1_AT, MMUGDNA.28976.1.S1_AT, MMUGDNA.28857.1.S1_AT, MMUGDNA.26263.1.S1_AT, MMUGDNA.2489.1.S1_AT	205	719	13528	1.10137	1	0.967625	99.9995
GOTERM_BP_FAT	GO:0044093~positive regulation of molecular function	10	3.57143	0.52597	MMUGDNA.9059.1.S1_AT, MMUGDNA.14983.1.S1_AT, MMUGDNA.14922.1.S1_AT, MMUGDNA.2344.1.S1_AT, MMUGDNA.6698.1.S1_AT, MMUGDNA.23188.1.S1_AT, MMUGDNA.22691.1.S1_AT, MMUGDNA.26263.1.S1_AT, MMUGDNA.20858.1.S1_AT, MMUGDNA.1966.1.S1_AT, MMUGDNA.2358.1.S1_AT, MMUGDNA.3699.1.S1_AT, MMUGDNA.32285.1.S1_AT	205	586	13528	1.12611	1	0.967658	99.9995
GOTERM_BP_FAT	GO:0040007~growth	4	1.42857	0.524033	MMUGDNA.41617.1.S1_AT, MMUGDNA.30699.1.S1_AT, MMUGDNA.28976.1.S1_AT, MMUGDNA.26263.1.S1_AT	205	183	13528	1.44241	1	0.96778	99.9995
GOTERM_BP_FAT	GO:0043085~positive regulation of catalytic activity	9	3.21429	0.527941	MMUGDNA.14983.1.S1_AT, MMUGDNA.9059.1.S1_AT, MMUGDNA.22691.1.S1_AT, MMUGDNA.14922.1.S1_AT, MMUGDNA.26263.1.S1_AT, MMUGDNA.20858.1.S1_AT, MMUGDNA.1966.1.S1_AT, MMUGDNA.2344.1.S1_AT, MMUGDNA.2358.1.S1_AT, MMUGDNA.3699.1.S1_AT, MMUGDNA.23188.1.S1_AT, MMUGDNA.6698.1.S1_AT	205	520	13528	1.14214	1	0.967912	99.9996
SMART	SM00181:EGF	6	2.14286	0.392945	MMUGDNA.39792.1.S1_AT, MMUGDNA.42035.1.S1_AT, MMUGDNA.2234.1.S1_AT, MMUGDNA.7958.1.S1_AT, MMUGDNA.39143.1.S1_AT, MMUGDNA.30653.1.S1_AT	187	201	9079	1.44928	1	0.968272	99.7572
GOTERM_BP_FAT	GO:0016265~death	12	4.28571	0.53412	MMUGDNA.9059.1.S1_AT, MMUGDNA.42305.1.S1_AT, MMUGDNA.31189.1.S1_AT, MMUGDNA.41617.1.S1_AT, MMUGDNA.30441.1.S1_AT, MMUGDNA.36178.1.S1_AT, MMUGDNA.27072.1.S1_AT, MMUGDNA.24223.1.S1_AT, MMUGDNA.17308.1.S1_AT, MMUGDNA.36763.1.S1_AT, MMUGDNA.24944.1.S1_AT, MMUGDNA.28976.1.S1_AT, MMUGDNA.28857.1.S1_AT, MMUGDNA.26263.1.S1_AT, MMUGDNA.2489.1.S1_AT	205	724	13528	1.09376	1	0.968747	99.9997
GOTERM_BP_FAT	GO:0006397~mRNA processing	6	2.14286	0.532447	MMUGDNA.38854.1.S1_AT, MMUGDNA.19288.1.S1_AT, MMUGDNA.8092.1.S1_AT, MMUGDNA.3546.1.S1_AT, MMUGDNA.13849.1.S1_AT, MMUGDNA.36996.1.S1_AT, MMUGDNA.18409.1.S1_AT, MMUGDNA.11029.1.S1_AT, MMUGDNA.16014.1.S1_AT, MMUGDNA.558.1.S1_AT, MMUGDNA.13190.1.S1_AT, MMUGDNA.2994.1.S1_AT, MMUGDNA.38566.1.S1_AT, MMUGDNA.9733.1.S1_AT	205	321	13528	1.23346	1	0.968941	99.9996
GOTERM_BP_FAT	GO:0051606~detection of stimulus	3	1.07143	0.533804	MMUGDNA.38537.1.S1_AT, MMUGDNA.40304.1.S1_AT, MMUGDNA.29629.1.S1_AT, MMUGDNA.23716.1.S1_AT	205	118	13528	1.67772	1	0.969001	99.9997
GOTERM_MF_FAT	GO:0043169~cation binding	68	24.2857	0.504308	MMUGDNA.9789.1.S1_AT, MMUGDNA.36473.1.S1_AT, MMUGDNA.1191.1.S1_AT, MMUGDNA.28168.1.S1_AT, MMUGDNA.30423.1.S1_AT, MMUGDNA.24085.1.S1_AT, MMUGDNA.15787.1.S1_AT, MMUGDNA.23518.1.S1_AT, MMUGDNA.21703.1.S1_AT, MMUGDNA.7318.1.S1_AT, MMUGDNA.20105.1.S1_AT, MMUGDNA.25942.1.S1_AT, MMUGDNA.8971.1.S1_AT, MMUGDNA.28051.1.S1_AT, MMUGDNA.12966.1.S1_AT, MMUGDNA.19565.1.S1_AT, MMUGDNA.28270.1.S1_AT, MMUGDNA.8.1.…	208	4179	12983	1.01566	1	0.969508	99.9938
INTERPRO	IPR005821:Ion transport	4	1.42857	0.230563	MMUGDNA.22751.1.S1_AT, MMUGDNA.28336.1.S1_AT, MMUGDNA.4708.1.S1_AT, MMUGDNA.27490.1.S1_AT, MMUGDNA.20105.1.S1_AT, MMUGDNA.32336.1.S1_AT	252	110	16659	2.4039	1	0.971316	97.8008
GOTERM_BP_FAT	GO:0006260~DNA replication	4	1.42857	0.549486	MMUGDNA.2048.1.S1_AT, MMUGDNA.21520.1.S1_AT, MMUGDNA.17308.1.S1_AT, MMUGDNA.5310.1.S1_AT, MMUGDNA.12991.1.S1_AT, MMUGDNA.10038.1.S1_AT	205	190	13528	1.38927	1	0.972844	99.9998
INTERPRO	IPR019775:WD40 repeat, conserved site	7	2.5	0.240348	MMUGDNA.17978.1.S1_AT, MMUGDNA.16198.1.S1_AT, MMUGDNA.13479.1.S1_AT, MMUGDNA.26350.1.S1_AT, MMUGDNA.30441.1.S1_AT, MMUGDNA.39261.1.S1_AT, MMUGDNA.17314.1.S1_AT	252	277	16659	1.67058	1	0.973589	98.1748
UP_SEQ_FEATURE	domain:Fibronectin type-III 4	3	1.07143	0.217086	MMUGDNA.40604.1.S1_AT, MMUGDNA.39792.1.S1_AT, MMUGDNA.4518.1.S1_AT, MMUGDNA.21767.1.S1_AT	270	62	19113	3.42527	1	0.974001	97.9366
INTERPRO	IPR001092:Basic helix-loop-helix dimerisation region bHLH	4	1.42857	0.246589	MMUGDNA.27109.1.S1_AT, MMUGDNA.6565.1.S1_AT, MMUGDNA.35892.1.S1_AT, MMUGDNA.8286.1.S1_AT, MMUGDNA.28270.1.S1_AT	252	114	16659	2.31955	1	0.97411	98.3814
GOTERM_BP_FAT	GO:0019725~cellular homeostasis	8	2.85714	0.558153	MMUGDNA.36137.1.S1_AT, MMUGDNA.31029.1.S1_S_AT, MMUGDNA.23483.1.S1_AT, MMUGDNA.24223.1.S1_AT, MMUGDNA.19288.1.S1_AT, MMUGDNA.36996.1.S1_AT, MMUGDNA.38537.1.S1_AT, MMUGDNA.24944.1.S1_AT, MMUGDNA.31029.1.S1_AT, MMUGDNA.7214.1.S1_AT, MMUGDNA.13334.1.S1_AT, MMUGDNA.26263.1.S1_AT, MMUGDNA.36178.1.S1_AT, MMUGDNA.2489.1.S1_AT	205	466	13528	1.13288	1	0.974532	99.9999
SP_PIR_KEYWORDS	Homeobox	4	1.42857	0.663276	MMUGDNA.38671.1.S1_AT, MMUGDNA.4222.1.S1_AT, MMUGDNA.28679.1.S1_AT, MMUGDNA.16887.1.S1_AT, MMUGDNA.31954.1.S1_AT, MMUGDNA.22691.1.S1_AT, MMUGDNA.38035.1.S1_AT, MMUGDNA.2344.1.S1_AT, MMUGDNA.6698.1.S1_AT, MMUGDNA.41650.1.S1_AT, MMUGDNA.28594.1.S1_AT	271	242	19235	1.17319	1	0.974781	99.9999
UP_SEQ_FEATURE	propeptide:Removed in mature form	6	2.14286	0.221601	MMUGDNA.2234.1.S1_AT, MMUGDNA.20617.1.S1_AT, MMUGDNA.5981.1.S1_AT, MMUGDNA.22590.1.S1_AT, MMUGDNA.40781.1.S1_AT, MMUGDNA.3699.1.S1_AT, MMUGDNA.5978.1.S1_AT, MMUGDNA.7064.1.S1_AT	270	229	19113	1.85473	1	0.974842	98.1174
SP_PIR_KEYWORDS	lipoprotein	9	3.21429	0.683123	MMUGDNA.10490.1.S1_AT, MMUGDNA.30630.1.S1_AT, MMUGDNA.2234.1.S1_AT, MMUGDNA.20617.1.S1_AT, MMUGDNA.5981.1.S1_AT, MMUGDNA.40304.1.S1_AT, MMUGDNA.22590.1.S1_AT, MMUGDNA.29629.1.S1_AT, MMUGDNA.10456.1.S1_AT, MMUGDNA.40781.1.S1_AT, MMUGDNA.5978.1.S1_AT, MMUGDNA.7064.1.S1_AT, MMUGDNA.27657.1.S1_AT	271	642	19235	0.995017	1	0.976519	100
SP_PIR_KEYWORDS	actin-binding	4	1.42857	0.676744	MMUGDNA.23163.1.S1_AT, MMUGDNA.29545.1.S1_AT, MMUGDNA.4462.1.S1_AT, MMUGDNA.20098.1.S1_AT, MMUGDNA.26538.1.S1_AT	271	247	19235	1.14944	1	0.977022	100
GOTERM_BP_FAT	GO:0042110~T cell activation	3	1.07143	0.569397	MMUGDNA.40304.1.S1_AT, MMUGDNA.13175.1.S1_AT, MMUGDNA.26263.1.S1_AT, MMUGDNA.29629.1.S1_AT	205	126	13528	1.5712	1	0.977041	99.9999
GOTERM_BP_FAT	GO:0048608~reproductive structure development	3	1.07143	0.569397	MMUGDNA.7742.1.S1_AT, MMUGDNA.28976.1.S1_AT, MMUGDNA.26263.1.S1_AT	205	126	13528	1.5712	1	0.977041	99.9999
GOTERM_MF_FAT	GO:0005543~phospholipid binding	4	1.42857	0.538792	MMUGDNA.31029.1.S1_S_AT, MMUGDNA.31029.1.S1_AT, MMUGDNA.4708.1.S1_AT, MMUGDNA.20472.1.S1_X_AT, MMUGDNA.20105.1.S1_AT, MMUGDNA.20472.1.S1_AT, MMUGDNA.10456.1.S1_AT, MMUGDNA.4833.1.S1_AT, MMUGDNA.9071.1.S1_AT	208	177	12983	1.41058	1	0.97759	99.9977
GOTERM_BP_FAT	GO:0003002~regionalization	4	1.42857	0.573487	MMUGDNA.38671.1.S1_AT, MMUGDNA.4222.1.S1_AT, MMUGDNA.32982.1.S1_AT, MMUGDNA.31954.1.S1_AT, MMUGDNA.22691.1.S1_AT, MMUGDNA.38035.1.S1_AT, MMUGDNA.2344.1.S1_AT, MMUGDNA.20894.1.S1_AT, MMUGDNA.11367.1.S1_AT, MMUGDNA.6698.1.S1_AT, MMUGDNA.41650.1.S1_AT, MMUGDNA.28594.1.S1_AT	205	197	13528	1.3399	1	0.977733	99.9999
UP_SEQ_FEATURE	repeat:WD 5	6	2.14286	0.23205	MMUGDNA.17978.1.S1_AT, MMUGDNA.16198.1.S1_AT, MMUGDNA.13479.1.S1_AT, MMUGDNA.26350.1.S1_AT, MMUGDNA.30441.1.S1_AT, MMUGDNA.17314.1.S1_AT	270	233	19113	1.82289	1	0.978216	98.4805
GOTERM_BP_FAT	GO:0012501~programmed cell death	10	3.57143	0.576943	MMUGDNA.9059.1.S1_AT, MMUGDNA.27072.1.S1_AT, MMUGDNA.42305.1.S1_AT, MMUGDNA.17308.1.S1_AT, MMUGDNA.31189.1.S1_AT, MMUGDNA.36763.1.S1_AT, MMUGDNA.41617.1.S1_AT, MMUGDNA.28976.1.S1_AT, MMUGDNA.28857.1.S1_AT, MMUGDNA.26263.1.S1_AT	205	611	13528	1.08004	1	0.978264	99.9999
GOTERM_MF_FAT	GO:0016791~phosphatase activity	5	1.78571	0.564024	MMUGDNA.31029.1.S1_S_AT, MMUGDNA.23483.1.S1_AT, MMUGDNA.42236.1.S1_AT, MMUGDNA.31029.1.S1_AT, MMUGDNA.33506.1.S1_AT, MMUGDNA.1402.1.S1_AT, MMUGDNA.7214.1.S1_AT, MMUGDNA.21767.1.S1_AT, MMUGDNA.36145.1.S1_AT	208	249	12983	1.25338	1	0.979155	99.9989
GOTERM_MF_FAT	GO:0008092~cytoskeletal protein binding	9	3.21429	0.55601	MMUGDNA.39729.1.S1_AT, MMUGDNA.40604.1.S1_AT, MMUGDNA.23163.1.S1_AT, MMUGDNA.29545.1.S1_AT, MMUGDNA.24416.1.S1_AT, MMUGDNA.4462.1.S1_AT, MMUGDNA.40304.1.S1_AT, MMUGDNA.8569.1.S1_AT, MMUGDNA.20098.1.S1_AT, MMUGDNA.29629.1.S1_AT, MMUGDNA.4518.1.S1_AT, MMUGDNA.25942.1.S1_AT, MMUGDNA.26538.1.S1_AT	208	504	12983	1.11461	1	0.979407	99.9986
UP_SEQ_FEATURE	domain:EGF-like 1	4	1.42857	0.23899	MMUGDNA.42035.1.S1_AT, MMUGDNA.7958.1.S1_AT, MMUGDNA.39143.1.S1_AT, MMUGDNA.30653.1.S1_AT	270	120	19113	2.35963	1	0.979822	98.6842
GOTERM_MF_FAT	GO:0043167~ion binding	68	24.2857	0.5631	MMUGDNA.9789.1.S1_AT, MMUGDNA.36473.1.S1_AT, MMUGDNA.1191.1.S1_AT, MMUGDNA.28168.1.S1_AT, MMUGDNA.30423.1.S1_AT, MMUGDNA.24085.1.S1_AT, MMUGDNA.15787.1.S1_AT, MMUGDNA.23518.1.S1_AT, MMUGDNA.21703.1.S1_AT, MMUGDNA.7318.1.S1_AT, MMUGDNA.20105.1.S1_AT, MMUGDNA.25942.1.S1_AT, MMUGDNA.8971.1.S1_AT, MMUGDNA.28051.1.S1_AT, MMUGDNA.12966.1.S1_AT, MMUGDNA.19565.1.S1_AT, MMUGDNA.28270.1.S1_AT, MMUGDNA.8.1.…	208	4241	12983	1.00081	1	0.979953	99.9989
UP_SEQ_FEATURE	domain:DH	3	1.07143	0.243071	MMUGDNA.42305.1.S1_AT, MMUGDNA.31189.1.S1_AT, MMUGDNA.43182.1.S1_AT	270	67	19113	3.16965	1	0.980268	98.7918
INTERPRO	IPR002219:Protein kinase C-like, phorbol ester/diacylglycerol binding	3	1.07143	0.267745	MMUGDNA.42305.1.S1_AT, MMUGDNA.1966.1.S1_AT, MMUGDNA.2358.1.S1_AT	252	67	16659	2.96002	1	0.980316	98.931
GOTERM_CC_FAT	GO:0015629~actin cytoskeleton	4	1.42857	0.701936	MMUGDNA.4462.1.S1_AT, MMUGDNA.20098.1.S1_AT, MMUGDNA.25942.1.S1_AT, MMUGDNA.26538.1.S1_AT	172	269	12782	1.10504	1	0.980357	100
UP_SEQ_FEATURE	domain:Ig-like C2-type 3	4	1.42857	0.246492	MMUGDNA.3168.1.S1_AT, MMUGDNA.10490.1.S1_AT, MMUGDNA.20617.1.S1_AT, MMUGDNA.30699.1.S1_AT, MMUGDNA.27657.1.S1_AT	270	122	19113	2.32095	1	0.980463	98.8755
GOTERM_MF_FAT	GO:0008289~lipid binding	8	2.85714	0.580358	MMUGDNA.42305.1.S1_AT, MMUGDNA.20852.1.S1_AT, MMUGDNA.20472.1.S1_X_AT, MMUGDNA.10456.1.S1_AT, MMUGDNA.20105.1.S1_AT, MMUGDNA.4833.1.S1_AT, MMUGDNA.9071.1.S1_AT, MMUGDNA.31550.1.S1_AT, MMUGDNA.31029.1.S1_S_AT, MMUGDNA.31029.1.S1_AT, MMUGDNA.4708.1.S1_AT, MMUGDNA.1966.1.S1_AT, MMUGDNA.20472.1.S1_AT, MMUGDNA.2358.1.S1_AT	208	450	12983	1.10966	1	0.981661	99.9994
GOTERM_MF_FAT	GO:0008289~lipid binding	8	2.85714	0.580358	MMUGDNA.42305.1.S1_AT, MMUGDNA.20852.1.S1_AT, MMUGDNA.20472.1.S1_X_AT, MMUGDNA.10456.1.S1_AT, MMUGDNA.20105.1.S1_AT, MMUGDNA.4833.1.S1_AT, MMUGDNA.9071.1.S1_AT, MMUGDNA.31550.1.S1_AT, MMUGDNA.31029.1.S1_S_AT, MMUGDNA.31029.1.S1_AT, MMUGDNA.4708.1.S1_AT, MMUGDNA.1966.1.S1_AT, MMUGDNA.20472.1.S1_AT, MMUGDNA.2358.1.S1_AT	208	450	12983	1.10966	1	0.981661	99.9994
GOTERM_BP_FAT	GO:0022403~cell cycle phase	7	2.5	0.596941	MMUGDNA.9059.1.S1_AT, MMUGDNA.23483.1.S1_AT, MMUGDNA.29403.1.S1_AT, MMUGDNA.6671.1.S1_AT, MMUGDNA.7214.1.S1_AT, MMUGDNA.26263.1.S1_AT, MMUGDNA.23763.1.S1_AT, MMUGDNA.1215.1.S1_AT	205	414	13528	1.11578	1	0.982025	100
INTERPRO	IPR013069:BTB/POZ	4	1.42857	0.299635	MMUGDNA.32530.1.S1_AT, MMUGDNA.3201.1.S1_AT, MMUGDNA.15928.1.S1_AT, MMUGDNA.470.1.S1_AT, MMUGDNA.3356.1.S1_AT	252	127	16659	2.08211	1	0.982075	99.4411
INTERPRO	IPR000219:Dbl homology (DH) domain	3	1.07143	0.278935	MMUGDNA.42305.1.S1_AT, MMUGDNA.31189.1.S1_AT, MMUGDNA.43182.1.S1_AT	252	69	16659	2.87422	1	0.982197	99.1457
INTERPRO	IPR000210:BTB/POZ-like	5	1.78571	0.284833	MMUGDNA.32530.1.S1_AT, MMUGDNA.3201.1.S1_AT, MMUGDNA.15928.1.S1_AT, MMUGDNA.470.1.S1_AT, MMUGDNA.32336.1.S1_AT, MMUGDNA.3356.1.S1_AT	252	179	16659	1.84657	1	0.982363	99.242
INTERPRO	IPR011333:BTB/POZ fold	5	1.78571	0.291056	MMUGDNA.32530.1.S1_AT, MMUGDNA.3201.1.S1_AT, MMUGDNA.15928.1.S1_AT, MMUGDNA.470.1.S1_AT, MMUGDNA.32336.1.S1_AT, MMUGDNA.3356.1.S1_AT	252	181	16659	1.82616	1	0.982629	99.3326
INTERPRO	IPR015943:WD40/YVTN repeat-like	7	2.5	0.299088	MMUGDNA.27072.1.S1_AT, MMUGDNA.17978.1.S1_AT, MMUGDNA.16198.1.S1_AT, MMUGDNA.26350.1.S1_AT, MMUGDNA.30441.1.S1_AT, MMUGDNA.39261.1.S1_AT, MMUGDNA.17314.1.S1_AT	252	300	16659	1.5425	1	0.983396	99.4347
SMART	SM00225:BTB	5	1.78571	0.503651	MMUGDNA.32530.1.S1_AT, MMUGDNA.3201.1.S1_AT, MMUGDNA.15928.1.S1_AT, MMUGDNA.470.1.S1_AT, MMUGDNA.32336.1.S1_AT, MMUGDNA.3356.1.S1_AT	187	179	9079	1.35617	1	0.983837	99.9786
GOTERM_BP_FAT	GO:0050804~regulation of synaptic transmission	3	1.07143	0.611081	MMUGDNA.23483.1.S1_AT, MMUGDNA.25995.1.S1_AT, MMUGDNA.38537.1.S1_AT, MMUGDNA.7214.1.S1_AT	205	136	13528	1.45567	1	0.984244	100
SP_PIR_KEYWORDS	cell membrane	29	10.3571	0.732722	MMUGDNA.36473.1.S1_AT, MMUGDNA.6407.1.S1_AT, MMUGDNA.38537.1.S1_AT, MMUGDNA.28564.1.S1_AT, MMUGDNA.10490.1.S1_AT, MMUGDNA.2234.1.S1_AT, MMUGDNA.20617.1.S1_AT, MMUGDNA.30699.1.S1_AT, MMUGDNA.26907.1.S1_AT, MMUGDNA.29629.1.S1_AT, MMUGDNA.12966.1.S1_AT, MMUGDNA.21800.1.S1_AT, MMUGDNA.33422.1.S1_AT, MMUGDNA.24561.1.S1_AT, MMUGDNA.16666.1.S1_AT, MMUGDNA.11514.1.S1_AT, MMUGDNA.14922.1.S1_AT, MMUGDNA.59…	271	2194	19235	0.938176	1	0.98516	100
GOTERM_MF_FAT	GO:0030955~potassium ion binding	3	1.07143	0.608505	MMUGDNA.28336.1.S1_AT, MMUGDNA.12966.1.S1_AT, MMUGDNA.27490.1.S1_AT, MMUGDNA.32336.1.S1_AT	208	128	12983	1.46293	1	0.985218	99.9998
GOTERM_MF_FAT	GO:0015276~ligand-gated ion channel activity	3	1.07143	0.604224	MMUGDNA.28336.1.S1_AT, MMUGDNA.38537.1.S1_AT, MMUGDNA.4708.1.S1_AT, MMUGDNA.27490.1.S1_AT, MMUGDNA.20105.1.S1_AT	208	127	12983	1.47445	1	0.985247	99.9997
GOTERM_MF_FAT	GO:0022834~ligand-gated channel activity	3	1.07143	0.604224	MMUGDNA.28336.1.S1_AT, MMUGDNA.38537.1.S1_AT, MMUGDNA.4708.1.S1_AT, MMUGDNA.27490.1.S1_AT, MMUGDNA.20105.1.S1_AT	208	127	12983	1.47445	1	0.985247	99.9997
GOTERM_BP_FAT	GO:0008380~RNA splicing	5	1.78571	0.623934	MMUGDNA.38854.1.S1_AT, MMUGDNA.19288.1.S1_AT, MMUGDNA.3546.1.S1_AT, MMUGDNA.36996.1.S1_AT, MMUGDNA.11029.1.S1_AT, MMUGDNA.558.1.S1_AT, MMUGDNA.13190.1.S1_AT, MMUGDNA.2994.1.S1_AT, MMUGDNA.38566.1.S1_AT, MMUGDNA.9733.1.S1_AT	205	284	13528	1.1618	1	0.985852	100
INTERPRO	IPR013320:Concanavalin A-like lectin/glucanase, subgroup	3	1.07143	0.323486	MMUGDNA.42035.1.S1_AT, MMUGDNA.39143.1.S1_AT, MMUGDNA.30653.1.S1_AT	252	77	16659	2.5756	1	0.986737	99.6626
GOTERM_BP_FAT	GO:0006508~proteolysis	16	5.71429	0.631214	MMUGDNA.9059.1.S1_AT, MMUGDNA.41009.1.S1_AT, MMUGDNA.37913.1.S1_AT, MMUGDNA.39644.1.S1_AT, MMUGDNA.13479.1.S1_AT, MMUGDNA.8176.1.S1_AT, MMUGDNA.1215.1.S1_AT, MMUGDNA.17618.1.S1_AT, MMUGDNA.28913.1.S1_AT, MMUGDNA.36137.1.S1_AT, MMUGDNA.29817.1.S1_AT, MMUGDNA.29065.1.S1_AT, MMUGDNA.29382.1.S1_AT, MMUGDNA.39261.1.S1_AT, MMUGDNA.19565.1.S1_AT, MMUGDNA.9819.1.S1_AT, MMUGDNA.3699.1.S1_AT	205	1054	13528	1.00175	1	0.986831	100
UP_SEQ_FEATURE	domain:Ig-like C2-type 2	5	1.78571	0.282485	MMUGDNA.3168.1.S1_AT, MMUGDNA.10490.1.S1_AT, MMUGDNA.20617.1.S1_AT, MMUGDNA.4585.1.S1_AT, MMUGDNA.30699.1.S1_AT, MMUGDNA.27657.1.S1_AT	270	191	19113	1.85311	1	0.987466	99.4825
UP_SEQ_FEATURE	domain:Ig-like C2-type 1	5	1.78571	0.28043	MMUGDNA.3168.1.S1_AT, MMUGDNA.10490.1.S1_AT, MMUGDNA.20617.1.S1_AT, MMUGDNA.4585.1.S1_AT, MMUGDNA.30699.1.S1_AT, MMUGDNA.27657.1.S1_AT	270	190	19113	1.86287	1	0.987698	99.4585
GOTERM_MF_FAT	GO:0005267~potassium channel activity	3	1.07143	0.629387	MMUGDNA.28336.1.S1_AT, MMUGDNA.12966.1.S1_AT, MMUGDNA.27490.1.S1_AT, MMUGDNA.32336.1.S1_AT	208	133	12983	1.40793	1	0.987816	99.9999
UP_SEQ_FEATURE	repeat:WD 4	6	2.14286	0.279783	MMUGDNA.17978.1.S1_AT, MMUGDNA.16198.1.S1_AT, MMUGDNA.13479.1.S1_AT, MMUGDNA.26350.1.S1_AT, MMUGDNA.30441.1.S1_AT, MMUGDNA.17314.1.S1_AT	270	251	19113	1.69216	1	0.988247	99.4508
GOTERM_CC_FAT	GO:0005635~nuclear envelope	3	1.07143	0.763497	MMUGDNA.29403.1.S1_AT, MMUGDNA.26263.1.S1_AT, MMUGDNA.5248.1.S1_AT	172	205	12782	1.08752	1	0.988953	100
GOTERM_CC_FAT	GO:0031226~intrinsic to plasma membrane	15	5.35714	0.760022	MMUGDNA.3168.1.S1_AT, MMUGDNA.42236.1.S1_AT, MMUGDNA.38537.1.S1_AT, MMUGDNA.14922.1.S1_AT, MMUGDNA.22590.1.S1_AT, MMUGDNA.13334.1.S1_AT, MMUGDNA.4518.1.S1_AT, MMUGDNA.40781.1.S1_AT, MMUGDNA.36145.1.S1_AT, MMUGDNA.32336.1.S1_AT, MMUGDNA.30653.1.S1_AT, MMUGDNA.5978.1.S1_AT, MMUGDNA.7064.1.S1_AT, MMUGDNA.15813.1.S1_AT, MMUGDNA.40604.1.S1_AT, MMUGDNA.2234.1.S1_AT, MMUGDNA.6220.1.S1_AT, MMUGDNA.1402.1…	172	1215	12782	0.917456	1	0.989073	100
GOTERM_BP_FAT	GO:0009628~response to abiotic stimulus	6	2.14286	0.655212	MMUGDNA.11513.1.S1_AT, MMUGDNA.24223.1.S1_AT, MMUGDNA.38537.1.S1_AT, MMUGDNA.24944.1.S1_AT, MMUGDNA.40304.1.S1_AT, MMUGDNA.26263.1.S1_AT, MMUGDNA.36178.1.S1_AT, MMUGDNA.2489.1.S1_AT, MMUGDNA.29629.1.S1_AT, MMUGDNA.11710.1.S1_AT, MMUGDNA.23716.1.S1_AT	205	368	13528	1.07593	1	0.989448	100
GOTERM_BP_FAT	GO:0009628~response to abiotic stimulus	6	2.14286	0.655212	MMUGDNA.11513.1.S1_AT, MMUGDNA.24223.1.S1_AT, MMUGDNA.38537.1.S1_AT, MMUGDNA.24944.1.S1_AT, MMUGDNA.40304.1.S1_AT, MMUGDNA.26263.1.S1_AT, MMUGDNA.36178.1.S1_AT, MMUGDNA.2489.1.S1_AT, MMUGDNA.29629.1.S1_AT, MMUGDNA.11710.1.S1_AT, MMUGDNA.23716.1.S1_AT	205	368	13528	1.07593	1	0.989448	100
SMART	SM00054:EFh	4	1.42857	0.564737	MMUGDNA.43182.1.S1_AT, MMUGDNA.1966.1.S1_AT, MMUGDNA.2358.1.S1_AT, MMUGDNA.40444.1.S1_AT	187	143	9079	1.35806	1	0.991116	99.9956
GOTERM_BP_FAT	GO:0042981~regulation of apoptosis	12	4.28571	0.674016	MMUGDNA.9059.1.S1_AT, MMUGDNA.10654.1.S1_AT, MMUGDNA.42305.1.S1_AT, MMUGDNA.31189.1.S1_AT, MMUGDNA.7309.1.S1_AT, MMUGDNA.41363.1.S1_AT, MMUGDNA.1215.1.S1_AT, MMUGDNA.11832.1.S1_AT, MMUGDNA.9277.1.S1_AT, MMUGDNA.28976.1.S1_AT, MMUGDNA.10670.1.S1_AT, MMUGDNA.29095.1.S1_AT, MMUGDNA.26263.1.S1_AT	205	804	13528	0.984929	1	0.991329	100
INTERPRO	IPR001680:WD40 repeat	6	2.14286	0.37246	MMUGDNA.17978.1.S1_AT, MMUGDNA.16198.1.S1_AT, MMUGDNA.26350.1.S1_AT, MMUGDNA.30441.1.S1_AT, MMUGDNA.39261.1.S1_AT, MMUGDNA.17314.1.S1_AT	252	266	16659	1.49114	1	0.991477	99.887
GOTERM_BP_FAT	GO:0065003~macromolecular complex assembly	10	3.57143	0.677795	MMUGDNA.7742.1.S1_AT, MMUGDNA.36473.1.S1_AT, MMUGDNA.3546.1.S1_AT, MMUGDNA.6407.1.S1_AT, MMUGDNA.14922.1.S1_AT, MMUGDNA.17368.1.S1_AT, MMUGDNA.31029.1.S1_S_AT, MMUGDNA.32530.1.S1_AT, MMUGDNA.38094.1.S1_AT, MMUGDNA.11029.1.S1_AT, MMUGDNA.22893.1.S1_AT, MMUGDNA.31029.1.S1_AT, MMUGDNA.26907.1.S1_AT, MMUGDNA.20098.1.S1_AT, MMUGDNA.20858.1.S1_AT, MMUGDNA.2994.1.S1_AT, MMUGDNA.9733.1.S1_AT	205	665	13528	0.992334	1	0.991627	100
INTERPRO	IPR003598:Immunoglobulin subtype 2	5	1.78571	0.370644	MMUGDNA.3168.1.S1_AT, MMUGDNA.40604.1.S1_AT, MMUGDNA.10490.1.S1_AT, MMUGDNA.20617.1.S1_AT, MMUGDNA.30699.1.S1_AT, MMUGDNA.4518.1.S1_AT, MMUGDNA.27657.1.S1_AT	252	205	16659	1.61237	1	0.991985	99.8822
INTERPRO	IPR002048:Calcium-binding EF-hand	4	1.42857	0.365555	MMUGDNA.43182.1.S1_AT, MMUGDNA.1966.1.S1_AT, MMUGDNA.2358.1.S1_AT, MMUGDNA.40444.1.S1_AT	252	143	16659	1.84915	1	0.992058	99.8675
GOTERM_BP_FAT	GO:0043067~regulation of programmed cell death	12	4.28571	0.686622	MMUGDNA.9059.1.S1_AT, MMUGDNA.10654.1.S1_AT, MMUGDNA.42305.1.S1_AT, MMUGDNA.31189.1.S1_AT, MMUGDNA.7309.1.S1_AT, MMUGDNA.41363.1.S1_AT, MMUGDNA.1215.1.S1_AT, MMUGDNA.11832.1.S1_AT, MMUGDNA.9277.1.S1_AT, MMUGDNA.28976.1.S1_AT, MMUGDNA.10670.1.S1_AT, MMUGDNA.29095.1.S1_AT, MMUGDNA.26263.1.S1_AT	205	812	13528	0.975225	1	0.992443	100
INTERPRO	IPR013151:Immunoglobulin	5	1.78571	0.362947	MMUGDNA.40604.1.S1_AT, MMUGDNA.10490.1.S1_AT, MMUGDNA.20617.1.S1_AT, MMUGDNA.30699.1.S1_AT, MMUGDNA.4518.1.S1_AT, MMUGDNA.21767.1.S1_AT, MMUGDNA.27657.1.S1_AT	252	202	16659	1.63632	1	0.992462	99.8594
INTERPRO	IPR007087:Zinc finger, C2H2-type	14	5	0.402028	MMUGDNA.38012.1.S1_AT, MMUGDNA.37755.1.S1_AT, MMUGDNA.1191.1.S1_AT, MMUGDNA.37091.1.S1_AT, MMUGDNA.16887.1.S1_AT, MMUGDNA.15787.1.S1_AT, MMUGDNA.15928.1.S1_AT, MMUGDNA.6508.1.S1_AT, MMUGDNA.2344.1.S1_AT, MMUGDNA.25942.1.S1_AT, MMUGDNA.3356.1.S1_AT, MMUGDNA.6698.1.S1_AT, MMUGDNA.28679.1.S1_AT, MMUGDNA.43093.1.S1_AT, MMUGDNA.28054.1.S1_AT, MMUGDNA.22691.1.S1_AT, MMUGDNA.22275.1.S1_AT, MMUGDNA.24889…	252	784	16659	1.18048	1	0.992475	99.9441
GOTERM_BP_FAT	GO:0006915~apoptosis	9	3.21429	0.69243	MMUGDNA.9059.1.S1_AT, MMUGDNA.27072.1.S1_AT, MMUGDNA.42305.1.S1_AT, MMUGDNA.31189.1.S1_AT, MMUGDNA.36763.1.S1_AT, MMUGDNA.41617.1.S1_AT, MMUGDNA.28976.1.S1_AT, MMUGDNA.28857.1.S1_AT, MMUGDNA.26263.1.S1_AT	205	602	13528	0.986565	1	0.992699	100
INTERPRO	IPR000504:RNA recognition motif, RNP-1	5	1.78571	0.393323	MMUGDNA.8092.1.S1_AT, MMUGDNA.13849.1.S1_AT, MMUGDNA.1542.1.S1_AT, MMUGDNA.18409.1.S1_AT, MMUGDNA.558.1.S1_AT, MMUGDNA.16014.1.S1_AT, MMUGDNA.21703.1.S1_AT, MMUGDNA.13190.1.S1_AT, MMUGDNA.38566.1.S1_AT	252	211	16659	1.56652	1	0.992736	99.931
SMART	SM00228:PDZ	4	1.42857	0.592775	MMUGDNA.33422.1.S1_AT, MMUGDNA.14922.1.S1_AT, MMUGDNA.26907.1.S1_AT, MMUGDNA.28051.1.S1_AT, MMUGDNA.20858.1.S1_AT	187	149	9079	1.30338	1	0.992742	99.998
GOTERM_BP_FAT	GO:0010941~regulation of cell death	12	4.28571	0.691274	MMUGDNA.9059.1.S1_AT, MMUGDNA.10654.1.S1_AT, MMUGDNA.42305.1.S1_AT, MMUGDNA.31189.1.S1_AT, MMUGDNA.7309.1.S1_AT, MMUGDNA.41363.1.S1_AT, MMUGDNA.1215.1.S1_AT, MMUGDNA.11832.1.S1_AT, MMUGDNA.9277.1.S1_AT, MMUGDNA.28976.1.S1_AT, MMUGDNA.10670.1.S1_AT, MMUGDNA.29095.1.S1_AT, MMUGDNA.26263.1.S1_AT	205	815	13528	0.971635	1	0.992798	100
GOTERM_CC_FAT	GO:0031982~vesicle	8	2.85714	0.799017	MMUGDNA.17978.1.S1_AT, MMUGDNA.4462.1.S1_AT, MMUGDNA.38537.1.S1_AT, MMUGDNA.29065.1.S1_AT, MMUGDNA.20852.1.S1_AT, MMUGDNA.20098.1.S1_AT, MMUGDNA.24657.1.S1_AT, MMUGDNA.10456.1.S1_AT, MMUGDNA.31550.1.S1_AT	172	670	12782	0.887331	1	0.992933	100
GOTERM_MF_FAT	GO:0046914~transition metal ion binding	43	15.3571	0.685643	MMUGDNA.9789.1.S1_AT, MMUGDNA.1191.1.S1_AT, MMUGDNA.30423.1.S1_AT, MMUGDNA.24085.1.S1_AT, MMUGDNA.15787.1.S1_AT, MMUGDNA.23518.1.S1_AT, MMUGDNA.21703.1.S1_AT, MMUGDNA.25942.1.S1_AT, MMUGDNA.28051.1.S1_AT, MMUGDNA.19565.1.S1_AT, MMUGDNA.28270.1.S1_AT, MMUGDNA.8.1.S1_AT, MMUGDNA.2048.1.S1_AT, MMUGDNA.38012.1.S1_AT, MMUGDNA.37755.1.S1_AT, MMUGDNA.16887.1.S1_AT, MMUGDNA.13479.1.S1_AT, MMUGDNA.15928.1…	208	2785	12983	0.963729	1	0.992997	100
INTERPRO	IPR001478:PDZ/DHR/GLGF	4	1.42857	0.39009	MMUGDNA.33422.1.S1_AT, MMUGDNA.14922.1.S1_AT, MMUGDNA.26907.1.S1_AT, MMUGDNA.28051.1.S1_AT, MMUGDNA.20858.1.S1_AT	252	149	16659	1.77469	1	0.993006	99.9254
INTERPRO	IPR012677:Nucleotide-binding, alpha-beta plait	5	1.78571	0.401419	MMUGDNA.8092.1.S1_AT, MMUGDNA.13849.1.S1_AT, MMUGDNA.1542.1.S1_AT, MMUGDNA.18409.1.S1_AT, MMUGDNA.558.1.S1_AT, MMUGDNA.16014.1.S1_AT, MMUGDNA.21703.1.S1_AT, MMUGDNA.13190.1.S1_AT, MMUGDNA.38566.1.S1_AT	252	213	16659	1.55181	1	0.993036	99.9432
SP_PIR_KEYWORDS	signal	42	15	0.797369	MMUGDNA.7742.1.S1_AT, MMUGDNA.36473.1.S1_AT, MMUGDNA.36145.1.S1_AT, MMUGDNA.42035.1.S1_AT, MMUGDNA.30809.1.S1_AT, MMUGDNA.20617.1.S1_AT, MMUGDNA.30699.1.S1_AT, MMUGDNA.22741.1.S1_AT, MMUGDNA.21767.1.S1_AT, MMUGDNA.14922.1.S1_AT, MMUGDNA.4653.1.S1_AT, MMUGDNA.13334.1.S1_AT, MMUGDNA.7958.1.S1_AT, MMUGDNA.22590.1.S1_AT, MMUGDNA.4518.1.S1_AT, MMUGDNA.7064.1.S1_AT, MMUGDNA.11513.1.S1_AT, MMUGDNA.22533…	271	3250	19235	0.917252	1	0.99314	100
SMART	SM00408:IGc2	5	1.78571	0.609382	MMUGDNA.3168.1.S1_AT, MMUGDNA.40604.1.S1_AT, MMUGDNA.10490.1.S1_AT, MMUGDNA.20617.1.S1_AT, MMUGDNA.30699.1.S1_AT, MMUGDNA.4518.1.S1_AT, MMUGDNA.27657.1.S1_AT	187	205	9079	1.18417	1	0.993141	99.9988
GOTERM_BP_FAT	GO:0006813~potassium ion transport	3	1.07143	0.698453	MMUGDNA.28336.1.S1_AT, MMUGDNA.12966.1.S1_AT, MMUGDNA.27490.1.S1_AT, MMUGDNA.32336.1.S1_AT	205	160	13528	1.23732	1	0.993177	100
GOTERM_BP_FAT	GO:0042330~taxis	3	1.07143	0.698453	MMUGDNA.3168.1.S1_AT, MMUGDNA.7309.1.S1_AT, MMUGDNA.10456.1.S1_AT	205	160	13528	1.23732	1	0.993177	100
GOTERM_BP_FAT	GO:0006935~chemotaxis	3	1.07143	0.698453	MMUGDNA.3168.1.S1_AT, MMUGDNA.7309.1.S1_AT, MMUGDNA.10456.1.S1_AT	205	160	13528	1.23732	1	0.993177	100
GOTERM_BP_FAT	GO:0002684~positive regulation of immune system process	4	1.42857	0.699946	MMUGDNA.38012.1.S1_AT, MMUGDNA.7309.1.S1_AT, MMUGDNA.40304.1.S1_AT, MMUGDNA.13175.1.S1_AT, MMUGDNA.22275.1.S1_AT, MMUGDNA.24889.1.S1_AT, MMUGDNA.29629.1.S1_AT	205	238	13528	1.10908	1	0.993216	100
INTERPRO	IPR018247:EF-HAND 1	5	1.78571	0.415434	MMUGDNA.42305.1.S1_AT, MMUGDNA.43182.1.S1_AT, MMUGDNA.1966.1.S1_AT, MMUGDNA.2358.1.S1_AT, MMUGDNA.40444.1.S1_AT	252	217	16659	1.52321	1	0.993376	99.9598
INTERPRO	IPR018247:EF-HAND 1	5	1.78571	0.415434	MMUGDNA.42305.1.S1_AT, MMUGDNA.43182.1.S1_AT, MMUGDNA.1966.1.S1_AT, MMUGDNA.2358.1.S1_AT, MMUGDNA.40444.1.S1_AT	252	217	16659	1.52321	1	0.993376	99.9598
UP_SEQ_FEATURE	domain:BTB	4	1.42857	0.322903	MMUGDNA.32530.1.S1_AT, MMUGDNA.3201.1.S1_AT, MMUGDNA.15928.1.S1_AT, MMUGDNA.470.1.S1_AT, MMUGDNA.3356.1.S1_AT	270	142	19113	1.99405	1	0.993774	99.7937
SMART	SM00320:WD40	6	2.14286	0.640322	MMUGDNA.17978.1.S1_AT, MMUGDNA.16198.1.S1_AT, MMUGDNA.26350.1.S1_AT, MMUGDNA.30441.1.S1_AT, MMUGDNA.39261.1.S1_AT, MMUGDNA.17314.1.S1_AT	187	266	9079	1.09513	1	0.993785	99.9996
GOTERM_BP_FAT	GO:0015672~monovalent inorganic cation transport	5	1.78571	0.710376	MMUGDNA.36137.1.S1_AT, MMUGDNA.28336.1.S1_AT, MMUGDNA.13334.1.S1_AT, MMUGDNA.12966.1.S1_AT, MMUGDNA.27490.1.S1_AT, MMUGDNA.32336.1.S1_AT	205	318	13528	1.03758	1	0.993963	100
SMART	SM00360:RRM	5	1.78571	0.632126	MMUGDNA.8092.1.S1_AT, MMUGDNA.13849.1.S1_AT, MMUGDNA.1542.1.S1_AT, MMUGDNA.18409.1.S1_AT, MMUGDNA.558.1.S1_AT, MMUGDNA.16014.1.S1_AT, MMUGDNA.21703.1.S1_AT, MMUGDNA.13190.1.S1_AT, MMUGDNA.38566.1.S1_AT	187	211	9079	1.15049	1	0.994078	99.9994
GOTERM_MF_FAT	GO:0031420~alkali metal ion binding	4	1.42857	0.708242	MMUGDNA.28336.1.S1_AT, MMUGDNA.13334.1.S1_AT, MMUGDNA.12966.1.S1_AT, MMUGDNA.27490.1.S1_AT, MMUGDNA.32336.1.S1_AT	208	228	12983	1.09506	1	0.994273	100
GOTERM_CC_FAT	GO:0005740~mitochondrial envelope	5	1.78571	0.81651	MMUGDNA.13479.1.S1_AT, MMUGDNA.40304.1.S1_AT, MMUGDNA.30441.1.S1_AT, MMUGDNA.26263.1.S1_AT, MMUGDNA.29629.1.S1_AT, MMUGDNA.25701.1.S1_AT	172	419	12782	0.886801	1	0.994313	100
INTERPRO	IPR000152:EGF-type aspartate/asparagine hydroxylation conserved site	3	1.07143	0.430836	MMUGDNA.7958.1.S1_AT, MMUGDNA.39143.1.S1_AT, MMUGDNA.30653.1.S1_AT	252	97	16659	2.04455	1	0.994357	99.9728
GOTERM_BP_FAT	GO:0008610~lipid biosynthetic process	5	1.78571	0.72179	MMUGDNA.38671.1.S1_AT, MMUGDNA.4222.1.S1_AT, MMUGDNA.19288.1.S1_AT, MMUGDNA.31954.1.S1_AT, MMUGDNA.36996.1.S1_AT, MMUGDNA.38035.1.S1_AT, MMUGDNA.9819.1.S1_AT, MMUGDNA.10456.1.S1_AT, MMUGDNA.1884.1.S1_AT, MMUGDNA.41650.1.S1_AT, MMUGDNA.28594.1.S1_AT	205	323	13528	1.02152	1	0.994725	100
GOTERM_BP_FAT	GO:0006396~RNA processing	8	2.85714	0.723308	MMUGDNA.38854.1.S1_AT, MMUGDNA.19288.1.S1_AT, MMUGDNA.8092.1.S1_AT, MMUGDNA.3546.1.S1_AT, MMUGDNA.13849.1.S1_AT, MMUGDNA.36996.1.S1_AT, MMUGDNA.21703.1.S1_AT, MMUGDNA.36178.1.S1_AT, MMUGDNA.24223.1.S1_AT, MMUGDNA.18409.1.S1_AT, MMUGDNA.11029.1.S1_AT, MMUGDNA.24944.1.S1_AT, MMUGDNA.558.1.S1_AT, MMUGDNA.16014.1.S1_AT, MMUGDNA.13190.1.S1_AT, MMUGDNA.2489.1.S1_AT, MMUGDNA.2994.1.S1_AT, MMUGDNA.38566.…	205	547	13528	0.965122	1	0.994762	100
GOTERM_BP_FAT	GO:0060341~regulation of cellular localization	4	1.42857	0.726097	MMUGDNA.9086.1.S1_AT, MMUGDNA.38537.1.S1_AT, MMUGDNA.30207.1.S1_AT, MMUGDNA.28937.1.S1_AT	205	248	13528	1.06436	1	0.994896	100
GOTERM_BP_FAT	GO:0006811~ion transport	11	3.92857	0.728298	MMUGDNA.23483.1.S1_AT, MMUGDNA.38537.1.S1_AT, MMUGDNA.13334.1.S1_AT, MMUGDNA.7214.1.S1_AT, MMUGDNA.27490.1.S1_AT, MMUGDNA.20105.1.S1_AT, MMUGDNA.32336.1.S1_AT, MMUGDNA.22751.1.S1_AT, MMUGDNA.36137.1.S1_AT, MMUGDNA.28336.1.S1_AT, MMUGDNA.40304.1.S1_AT, MMUGDNA.6220.1.S1_AT, MMUGDNA.4708.1.S1_AT, MMUGDNA.29629.1.S1_AT, MMUGDNA.12966.1.S1_AT	205	768	13528	0.945173	1	0.994985	100
SP_PIR_KEYWORDS	ion transport	7	2.5	0.824994	MMUGDNA.22751.1.S1_AT, MMUGDNA.28336.1.S1_AT, MMUGDNA.38537.1.S1_AT, MMUGDNA.13334.1.S1_AT, MMUGDNA.4708.1.S1_AT, MMUGDNA.12966.1.S1_AT, MMUGDNA.27490.1.S1_AT, MMUGDNA.20105.1.S1_AT, MMUGDNA.32336.1.S1_AT	271	578	19235	0.859593	1	0.99512	100
GOTERM_MF_FAT	GO:0022836~gated channel activity	5	1.78571	0.732425	MMUGDNA.28336.1.S1_AT, MMUGDNA.38537.1.S1_AT, MMUGDNA.4708.1.S1_AT, MMUGDNA.12966.1.S1_AT, MMUGDNA.27490.1.S1_AT, MMUGDNA.20105.1.S1_AT, MMUGDNA.32336.1.S1_AT	208	310	12983	1.00675	1	0.995501	100
SP_PIR_KEYWORDS	leucine-rich repeat	4	1.42857	0.832971	MMUGDNA.39644.1.S1_AT, MMUGDNA.25685.1.S1_AT, MMUGDNA.43093.1.S1_AT, MMUGDNA.6671.1.S1_AT, MMUGDNA.29382.1.S1_AT	271	322	19235	0.881713	1	0.995514	100
GOTERM_MF_FAT	GO:0004721~phosphoprotein phosphatase activity	3	1.07143	0.74294	MMUGDNA.23483.1.S1_AT, MMUGDNA.42236.1.S1_AT, MMUGDNA.1402.1.S1_AT, MMUGDNA.7214.1.S1_AT, MMUGDNA.21767.1.S1_AT, MMUGDNA.36145.1.S1_AT	208	165	12983	1.13488	1	0.995697	100
GOTERM_MF_FAT	GO:0005216~ion channel activity	6	2.14286	0.741386	MMUGDNA.22751.1.S1_AT, MMUGDNA.28336.1.S1_AT, MMUGDNA.38537.1.S1_AT, MMUGDNA.4708.1.S1_AT, MMUGDNA.12966.1.S1_AT, MMUGDNA.27490.1.S1_AT, MMUGDNA.20105.1.S1_AT, MMUGDNA.32336.1.S1_AT	208	386	12983	0.970232	1	0.995844	100
GOTERM_BP_FAT	GO:0050877~neurological system process	17	6.07143	0.745683	MMUGDNA.34086.1.S1_AT, MMUGDNA.23483.1.S1_AT, MMUGDNA.19288.1.S1_AT, MMUGDNA.7309.1.S1_AT, MMUGDNA.6407.1.S1_AT, MMUGDNA.36996.1.S1_AT, MMUGDNA.38537.1.S1_AT, MMUGDNA.41617.1.S1_AT, MMUGDNA.7214.1.S1_AT, MMUGDNA.36178.1.S1_AT, MMUGDNA.17368.1.S1_AT, MMUGDNA.30653.1.S1_AT, MMUGDNA.40784.1.S1_AT, MMUGDNA.31029.1.S1_S_AT, MMUGDNA.24223.1.S1_AT, MMUGDNA.42035.1.S1_AT, MMUGDNA.8971.1.S1_AT, MMUGDNA.24…	205	1210	13528	0.927136	1	0.995978	100
GOTERM_CC_FAT	GO:0031975~envelope	7	2.5	0.844884	MMUGDNA.29403.1.S1_AT, MMUGDNA.13479.1.S1_AT, MMUGDNA.40304.1.S1_AT, MMUGDNA.30441.1.S1_AT, MMUGDNA.26263.1.S1_AT, MMUGDNA.5248.1.S1_AT, MMUGDNA.29629.1.S1_AT, MMUGDNA.25701.1.S1_AT	172	622	12782	0.836331	1	0.996098	100
UP_SEQ_FEATURE	zinc finger region:C2H2-type 1	10	3.57143	0.35424	MMUGDNA.37755.1.S1_AT, MMUGDNA.28679.1.S1_AT, MMUGDNA.37091.1.S1_AT, MMUGDNA.16887.1.S1_AT, MMUGDNA.22691.1.S1_AT, MMUGDNA.28054.1.S1_AT, MMUGDNA.15787.1.S1_AT, MMUGDNA.15928.1.S1_AT, MMUGDNA.6508.1.S1_AT, MMUGDNA.8.1.S1_AT, MMUGDNA.2344.1.S1_AT, MMUGDNA.6698.1.S1_AT, MMUGDNA.3356.1.S1_AT	270	542	19113	1.30607	1	0.996135	99.9027
GOTERM_BP_FAT	GO:0043933~macromolecular complex subunit organization	10	3.57143	0.749892	MMUGDNA.7742.1.S1_AT, MMUGDNA.36473.1.S1_AT, MMUGDNA.3546.1.S1_AT, MMUGDNA.6407.1.S1_AT, MMUGDNA.14922.1.S1_AT, MMUGDNA.17368.1.S1_AT, MMUGDNA.31029.1.S1_S_AT, MMUGDNA.32530.1.S1_AT, MMUGDNA.38094.1.S1_AT, MMUGDNA.11029.1.S1_AT, MMUGDNA.22893.1.S1_AT, MMUGDNA.31029.1.S1_AT, MMUGDNA.26907.1.S1_AT, MMUGDNA.20098.1.S1_AT, MMUGDNA.20858.1.S1_AT, MMUGDNA.2994.1.S1_AT, MMUGDNA.9733.1.S1_AT	205	710	13528	0.92944	1	0.996179	100
GOTERM_CC_FAT	GO:0031967~organelle envelope	7	2.5	0.84271	MMUGDNA.29403.1.S1_AT, MMUGDNA.13479.1.S1_AT, MMUGDNA.40304.1.S1_AT, MMUGDNA.30441.1.S1_AT, MMUGDNA.26263.1.S1_AT, MMUGDNA.5248.1.S1_AT, MMUGDNA.29629.1.S1_AT, MMUGDNA.25701.1.S1_AT	172	620	12782	0.839029	1	0.996194	100
UP_SEQ_FEATURE	repeat:WD 7	4	1.42857	0.353685	MMUGDNA.17978.1.S1_AT, MMUGDNA.26350.1.S1_AT, MMUGDNA.30441.1.S1_AT, MMUGDNA.17314.1.S1_AT	270	150	19113	1.8877	1	0.996354	99.9013
GOTERM_BP_FAT	GO:0055085~transmembrane transport	8	2.85714	0.760087	MMUGDNA.22751.1.S1_AT, MMUGDNA.38391.1.S1_AT, MMUGDNA.28336.1.S1_AT, MMUGDNA.29403.1.S1_AT, MMUGDNA.13334.1.S1_AT, MMUGDNA.4708.1.S1_AT, MMUGDNA.8654.1.S1_AT, MMUGDNA.27490.1.S1_AT, MMUGDNA.20105.1.S1_AT, MMUGDNA.32336.1.S1_AT	205	569	13528	0.927807	1	0.996714	100
GOTERM_MF_FAT	GO:0003779~actin binding	5	1.78571	0.767521	MMUGDNA.39729.1.S1_AT, MMUGDNA.23163.1.S1_AT, MMUGDNA.29545.1.S1_AT, MMUGDNA.4462.1.S1_AT, MMUGDNA.8569.1.S1_AT, MMUGDNA.20098.1.S1_AT, MMUGDNA.26538.1.S1_AT	208	326	12983	0.957335	1	0.996747	100
GOTERM_MF_FAT	GO:0022838~substrate specific channel activity	6	2.14286	0.765099	MMUGDNA.22751.1.S1_AT, MMUGDNA.28336.1.S1_AT, MMUGDNA.38537.1.S1_AT, MMUGDNA.4708.1.S1_AT, MMUGDNA.12966.1.S1_AT, MMUGDNA.27490.1.S1_AT, MMUGDNA.20105.1.S1_AT, MMUGDNA.32336.1.S1_AT	208	398	12983	0.940979	1	0.996811	100
SP_PIR_KEYWORDS	transport	20	7.14286	0.86039	MMUGDNA.38854.1.S1_AT, MMUGDNA.19288.1.S1_AT, MMUGDNA.36996.1.S1_AT, MMUGDNA.5918.1.S1_AT, MMUGDNA.38537.1.S1_AT, MMUGDNA.20852.1.S1_AT, MMUGDNA.13334.1.S1_AT, MMUGDNA.20105.1.S1_AT, MMUGDNA.27490.1.S1_AT, MMUGDNA.31550.1.S1_AT, MMUGDNA.32336.1.S1_AT, MMUGDNA.22751.1.S1_AT, MMUGDNA.38391.1.S1_AT, MMUGDNA.28336.1.S1_AT, MMUGDNA.22090.1.S1_AT, MMUGDNA.29403.1.S1_AT, MMUGDNA.9189.1.S1_AT, MMUGDNA.62…	271	1670	19235	0.850034	1	0.997222	100
GOTERM_CC_FAT	GO:0031410~cytoplasmic vesicle	7	2.5	0.86532	MMUGDNA.17978.1.S1_AT, MMUGDNA.4462.1.S1_AT, MMUGDNA.38537.1.S1_AT, MMUGDNA.29065.1.S1_AT, MMUGDNA.20852.1.S1_AT, MMUGDNA.20098.1.S1_AT, MMUGDNA.24657.1.S1_AT, MMUGDNA.31550.1.S1_AT	172	642	12782	0.810277	1	0.997251	100
GOTERM_MF_FAT	GO:0022803~passive transmembrane transporter activity	6	2.14286	0.792401	MMUGDNA.22751.1.S1_AT, MMUGDNA.28336.1.S1_AT, MMUGDNA.38537.1.S1_AT, MMUGDNA.4708.1.S1_AT, MMUGDNA.12966.1.S1_AT, MMUGDNA.27490.1.S1_AT, MMUGDNA.20105.1.S1_AT, MMUGDNA.32336.1.S1_AT	208	413	12983	0.906803	1	0.997631	100
GOTERM_CC_FAT	GO:0005789~endoplasmic reticulum membrane	3	1.07143	0.878589	MMUGDNA.39228.1.S1_AT, MMUGDNA.4708.1.S1_AT, MMUGDNA.26263.1.S1_AT, MMUGDNA.20105.1.S1_AT, MMUGDNA.28259.1.S1_AT	172	269	12782	0.82878	1	0.997664	100
GOTERM_MF_FAT	GO:0015267~channel activity	6	2.14286	0.79066	MMUGDNA.22751.1.S1_AT, MMUGDNA.28336.1.S1_AT, MMUGDNA.38537.1.S1_AT, MMUGDNA.4708.1.S1_AT, MMUGDNA.12966.1.S1_AT, MMUGDNA.27490.1.S1_AT, MMUGDNA.20105.1.S1_AT, MMUGDNA.32336.1.S1_AT	208	412	12983	0.909004	1	0.997703	100
GOTERM_BP_FAT	GO:0043066~negative regulation of apoptosis	5	1.78571	0.785206	MMUGDNA.10654.1.S1_AT, MMUGDNA.10670.1.S1_AT, MMUGDNA.29095.1.S1_AT, MMUGDNA.41363.1.S1_AT, MMUGDNA.26263.1.S1_AT	205	354	13528	0.932066	1	0.997815	100
UP_SEQ_FEATURE	DNA-binding region:Basic motif	4	1.42857	0.395643	MMUGDNA.27109.1.S1_AT, MMUGDNA.3201.1.S1_AT, MMUGDNA.6565.1.S1_AT, MMUGDNA.35892.1.S1_AT, MMUGDNA.8286.1.S1_AT	270	161	19113	1.75873	1	0.997907	99.966
INTERPRO	IPR019781:WD40 repeat, subgroup	5	1.78571	0.496529	MMUGDNA.17978.1.S1_AT, MMUGDNA.16198.1.S1_AT, MMUGDNA.26350.1.S1_AT, MMUGDNA.39261.1.S1_AT, MMUGDNA.17314.1.S1_AT	252	242	16659	1.36585	1	0.997968	99.9954
GOTERM_BP_FAT	GO:0043069~negative regulation of programmed cell death	5	1.78571	0.794282	MMUGDNA.10654.1.S1_AT, MMUGDNA.10670.1.S1_AT, MMUGDNA.29095.1.S1_AT, MMUGDNA.41363.1.S1_AT, MMUGDNA.26263.1.S1_AT	205	359	13528	0.919084	1	0.998127	100
GOTERM_BP_FAT	GO:0060548~negative regulation of cell death	5	1.78571	0.796059	MMUGDNA.10654.1.S1_AT, MMUGDNA.10670.1.S1_AT, MMUGDNA.29095.1.S1_AT, MMUGDNA.41363.1.S1_AT, MMUGDNA.26263.1.S1_AT	205	360	13528	0.916531	1	0.998158	100
GOTERM_BP_FAT	GO:0006875~cellular metal ion homeostasis	3	1.07143	0.798588	MMUGDNA.36137.1.S1_AT, MMUGDNA.13334.1.S1_AT, MMUGDNA.26263.1.S1_AT	205	196	13528	1.01005	1	0.998215	100
GOTERM_CC_FAT	GO:0042175~nuclear envelope-endoplasmic reticulum network	3	1.07143	0.896801	MMUGDNA.39228.1.S1_AT, MMUGDNA.4708.1.S1_AT, MMUGDNA.26263.1.S1_AT, MMUGDNA.20105.1.S1_AT, MMUGDNA.28259.1.S1_AT	172	284	12782	0.785007	1	0.998304	100
GOTERM_CC_FAT	GO:0044429~mitochondrial part	6	2.14286	0.905002	MMUGDNA.13479.1.S1_AT, MMUGDNA.19503.1.S1_AT, MMUGDNA.40304.1.S1_AT, MMUGDNA.30441.1.S1_AT, MMUGDNA.26263.1.S1_AT, MMUGDNA.29629.1.S1_AT, MMUGDNA.25701.1.S1_AT	172	595	12782	0.749384	1	0.998333	100
GOTERM_BP_FAT	GO:0006631~fatty acid metabolic process	3	1.07143	0.803182	MMUGDNA.19288.1.S1_AT, MMUGDNA.36996.1.S1_AT, MMUGDNA.9819.1.S1_AT, MMUGDNA.1884.1.S1_AT	205	198	13528	0.999852	1	0.998341	100
GOTERM_CC_FAT	GO:0044421~extracellular region part	10	3.57143	0.903358	MMUGDNA.7742.1.S1_AT, MMUGDNA.38537.1.S1_AT, MMUGDNA.31105.1.S1_AT, MMUGDNA.22590.1.S1_AT, MMUGDNA.40781.1.S1_AT, MMUGDNA.7064.1.S1_AT, MMUGDNA.5978.1.S1_AT, MMUGDNA.30024.1.S1_AT, MMUGDNA.11513.1.S1_AT, MMUGDNA.39792.1.S1_AT, MMUGDNA.2234.1.S1_AT, MMUGDNA.11710.1.S1_AT, MMUGDNA.23716.1.S1_AT	172	960	12782	0.774104	1	0.998371	100
GOTERM_CC_FAT	GO:0031966~mitochondrial membrane	4	1.42857	0.901553	MMUGDNA.13479.1.S1_AT, MMUGDNA.30441.1.S1_AT, MMUGDNA.26263.1.S1_AT, MMUGDNA.25701.1.S1_AT	172	394	12782	0.754456	1	0.998403	100
SP_PIR_KEYWORDS	membrane	80	28.5714	0.889268	MMUGDNA.36473.1.S1_AT, MMUGDNA.14827.1.S1_AT, MMUGDNA.20105.1.S1_AT, MMUGDNA.36145.1.S1_AT, MMUGDNA.42035.1.S1_AT, MMUGDNA.22090.1.S1_AT, MMUGDNA.30809.1.S1_AT, MMUGDNA.20617.1.S1_AT, MMUGDNA.30699.1.S1_AT, MMUGDNA.12966.1.S1_AT, MMUGDNA.22741.1.S1_AT, MMUGDNA.14317.1.S1_AT, MMUGDNA.21767.1.S1_AT, MMUGDNA.33422.1.S1_AT, MMUGDNA.34360.1.S1_AT, MMUGDNA.11514.1.S1_AT, MMUGDNA.14922.1.S1_AT, MMUGDNA.…	271	6256	19235	0.907645	1	0.998409	100
SP_PIR_KEYWORDS	hydrolase	18	6.42857	0.887712	MMUGDNA.34086.1.S1_AT, MMUGDNA.6123.1.S1_AT, MMUGDNA.10654.1.S1_AT, MMUGDNA.23483.1.S1_AT, MMUGDNA.42236.1.S1_AT, MMUGDNA.21455.1.S1_AT, MMUGDNA.34461.1.S1_AT, MMUGDNA.31105.1.S1_AT, MMUGDNA.42427.1.S1_AT, MMUGDNA.22024.1.S1_AT, MMUGDNA.7214.1.S1_AT, MMUGDNA.10456.1.S1_AT, MMUGDNA.36145.1.S1_AT, MMUGDNA.40444.1.S1_AT, MMUGDNA.40784.1.S1_AT, MMUGDNA.8971.1.S1_AT, MMUGDNA.33506.1.S1_AT, MMUGDNA.140…	271	1555	19235	0.821609	1	0.998449	100
UP_SEQ_FEATURE	domain:RRM 1	3	1.07143	0.416961	MMUGDNA.8092.1.S1_AT, MMUGDNA.13849.1.S1_AT, MMUGDNA.1542.1.S1_AT, MMUGDNA.18409.1.S1_AT, MMUGDNA.16014.1.S1_AT, MMUGDNA.13190.1.S1_AT	270	101	19113	2.10264	1	0.998543	99.9807
UP_SEQ_FEATURE	domain:RRM 2	3	1.07143	0.416961	MMUGDNA.8092.1.S1_AT, MMUGDNA.13849.1.S1_AT, MMUGDNA.1542.1.S1_AT, MMUGDNA.18409.1.S1_AT, MMUGDNA.16014.1.S1_AT, MMUGDNA.13190.1.S1_AT	270	101	19113	2.10264	1	0.998543	99.9807
GOTERM_BP_FAT	GO:0055065~metal ion homeostasis	3	1.07143	0.818539	MMUGDNA.36137.1.S1_AT, MMUGDNA.13334.1.S1_AT, MMUGDNA.26263.1.S1_AT	205	205	13528	0.965711	1	0.998749	100
GOTERM_CC_FAT	GO:0005739~mitochondrion	11	3.92857	0.924515	MMUGDNA.23483.1.S1_AT, MMUGDNA.13479.1.S1_AT, MMUGDNA.19503.1.S1_AT, MMUGDNA.9277.1.S1_AT, MMUGDNA.40304.1.S1_AT, MMUGDNA.30441.1.S1_AT, MMUGDNA.7214.1.S1_AT, MMUGDNA.26263.1.S1_AT, MMUGDNA.29629.1.S1_AT, MMUGDNA.13823.1.S1_AT, MMUGDNA.35319.1.S1_AT, MMUGDNA.36292.1.S1_AT, MMUGDNA.11832.1.S1_AT, MMUGDNA.25701.1.S1_AT	172	1087	12782	0.752027	1	0.999037	100
INTERPRO	IPR015880:Zinc finger, C2H2-like	13	4.64286	0.543046	MMUGDNA.38012.1.S1_AT, MMUGDNA.37755.1.S1_AT, MMUGDNA.1191.1.S1_AT, MMUGDNA.37091.1.S1_AT, MMUGDNA.16887.1.S1_AT, MMUGDNA.15787.1.S1_AT, MMUGDNA.15928.1.S1_AT, MMUGDNA.21703.1.S1_AT, MMUGDNA.6508.1.S1_AT, MMUGDNA.2344.1.S1_AT, MMUGDNA.6698.1.S1_AT, MMUGDNA.3356.1.S1_AT, MMUGDNA.28679.1.S1_AT, MMUGDNA.28054.1.S1_AT, MMUGDNA.22691.1.S1_AT, MMUGDNA.22275.1.S1_AT, MMUGDNA.24889.1.S1_AT, MMUGDNA.8.1.S…	252	797	16659	1.07828	1	0.99905	99.9989
GOTERM_BP_FAT	GO:0006897~endocytosis	3	1.07143	0.847898	MMUGDNA.43182.1.S1_AT, MMUGDNA.29065.1.S1_AT, MMUGDNA.36763.1.S1_AT	205	220	13528	0.899867	1	0.999334	100
GOTERM_BP_FAT	GO:0010324~membrane invagination	3	1.07143	0.847898	MMUGDNA.43182.1.S1_AT, MMUGDNA.29065.1.S1_AT, MMUGDNA.36763.1.S1_AT	205	220	13528	0.899867	1	0.999334	100
GOTERM_BP_FAT	GO:0048232~male gamete generation	4	1.42857	0.847247	MMUGDNA.19288.1.S1_AT, MMUGDNA.13479.1.S1_AT, MMUGDNA.36996.1.S1_AT, MMUGDNA.41617.1.S1_AT, MMUGDNA.30441.1.S1_AT	205	308	13528	0.857016	1	0.999336	100
GOTERM_BP_FAT	GO:0007283~spermatogenesis	4	1.42857	0.847247	MMUGDNA.19288.1.S1_AT, MMUGDNA.13479.1.S1_AT, MMUGDNA.36996.1.S1_AT, MMUGDNA.41617.1.S1_AT, MMUGDNA.30441.1.S1_AT	205	308	13528	0.857016	1	0.999336	100
GOTERM_CC_FAT	GO:0016023~cytoplasmic membrane-bounded vesicle	5	1.78571	0.940261	MMUGDNA.17978.1.S1_AT, MMUGDNA.4462.1.S1_AT, MMUGDNA.38537.1.S1_AT, MMUGDNA.20098.1.S1_AT, MMUGDNA.24657.1.S1_AT	172	550	12782	0.675581	1	0.99935	100
GOTERM_CC_FAT	GO:0031988~membrane-bounded vesicle	5	1.78571	0.949412	MMUGDNA.17978.1.S1_AT, MMUGDNA.4462.1.S1_AT, MMUGDNA.38537.1.S1_AT, MMUGDNA.20098.1.S1_AT, MMUGDNA.24657.1.S1_AT	172	568	12782	0.654172	1	0.999424	100
GOTERM_CC_FAT	GO:0005576~extracellular region	21	7.5	0.945564	MMUGDNA.6123.1.S1_AT, MMUGDNA.7742.1.S1_AT, MMUGDNA.30630.1.S1_AT, MMUGDNA.38537.1.S1_AT, MMUGDNA.31105.1.S1_AT, MMUGDNA.39592.1.S1_AT, MMUGDNA.26237.1.S1_AT, MMUGDNA.7958.1.S1_AT, MMUGDNA.22590.1.S1_AT, MMUGDNA.40781.1.S1_AT, MMUGDNA.28564.1.S1_AT, MMUGDNA.15484.1.S1_AT, MMUGDNA.5978.1.S1_AT, MMUGDNA.7064.1.S1_AT, MMUGDNA.30024.1.S1_AT, MMUGDNA.11513.1.S1_AT, MMUGDNA.10490.1.S1_AT, MMUGDNA.39792…	172	2010	12782	0.776414	1	0.999448	100
GOTERM_CC_FAT	GO:0044432~endoplasmic reticulum part	3	1.07143	0.948904	MMUGDNA.39228.1.S1_AT, MMUGDNA.4708.1.S1_AT, MMUGDNA.26263.1.S1_AT, MMUGDNA.20105.1.S1_AT, MMUGDNA.28259.1.S1_AT	172	347	12782	0.642484	1	0.999493	100
UP_SEQ_FEATURE	domain:EF-hand 1	4	1.42857	0.473478	MMUGDNA.43182.1.S1_AT, MMUGDNA.1966.1.S1_AT, MMUGDNA.2358.1.S1_AT, MMUGDNA.40444.1.S1_AT	270	182	19113	1.5558	1	0.999493	99.9962
UP_SEQ_FEATURE	domain:Helix-loop-helix motif	3	1.07143	0.478463	MMUGDNA.27109.1.S1_AT, MMUGDNA.6565.1.S1_AT, MMUGDNA.35892.1.S1_AT, MMUGDNA.8286.1.S1_AT	270	114	19113	1.86287	1	0.999506	99.9967
GOTERM_BP_FAT	GO:0060429~epithelium development	3	1.07143	0.860071	MMUGDNA.38671.1.S1_AT, MMUGDNA.4222.1.S1_AT, MMUGDNA.31954.1.S1_AT, MMUGDNA.22691.1.S1_AT, MMUGDNA.26263.1.S1_AT, MMUGDNA.38035.1.S1_AT, MMUGDNA.2344.1.S1_AT, MMUGDNA.6698.1.S1_AT, MMUGDNA.41650.1.S1_AT, MMUGDNA.28594.1.S1_AT	205	227	13528	0.872118	1	0.999508	100
GOTERM_CC_FAT	GO:0012505~endomembrane system	7	2.5	0.954503	MMUGDNA.29403.1.S1_AT, MMUGDNA.39228.1.S1_AT, MMUGDNA.22090.1.S1_AT, MMUGDNA.14922.1.S1_AT, MMUGDNA.4708.1.S1_AT, MMUGDNA.26263.1.S1_AT, MMUGDNA.5248.1.S1_AT, MMUGDNA.20858.1.S1_AT, MMUGDNA.20105.1.S1_AT, MMUGDNA.28259.1.S1_AT	172	782	12782	0.665214	1	0.999523	100
INTERPRO	IPR018248:EF hand	3	1.07143	0.58574	MMUGDNA.43182.1.S1_AT, MMUGDNA.2358.1.S1_AT, MMUGDNA.40444.1.S1_AT	252	130	16659	1.52555	1	0.999549	99.9997
UP_SEQ_FEATURE	zinc finger region:C2H2-type 2	10	3.57143	0.489302	MMUGDNA.37755.1.S1_AT, MMUGDNA.28679.1.S1_AT, MMUGDNA.37091.1.S1_AT, MMUGDNA.16887.1.S1_AT, MMUGDNA.22691.1.S1_AT, MMUGDNA.28054.1.S1_AT, MMUGDNA.15787.1.S1_AT, MMUGDNA.15928.1.S1_AT, MMUGDNA.6508.1.S1_AT, MMUGDNA.8.1.S1_AT, MMUGDNA.2344.1.S1_AT, MMUGDNA.6698.1.S1_AT, MMUGDNA.3356.1.S1_AT	270	608	19113	1.16429	1	0.999577	99.9976
GOTERM_CC_FAT	GO:0031090~organelle membrane	10	3.57143	0.962823	MMUGDNA.13479.1.S1_AT, MMUGDNA.30441.1.S1_AT, MMUGDNA.5248.1.S1_AT, MMUGDNA.28259.1.S1_AT, MMUGDNA.20105.1.S1_AT, MMUGDNA.31029.1.S1_S_AT, MMUGDNA.22090.1.S1_AT, MMUGDNA.39228.1.S1_AT, MMUGDNA.29403.1.S1_AT, MMUGDNA.31029.1.S1_AT, MMUGDNA.26263.1.S1_AT, MMUGDNA.4708.1.S1_AT, MMUGDNA.25701.1.S1_AT	172	1096	12782	0.678047	1	0.999687	100
INTERPRO	IPR007110:Immunoglobulin-like	8	2.85714	0.633239	MMUGDNA.11513.1.S1_AT, MMUGDNA.3168.1.S1_AT, MMUGDNA.40604.1.S1_AT, MMUGDNA.10490.1.S1_AT, MMUGDNA.20617.1.S1_AT, MMUGDNA.4585.1.S1_AT, MMUGDNA.30699.1.S1_AT, MMUGDNA.11710.1.S1_AT, MMUGDNA.4518.1.S1_AT, MMUGDNA.21767.1.S1_AT, MMUGDNA.27657.1.S1_AT	252	501	16659	1.0556	1	0.999795	100
INTERPRO	IPR018249:EF-HAND 2	4	1.42857	0.631838	MMUGDNA.43182.1.S1_AT, MMUGDNA.1966.1.S1_AT, MMUGDNA.2358.1.S1_AT, MMUGDNA.40444.1.S1_AT	252	215	16659	1.2299	1	0.999815	100
GOTERM_BP_FAT	GO:0030003~cellular cation homeostasis	3	1.07143	0.899141	MMUGDNA.36137.1.S1_AT, MMUGDNA.13334.1.S1_AT, MMUGDNA.26263.1.S1_AT	205	254	13528	0.779412	1	0.99984	100
INTERPRO	IPR019782:WD40 repeat 2	4	1.42857	0.66514	MMUGDNA.17978.1.S1_AT, MMUGDNA.16198.1.S1_AT, MMUGDNA.39261.1.S1_AT, MMUGDNA.17314.1.S1_AT	252	226	16659	1.17004	1	0.999875	100
INTERPRO	IPR017970:Homeobox, conserved site	4	1.42857	0.682363	MMUGDNA.38671.1.S1_AT, MMUGDNA.4222.1.S1_AT, MMUGDNA.28679.1.S1_AT, MMUGDNA.16887.1.S1_AT, MMUGDNA.31954.1.S1_AT, MMUGDNA.22691.1.S1_AT, MMUGDNA.38035.1.S1_AT, MMUGDNA.2344.1.S1_AT, MMUGDNA.6698.1.S1_AT, MMUGDNA.41650.1.S1_AT, MMUGDNA.28594.1.S1_AT	252	232	16659	1.13978	1	0.999906	100
INTERPRO	IPR001356:Homeobox	4	1.42857	0.690726	MMUGDNA.38671.1.S1_AT, MMUGDNA.4222.1.S1_AT, MMUGDNA.28679.1.S1_AT, MMUGDNA.16887.1.S1_AT, MMUGDNA.31954.1.S1_AT, MMUGDNA.22691.1.S1_AT, MMUGDNA.38035.1.S1_AT, MMUGDNA.2344.1.S1_AT, MMUGDNA.6698.1.S1_AT, MMUGDNA.41650.1.S1_AT, MMUGDNA.28594.1.S1_AT	252	235	16659	1.12523	1	0.999913	100
SMART	SM00389:HOX	4	1.42857	0.864966	MMUGDNA.38671.1.S1_AT, MMUGDNA.4222.1.S1_AT, MMUGDNA.28679.1.S1_AT, MMUGDNA.16887.1.S1_AT, MMUGDNA.31954.1.S1_AT, MMUGDNA.22691.1.S1_AT, MMUGDNA.38035.1.S1_AT, MMUGDNA.2344.1.S1_AT, MMUGDNA.6698.1.S1_AT, MMUGDNA.41650.1.S1_AT, MMUGDNA.28594.1.S1_AT	187	235	9079	0.826397	1	0.999914	100
INTERPRO	IPR017986:WD40 repeat, region	4	1.42857	0.698923	MMUGDNA.17978.1.S1_AT, MMUGDNA.16198.1.S1_AT, MMUGDNA.39261.1.S1_AT, MMUGDNA.17314.1.S1_AT	252	238	16659	1.11104	1	0.99992	100
GOTERM_BP_FAT	GO:0016568~chromatin modification	3	1.07143	0.921274	MMUGDNA.26120.1.S1_AT, MMUGDNA.17700.1.S1_AT, MMUGDNA.32901.1.S1_AT	205	274	13528	0.722521	1	0.999936	100
GOTERM_BP_FAT	GO:0006325~chromatin organization	4	1.42857	0.927542	MMUGDNA.26120.1.S1_AT, MMUGDNA.17700.1.S1_AT, MMUGDNA.32901.1.S1_AT, MMUGDNA.30787.1.S1_AT	205	378	13528	0.698309	1	0.999952	100
GOTERM_BP_FAT	GO:0055080~cation homeostasis	3	1.07143	0.932279	MMUGDNA.36137.1.S1_AT, MMUGDNA.13334.1.S1_AT, MMUGDNA.26263.1.S1_AT	205	286	13528	0.692205	1	0.999962	100
SP_PIR_KEYWORDS	endoplasmic reticulum	6	2.14286	0.97374	MMUGDNA.39228.1.S1_AT, MMUGDNA.4708.1.S1_AT, MMUGDNA.26263.1.S1_AT, MMUGDNA.28937.1.S1_AT, MMUGDNA.20105.1.S1_AT, MMUGDNA.10456.1.S1_AT, MMUGDNA.28259.1.S1_AT, MMUGDNA.1884.1.S1_AT	271	713	19235	0.597289	1	0.999964	100
INTERPRO	IPR003599:Immunoglobulin subtype	5	1.78571	0.735948	MMUGDNA.11513.1.S1_AT, MMUGDNA.40604.1.S1_AT, MMUGDNA.20617.1.S1_AT, MMUGDNA.4585.1.S1_AT, MMUGDNA.11710.1.S1_AT, MMUGDNA.4518.1.S1_AT, MMUGDNA.21767.1.S1_AT	252	330	16659	1.00162	1	0.999967	100
GOTERM_MF_FAT	GO:0032561~guanyl ribonucleotide binding	4	1.42857	0.945816	MMUGDNA.34360.1.S1_AT, MMUGDNA.5981.1.S1_AT, MMUGDNA.33334.1.S1_AT, MMUGDNA.9928.1.S1_AT	208	382	12983	0.653594	1	0.999971	100
GOTERM_MF_FAT	GO:0019001~guanyl nucleotide binding	4	1.42857	0.945816	MMUGDNA.34360.1.S1_AT, MMUGDNA.5981.1.S1_AT, MMUGDNA.33334.1.S1_AT, MMUGDNA.9928.1.S1_AT	208	382	12983	0.653594	1	0.999971	100
GOTERM_BP_FAT	GO:0051276~chromosome organization	5	1.78571	0.937935	MMUGDNA.10654.1.S1_AT, MMUGDNA.26120.1.S1_AT, MMUGDNA.17700.1.S1_AT, MMUGDNA.32901.1.S1_AT, MMUGDNA.30787.1.S1_AT	205	485	13528	0.680312	1	0.999972	100
SMART	SM00355:ZnF_C2H2	13	4.64286	0.901508	MMUGDNA.38012.1.S1_AT, MMUGDNA.37755.1.S1_AT, MMUGDNA.1191.1.S1_AT, MMUGDNA.37091.1.S1_AT, MMUGDNA.16887.1.S1_AT, MMUGDNA.15787.1.S1_AT, MMUGDNA.15928.1.S1_AT, MMUGDNA.21703.1.S1_AT, MMUGDNA.6508.1.S1_AT, MMUGDNA.2344.1.S1_AT, MMUGDNA.6698.1.S1_AT, MMUGDNA.3356.1.S1_AT, MMUGDNA.28679.1.S1_AT, MMUGDNA.28054.1.S1_AT, MMUGDNA.22691.1.S1_AT, MMUGDNA.22275.1.S1_AT, MMUGDNA.24889.1.S1_AT, MMUGDNA.8.1.S…	187	797	9079	0.79192	1	0.999973	100
SMART	SM00409:IG	5	1.78571	0.911234	MMUGDNA.11513.1.S1_AT, MMUGDNA.40604.1.S1_AT, MMUGDNA.20617.1.S1_AT, MMUGDNA.4585.1.S1_AT, MMUGDNA.11710.1.S1_AT, MMUGDNA.4518.1.S1_AT, MMUGDNA.21767.1.S1_AT	187	330	9079	0.735618	1	0.999977	100
SP_PIR_KEYWORDS	glycoprotein	48	17.1429	0.983101	MMUGDNA.7742.1.S1_AT, MMUGDNA.36473.1.S1_AT, MMUGDNA.36145.1.S1_AT, MMUGDNA.42035.1.S1_AT, MMUGDNA.20617.1.S1_AT, MMUGDNA.30699.1.S1_AT, MMUGDNA.22741.1.S1_AT, MMUGDNA.12966.1.S1_AT, MMUGDNA.21767.1.S1_AT, MMUGDNA.14922.1.S1_AT, MMUGDNA.4653.1.S1_AT, MMUGDNA.13334.1.S1_AT, MMUGDNA.22590.1.S1_AT, MMUGDNA.4518.1.S1_AT, MMUGDNA.27490.1.S1_AT, MMUGDNA.7064.1.S1_AT, MMUGDNA.38577.1.S1_AT, MMUGDNA.1151…	271	4318	19235	0.789008	1	0.999986	100
SP_PIR_KEYWORDS	Secreted	16	5.71429	0.98222	MMUGDNA.6123.1.S1_AT, MMUGDNA.7742.1.S1_AT, MMUGDNA.30630.1.S1_AT, MMUGDNA.39592.1.S1_AT, MMUGDNA.26237.1.S1_AT, MMUGDNA.7958.1.S1_AT, MMUGDNA.40781.1.S1_AT, MMUGDNA.28564.1.S1_AT, MMUGDNA.15484.1.S1_AT, MMUGDNA.5978.1.S1_AT, MMUGDNA.7064.1.S1_AT, MMUGDNA.11513.1.S1_AT, MMUGDNA.39792.1.S1_AT, MMUGDNA.10490.1.S1_AT, MMUGDNA.35240.1.S1_AT, MMUGDNA.30699.1.S1_AT, MMUGDNA.23716.1.S1_AT, MMUGDNA.11710…	271	1689	19235	0.672378	1	0.999987	100
UP_SEQ_FEATURE	repeat:1	4	1.42857	0.667764	MMUGDNA.20945.1.S1_AT, MMUGDNA.41617.1.S1_AT, MMUGDNA.6508.1.S1_AT, MMUGDNA.39731.1.S1_AT, MMUGDNA.19565.1.S1_AT	270	243	19113	1.16525	1	0.999996	100
UP_SEQ_FEATURE	repeat:2	4	1.42857	0.675835	MMUGDNA.20945.1.S1_AT, MMUGDNA.41617.1.S1_AT, MMUGDNA.6508.1.S1_AT, MMUGDNA.39731.1.S1_AT, MMUGDNA.19565.1.S1_AT	270	246	19113	1.15104	1	0.999996	100
GOTERM_CC_FAT	GO:0031224~intrinsic to membrane	58	20.7143	0.996036	MMUGDNA.36473.1.S1_AT, MMUGDNA.20105.1.S1_AT, MMUGDNA.36145.1.S1_AT, MMUGDNA.42035.1.S1_AT, MMUGDNA.30809.1.S1_AT, MMUGDNA.20617.1.S1_AT, MMUGDNA.30699.1.S1_AT, MMUGDNA.12966.1.S1_AT, MMUGDNA.22741.1.S1_AT, MMUGDNA.14317.1.S1_AT, MMUGDNA.21767.1.S1_AT, MMUGDNA.14922.1.S1_AT, MMUGDNA.4653.1.S1_AT, MMUGDNA.8176.1.S1_AT, MMUGDNA.22590.1.S1_AT, MMUGDNA.13334.1.S1_AT, MMUGDNA.5248.1.S1_AT, MMUGDNA.451…	172	5485	12782	0.785818	1	0.999998	100
GOTERM_CC_FAT	GO:0016021~integral to membrane	55	19.6429	0.997032	MMUGDNA.36473.1.S1_AT, MMUGDNA.20105.1.S1_AT, MMUGDNA.36145.1.S1_AT, MMUGDNA.42035.1.S1_AT, MMUGDNA.30809.1.S1_AT, MMUGDNA.30699.1.S1_AT, MMUGDNA.12966.1.S1_AT, MMUGDNA.22741.1.S1_AT, MMUGDNA.14317.1.S1_AT, MMUGDNA.21767.1.S1_AT, MMUGDNA.14922.1.S1_AT, MMUGDNA.4653.1.S1_AT, MMUGDNA.8176.1.S1_AT, MMUGDNA.13334.1.S1_AT, MMUGDNA.5248.1.S1_AT, MMUGDNA.4518.1.S1_AT, MMUGDNA.27490.1.S1_AT, MMUGDNA.7064…	172	5297	12782	0.771619	1	0.999999	100
INTERPRO	IPR013783:Immunoglobulin-like fold	7	2.5	0.843843	MMUGDNA.3168.1.S1_AT, MMUGDNA.40604.1.S1_AT, MMUGDNA.10490.1.S1_AT, MMUGDNA.20617.1.S1_AT, MMUGDNA.4585.1.S1_AT, MMUGDNA.30699.1.S1_AT, MMUGDNA.4518.1.S1_AT, MMUGDNA.21767.1.S1_AT, MMUGDNA.27657.1.S1_AT	252	553	16659	0.836799	1	0.999999	100
UP_SEQ_FEATURE	domain:EF-hand 2	3	1.07143	0.728747	MMUGDNA.1966.1.S1_AT, MMUGDNA.2358.1.S1_AT, MMUGDNA.40444.1.S1_AT	270	182	19113	1.16685	1	0.999999	100
GOTERM_MF_FAT	GO:0005525~GTP binding	3	1.07143	0.983288	MMUGDNA.34360.1.S1_AT, MMUGDNA.5981.1.S1_AT, MMUGDNA.9928.1.S1_AT	208	372	12983	0.503373	1	0.999999	100
INTERPRO	IPR012287:Homeodomain-related	3	1.07143	0.87669	MMUGDNA.38671.1.S1_AT, MMUGDNA.4222.1.S1_AT, MMUGDNA.28679.1.S1_AT, MMUGDNA.16887.1.S1_AT, MMUGDNA.31954.1.S1_AT, MMUGDNA.38035.1.S1_AT, MMUGDNA.41650.1.S1_AT, MMUGDNA.28594.1.S1_AT	252	238	16659	0.833283	1	1	100
INTERPRO	IPR011992:EF-Hand type	3	1.07143	0.873685	MMUGDNA.40784.1.S1_AT, MMUGDNA.43182.1.S1_AT, MMUGDNA.8971.1.S1_AT, MMUGDNA.40444.1.S1_AT	252	236	16659	0.840345	1	1	100
UP_SEQ_FEATURE	zinc finger region:C2H2-type 3	8	2.85714	0.776304	MMUGDNA.37755.1.S1_AT, MMUGDNA.28679.1.S1_AT, MMUGDNA.37091.1.S1_AT, MMUGDNA.22691.1.S1_AT, MMUGDNA.28054.1.S1_AT, MMUGDNA.15787.1.S1_AT, MMUGDNA.15928.1.S1_AT, MMUGDNA.8.1.S1_AT, MMUGDNA.2344.1.S1_AT, MMUGDNA.6698.1.S1_AT, MMUGDNA.3356.1.S1_AT	270	622	19113	0.910468	1	1	100
UP_SEQ_FEATURE	zinc finger region:C2H2-type 5	7	2.5	0.772187	MMUGDNA.1191.1.S1_AT, MMUGDNA.28679.1.S1_AT, MMUGDNA.22691.1.S1_AT, MMUGDNA.28054.1.S1_AT, MMUGDNA.15787.1.S1_AT, MMUGDNA.15928.1.S1_AT, MMUGDNA.6508.1.S1_AT, MMUGDNA.2344.1.S1_AT, MMUGDNA.6698.1.S1_AT, MMUGDNA.3356.1.S1_AT	270	538	19113	0.921045	1	1	100
SP_PIR_KEYWORDS	mitochondrion	5	1.78571	0.997592	MMUGDNA.19503.1.S1_AT, MMUGDNA.9277.1.S1_AT, MMUGDNA.30441.1.S1_AT, MMUGDNA.26263.1.S1_AT, MMUGDNA.13823.1.S1_AT, MMUGDNA.11832.1.S1_AT	271	832	19235	0.42655	1	1	100
UP_SEQ_FEATURE	signal peptide	42	15	0.802931	MMUGDNA.7742.1.S1_AT, MMUGDNA.36473.1.S1_AT, MMUGDNA.36145.1.S1_AT, MMUGDNA.42035.1.S1_AT, MMUGDNA.30809.1.S1_AT, MMUGDNA.20617.1.S1_AT, MMUGDNA.30699.1.S1_AT, MMUGDNA.22741.1.S1_AT, MMUGDNA.21767.1.S1_AT, MMUGDNA.14922.1.S1_AT, MMUGDNA.4653.1.S1_AT, MMUGDNA.13334.1.S1_AT, MMUGDNA.7958.1.S1_AT, MMUGDNA.22590.1.S1_AT, MMUGDNA.4518.1.S1_AT, MMUGDNA.7064.1.S1_AT, MMUGDNA.11513.1.S1_AT, MMUGDNA.22533…	270	3250	19113	0.91481	1	1	100
UP_SEQ_FEATURE	repeat:3	3	1.07143	0.806394	MMUGDNA.20945.1.S1_AT, MMUGDNA.41617.1.S1_AT, MMUGDNA.6508.1.S1_AT, MMUGDNA.39731.1.S1_AT	270	214	19113	0.992368	1	1	100
SP_PIR_KEYWORDS	transmembrane	51	18.2143	0.998333	MMUGDNA.36473.1.S1_AT, MMUGDNA.20105.1.S1_AT, MMUGDNA.36145.1.S1_AT, MMUGDNA.42035.1.S1_AT, MMUGDNA.30809.1.S1_AT, MMUGDNA.30699.1.S1_AT, MMUGDNA.22741.1.S1_AT, MMUGDNA.12966.1.S1_AT, MMUGDNA.14317.1.S1_AT, MMUGDNA.21767.1.S1_AT, MMUGDNA.14922.1.S1_AT, MMUGDNA.4653.1.S1_AT, MMUGDNA.13334.1.S1_AT, MMUGDNA.4518.1.S1_AT, MMUGDNA.27490.1.S1_AT, MMUGDNA.38577.1.S1_AT, MMUGDNA.22533.1.S1_AT, MMUGDNA.27…	271	4973	19235	0.727905	1	1	100
SP_PIR_KEYWORDS	transducer	5	1.78571	0.998509	MMUGDNA.40784.1.S1_AT, MMUGDNA.16666.1.S1_AT, MMUGDNA.8971.1.S1_AT, MMUGDNA.43093.1.S1_AT, MMUGDNA.39785.1.S1_AT, MMUGDNA.40444.1.S1_AT	271	874	19235	0.406052	1	1	100
INTERPRO	IPR013087:Zinc finger, C2H2-type/integrase, DNA-binding	7	2.5	0.910196	MMUGDNA.37755.1.S1_AT, MMUGDNA.28679.1.S1_AT, MMUGDNA.22691.1.S1_AT, MMUGDNA.15787.1.S1_AT, MMUGDNA.15928.1.S1_AT, MMUGDNA.6508.1.S1_AT, MMUGDNA.8.1.S1_AT, MMUGDNA.2344.1.S1_AT, MMUGDNA.6698.1.S1_AT, MMUGDNA.3356.1.S1_AT	252	621	16659	0.745169	1	1	100
UP_SEQ_FEATURE	repeat:LRR 2	4	1.42857	0.8296	MMUGDNA.39644.1.S1_AT, MMUGDNA.25685.1.S1_AT, MMUGDNA.43093.1.S1_AT, MMUGDNA.6671.1.S1_AT, MMUGDNA.29382.1.S1_AT	270	319	19113	0.887635	1	1	100
UP_SEQ_FEATURE	repeat:LRR 1	4	1.42857	0.828004	MMUGDNA.39644.1.S1_AT, MMUGDNA.25685.1.S1_AT, MMUGDNA.43093.1.S1_AT, MMUGDNA.6671.1.S1_AT, MMUGDNA.29382.1.S1_AT	270	318	19113	0.890426	1	1	100
UP_SEQ_FEATURE	topological domain:Extracellular	34	12.1429	0.844974	MMUGDNA.36473.1.S1_AT, MMUGDNA.38537.1.S1_AT, MMUGDNA.20105.1.S1_AT, MMUGDNA.28564.1.S1_AT, MMUGDNA.36145.1.S1_AT, MMUGDNA.30653.1.S1_AT, MMUGDNA.15813.1.S1_AT, MMUGDNA.38391.1.S1_AT, MMUGDNA.22751.1.S1_AT, MMUGDNA.10490.1.S1_AT, MMUGDNA.42035.1.S1_AT, MMUGDNA.30699.1.S1_AT, MMUGDNA.19365.1.S1_AT, MMUGDNA.1402.1.S1_AT, MMUGDNA.4708.1.S1_AT, MMUGDNA.8654.1.S1_AT, MMUGDNA.39143.1.S1_AT, MMUGDNA.227…	270	2719	19113	0.885187	1	1	100
SP_PIR_KEYWORDS	disulfide bond	25	8.92857	0.999288	MMUGDNA.6123.1.S1_AT, MMUGDNA.7742.1.S1_AT, MMUGDNA.30653.1.S1_AT, MMUGDNA.39792.1.S1_AT, MMUGDNA.42035.1.S1_AT, MMUGDNA.10490.1.S1_AT, MMUGDNA.2234.1.S1_AT, MMUGDNA.20617.1.S1_AT, MMUGDNA.30699.1.S1_AT, MMUGDNA.39143.1.S1_AT, MMUGDNA.11710.1.S1_AT, MMUGDNA.21767.1.S1_AT, MMUGDNA.21800.1.S1_AT, MMUGDNA.3168.1.S1_AT, MMUGDNA.16666.1.S1_AT, MMUGDNA.4653.1.S1_AT, MMUGDNA.22590.1.S1_AT, MMUGDNA.7958.…	271	2924	19235	0.606856	1	1	100
GOTERM_BP_FAT	GO:0050890~cognition	7	2.5	0.994773	MMUGDNA.40784.1.S1_AT, MMUGDNA.24223.1.S1_AT, MMUGDNA.7309.1.S1_AT, MMUGDNA.38537.1.S1_AT, MMUGDNA.8971.1.S1_AT, MMUGDNA.24944.1.S1_AT, MMUGDNA.41617.1.S1_AT, MMUGDNA.40304.1.S1_AT, MMUGDNA.36178.1.S1_AT, MMUGDNA.2489.1.S1_AT, MMUGDNA.29629.1.S1_AT, MMUGDNA.23716.1.S1_AT	205	909	13528	0.508176	1	1	100
GOTERM_BP_FAT	GO:0050890~cognition	7	2.5	0.994773	MMUGDNA.40784.1.S1_AT, MMUGDNA.24223.1.S1_AT, MMUGDNA.7309.1.S1_AT, MMUGDNA.38537.1.S1_AT, MMUGDNA.8971.1.S1_AT, MMUGDNA.24944.1.S1_AT, MMUGDNA.41617.1.S1_AT, MMUGDNA.40304.1.S1_AT, MMUGDNA.36178.1.S1_AT, MMUGDNA.2489.1.S1_AT, MMUGDNA.29629.1.S1_AT, MMUGDNA.23716.1.S1_AT	205	909	13528	0.508176	1	1	100
SP_PIR_KEYWORDS	g-protein coupled receptor	3	1.07143	0.9999	MMUGDNA.16666.1.S1_AT, MMUGDNA.43093.1.S1_AT, MMUGDNA.39785.1.S1_AT	271	816	19235	0.260948	1	1	100
UP_SEQ_FEATURE	zinc finger region:C2H2-type 4	6	2.14286	0.910484	MMUGDNA.1191.1.S1_AT, MMUGDNA.37091.1.S1_AT, MMUGDNA.28054.1.S1_AT, MMUGDNA.15787.1.S1_AT, MMUGDNA.15928.1.S1_AT, MMUGDNA.6508.1.S1_AT, MMUGDNA.3356.1.S1_AT	270	575	19113	0.738667	1	1	100
UP_SEQ_FEATURE	zinc finger region:C2H2-type 6	5	1.78571	0.915394	MMUGDNA.1191.1.S1_AT, MMUGDNA.28679.1.S1_AT, MMUGDNA.22691.1.S1_AT, MMUGDNA.28054.1.S1_AT, MMUGDNA.15787.1.S1_AT, MMUGDNA.2344.1.S1_AT, MMUGDNA.6698.1.S1_AT	270	488	19113	0.725296	1	1	100
GOTERM_BP_FAT	GO:0007600~sensory perception	5	1.78571	0.998535	MMUGDNA.7309.1.S1_AT, MMUGDNA.38537.1.S1_AT, MMUGDNA.41617.1.S1_AT, MMUGDNA.40304.1.S1_AT, MMUGDNA.29629.1.S1_AT, MMUGDNA.23716.1.S1_AT	205	810	13528	0.407347	1	1	100
UP_SEQ_FEATURE	repeat:LRR 3	3	1.07143	0.925509	MMUGDNA.39644.1.S1_AT, MMUGDNA.43093.1.S1_AT, MMUGDNA.6671.1.S1_AT, MMUGDNA.29382.1.S1_AT	270	299	19113	0.710256	1	1	100
UP_SEQ_FEATURE	topological domain:Cytoplasmic	39	13.9286	0.949375	MMUGDNA.36473.1.S1_AT, MMUGDNA.38537.1.S1_AT, MMUGDNA.28937.1.S1_AT, MMUGDNA.20105.1.S1_AT, MMUGDNA.28564.1.S1_AT, MMUGDNA.32336.1.S1_AT, MMUGDNA.36145.1.S1_AT, MMUGDNA.30653.1.S1_AT, MMUGDNA.15813.1.S1_AT, MMUGDNA.38391.1.S1_AT, MMUGDNA.22751.1.S1_AT, MMUGDNA.10490.1.S1_AT, MMUGDNA.28336.1.S1_AT, MMUGDNA.42035.1.S1_AT, MMUGDNA.30699.1.S1_AT, MMUGDNA.19365.1.S1_AT, MMUGDNA.1402.1.S1_AT, MMUGDNA.4…	270	3374	19113	0.818247	1	1	100
UP_SEQ_FEATURE	zinc finger region:C2H2-type 7	4	1.42857	0.954718	MMUGDNA.1191.1.S1_AT, MMUGDNA.28679.1.S1_AT, MMUGDNA.28054.1.S1_AT, MMUGDNA.15787.1.S1_AT	270	451	19113	0.627839	1	1	100
UP_SEQ_FEATURE	zinc finger region:C2H2-type 9	3	1.07143	0.970243	MMUGDNA.28679.1.S1_AT, MMUGDNA.28054.1.S1_AT, MMUGDNA.15787.1.S1_AT	270	376	19113	0.564805	1	1	100
UP_SEQ_FEATURE	glycosylation site:N-linked (GlcNAc...)	47	16.7857	0.972671	MMUGDNA.7742.1.S1_AT, MMUGDNA.36473.1.S1_AT, MMUGDNA.36145.1.S1_AT, MMUGDNA.42035.1.S1_AT, MMUGDNA.20617.1.S1_AT, MMUGDNA.30699.1.S1_AT, MMUGDNA.22741.1.S1_AT, MMUGDNA.12966.1.S1_AT, MMUGDNA.21767.1.S1_AT, MMUGDNA.14922.1.S1_AT, MMUGDNA.4653.1.S1_AT, MMUGDNA.13334.1.S1_AT, MMUGDNA.22590.1.S1_AT, MMUGDNA.4518.1.S1_AT, MMUGDNA.27490.1.S1_AT, MMUGDNA.38577.1.S1_AT, MMUGDNA.11513.1.S1_AT, MMUGDNA.270…	270	4129	19113	0.805783	1	1	100
GOTERM_BP_FAT	GO:0007186~G-protein coupled receptor protein signaling pathway	6	2.14286	0.999885	MMUGDNA.16666.1.S1_AT, MMUGDNA.43093.1.S1_AT, MMUGDNA.39785.1.S1_AT, MMUGDNA.14922.1.S1_AT, MMUGDNA.20858.1.S1_AT, MMUGDNA.1966.1.S1_AT, MMUGDNA.2358.1.S1_AT	205	1123	13528	0.352575	1	1	100
UP_SEQ_FEATURE	zinc finger region:C2H2-type 8	3	1.07143	0.982013	MMUGDNA.28679.1.S1_AT, MMUGDNA.28054.1.S1_AT, MMUGDNA.15787.1.S1_AT	270	417	19113	0.509273	1	1	100
UP_SEQ_FEATURE	transmembrane region	51	18.2143	0.997771	MMUGDNA.36473.1.S1_AT, MMUGDNA.20105.1.S1_AT, MMUGDNA.36145.1.S1_AT, MMUGDNA.42035.1.S1_AT, MMUGDNA.30809.1.S1_AT, MMUGDNA.30699.1.S1_AT, MMUGDNA.22741.1.S1_AT, MMUGDNA.12966.1.S1_AT, MMUGDNA.14317.1.S1_AT, MMUGDNA.21767.1.S1_AT, MMUGDNA.14922.1.S1_AT, MMUGDNA.4653.1.S1_AT, MMUGDNA.13334.1.S1_AT, MMUGDNA.4518.1.S1_AT, MMUGDNA.27490.1.S1_AT, MMUGDNA.38577.1.S1_AT, MMUGDNA.22533.1.S1_AT, MMUGDNA.27…	270	4911	19113	0.735132	1	1	100
UP_SEQ_FEATURE	disulfide bond	25	8.92857	0.998516	MMUGDNA.6123.1.S1_AT, MMUGDNA.7742.1.S1_AT, MMUGDNA.30653.1.S1_AT, MMUGDNA.39792.1.S1_AT, MMUGDNA.42035.1.S1_AT, MMUGDNA.10490.1.S1_AT, MMUGDNA.2234.1.S1_AT, MMUGDNA.20617.1.S1_AT, MMUGDNA.30699.1.S1_AT, MMUGDNA.39143.1.S1_AT, MMUGDNA.11710.1.S1_AT, MMUGDNA.21767.1.S1_AT, MMUGDNA.21800.1.S1_AT, MMUGDNA.3168.1.S1_AT, MMUGDNA.16666.1.S1_AT, MMUGDNA.4653.1.S1_AT, MMUGDNA.22590.1.S1_AT, MMUGDNA.7958.…	270	2819	19113	0.627784	1	1	100
GOTERM_BP_FAT	GO:0032990~cell part morphogenesis	17	6.07143	1.669727492318226E-6	MMUGDNA.3168.1.S1_AT, MMUGDNA.6407.1.S1_AT, MMUGDNA.14922.1.S1_AT, MMUGDNA.41617.1.S1_AT, MMUGDNA.22590.1.S1_AT, MMUGDNA.17368.1.S1_AT, MMUGDNA.4518.1.S1_AT, MMUGDNA.30653.1.S1_AT, MMUGDNA.40604.1.S1_AT, MMUGDNA.27072.1.S1_AT, MMUGDNA.33539.1.S1_AT, MMUGDNA.32982.1.S1_AT, MMUGDNA.2234.1.S1_AT, MMUGDNA.22893.1.S1_AT, MMUGDNA.26263.1.S1_AT, MMUGDNA.20858.1.S1_AT, MMUGDNA.39143.1.S1_AT, MMUGDNA.8.1.…	205	256	13528	4.38216	0.00233822	7.800155957312649E-4	0.0027516
GOTERM_BP_FAT	GO:0000904~cell morphogenesis involved in differentiation	16	5.71429	4.330439626394486E-6	MMUGDNA.3168.1.S1_AT, MMUGDNA.6407.1.S1_AT, MMUGDNA.14922.1.S1_AT, MMUGDNA.22590.1.S1_AT, MMUGDNA.17368.1.S1_AT, MMUGDNA.4518.1.S1_AT, MMUGDNA.1215.1.S1_AT, MMUGDNA.30653.1.S1_AT, MMUGDNA.40604.1.S1_AT, MMUGDNA.27072.1.S1_AT, MMUGDNA.33539.1.S1_AT, MMUGDNA.2234.1.S1_AT, MMUGDNA.22893.1.S1_AT, MMUGDNA.26263.1.S1_AT, MMUGDNA.20858.1.S1_AT, MMUGDNA.39143.1.S1_AT, MMUGDNA.8.1.S1_AT, MMUGDNA.26538.1.S…	205	244	13528	4.32723	0.0060529	8.669510523022783E-4	0.00713613
UP_SEQ_FEATURE	domain:WW 1	7	2.5	2.6603015880293836E-6	MMUGDNA.36137.1.S1_AT, MMUGDNA.33422.1.S1_AT, MMUGDNA.9007.1.S1_AT, MMUGDNA.9277.1.S1_AT, MMUGDNA.26907.1.S1_AT, MMUGDNA.20472.1.S1_X_AT, MMUGDNA.20472.1.S1_AT, MMUGDNA.28913.1.S1_AT, MMUGDNA.4833.1.S1_AT, MMUGDNA.9071.1.S1_AT, MMUGDNA.11832.1.S1_AT	270	29	19113	17.087	0.00273371	9.120684709055249E-4	0.00421843
UP_SEQ_FEATURE	domain:WW 2	7	2.5	2.6603015880293836E-6	MMUGDNA.36137.1.S1_AT, MMUGDNA.33422.1.S1_AT, MMUGDNA.9007.1.S1_AT, MMUGDNA.9277.1.S1_AT, MMUGDNA.26907.1.S1_AT, MMUGDNA.20472.1.S1_X_AT, MMUGDNA.20472.1.S1_AT, MMUGDNA.28913.1.S1_AT, MMUGDNA.4833.1.S1_AT, MMUGDNA.9071.1.S1_AT, MMUGDNA.11832.1.S1_AT	270	29	19113	17.087	0.00273371	9.120684709055249E-4	0.00421843
GOTERM_BP_FAT	GO:0007409~axonogenesis	15	5.35714	1.3273112684541623E-6	MMUGDNA.3168.1.S1_AT, MMUGDNA.6407.1.S1_AT, MMUGDNA.14922.1.S1_AT, MMUGDNA.22590.1.S1_AT, MMUGDNA.17368.1.S1_AT, MMUGDNA.4518.1.S1_AT, MMUGDNA.30653.1.S1_AT, MMUGDNA.40604.1.S1_AT, MMUGDNA.27072.1.S1_AT, MMUGDNA.33539.1.S1_AT, MMUGDNA.2234.1.S1_AT, MMUGDNA.22893.1.S1_AT, MMUGDNA.26263.1.S1_AT, MMUGDNA.39143.1.S1_AT, MMUGDNA.20858.1.S1_AT, MMUGDNA.8.1.S1_AT, MMUGDNA.26538.1.S1_AT, MMUGDNA.21767.1.…	205	193	13528	5.12878	0.00185916	9.300130861921163E-4	0.00218733
GOTERM_BP_FAT	GO:0048812~neuron projection morphogenesis	15	5.35714	4.244476436218723E-6	MMUGDNA.3168.1.S1_AT, MMUGDNA.6407.1.S1_AT, MMUGDNA.14922.1.S1_AT, MMUGDNA.22590.1.S1_AT, MMUGDNA.17368.1.S1_AT, MMUGDNA.4518.1.S1_AT, MMUGDNA.30653.1.S1_AT, MMUGDNA.40604.1.S1_AT, MMUGDNA.27072.1.S1_AT, MMUGDNA.33539.1.S1_AT, MMUGDNA.2234.1.S1_AT, MMUGDNA.22893.1.S1_AT, MMUGDNA.26263.1.S1_AT, MMUGDNA.39143.1.S1_AT, MMUGDNA.20858.1.S1_AT, MMUGDNA.8.1.S1_AT, MMUGDNA.26538.1.S1_AT, MMUGDNA.21767.1.…	205	213	13528	4.6472	0.0059331	9.913030995496452E-4	0.00699448
