# Supplementary material for: Epigenetic regulation of puberty via Zinc finger protein-mediated transcriptional repression
Source: Nat Commun. 2015 Dec 16;6:10195. doi: 10.1038/ncomms10195 (PMC4703871; doi:10.1038/ncomms10195)
Supplement: Supplementary Data 2 — List of ZNF genes used to generate gene expression heatmaps and density plots of mRNA levels (Fig. 2) derived from the interrogation of the MBH from agonadal juvenile-pubertal male macaques via Affymetrix DNA microarrays. [file ncomms10195-s3.xlsx]

## Sheet: Sheet1
Supplementary Data 2: List of ZNF genes used in heatmap construction and their chromosomal location
q-arm ZNF genes		Off q-arm ZNF genes		Primate-specific ZNF genes
Gene	Human Chromosomal Location	Gene	Human Chromosomal Location	Gene	Human Chromosomal Location
ZNF347	19q13.42	ZNF37A	10p11.2	ZNF91	19p12
ZNF30	19q13.13	ZNF248	10p11.21	ZNF429	19p13.1
ZNF766	19q13.33	ZNF513	10p11.22	ZNF177	19p13.2
ZNF528	19q13	ZNF365	10q21.2	ZNF20	19p13.2
ZNF181	19q13.13	ZNF143	11p15.4	ZNF136	19p13.2
ZNF132	19q13.4	ZNF688	12q13.11	ZNF442	19p13.13
ZNF671	19q13.43	ZHX2	13q12	ZNF14	19p13.11
ZFP28	19q13.43	ZNF335	14q32	ZNF430	19p12
ZNF547	19q13.43	ZNF747	16p11.2	ZNF77	19p13.3
ZNF134	19q13.4	ZNF407	16p11.2	ZNF254	19p13
ZNF614	19q13.41	ZNF658	16p11.2	ZNF490	19p13.2
ZNF761	19q13.42	ZNF23	16q22	ZNF266	19p13.2
ZNF146	19q13.1	ZNF658	16q24	ZNF333	19p13
ZNF428	19q13.31	ZNF286A	17p11.2	ZNF253	19p13.1
ZNF473	19q13.33	ZNF300	18q23	ZNF708	19p12
ZNF17	19q13.43	ZNF691	1p34.2	ZNF441	19p13.13
ZNF229	19q13.2	ZNF337	20p11.1	ZNF493	19p12
ZNF223	19q13.2	ZNF721	20q13.12	ZNF627	19p13.2
ZNF649	19q13.41	PLAG1	2p16.1	ZNF317	19p13
ZNF544	19q13.43	ZNF282	2p23.3	ZNF44	19p13.2
ZNF525	19q13.42	ZNF502	3p21.32	ZNF823	19p13.2
ZNF526	19q13.31	ZNF469	4p16.3	ZNF43	19p13.1-p12
ZNF792	19q13.11	ZNF92	7q11.21	ZNF69	19p13.2
ZNF584	19q13.43	GATAD1	7q21-q22	ZNF414	19p13.2
ZNF540	19q13.13	MAZ	7q36.1	ZNF443	19p13.13
ZNF416	19q13.4	ZNF641	8q12	ZNF682	19p12
FIZ1	19q13.42	ZNF34	8q24	ZNF358	19p13.2
ZNF536	19q13.11	ZHX1	8q24.13	ZNF208	19p12
ZNF235	19q13.2	ZEB1	8q24.13	ZNF563	19p13.2
ZNF304	19q13.4	ZNF462	9p13.1	WIZ	19p13.12
ZNF160	19q13.42	ZNF189	9q22-q31	ZNF440	19p13.13
ZNF586	19q13.43	ZMYM5	9q31.3	ZNF626	19p13.11
ZNF383	19q13.13			ZNF558	19p13.2
ZNF607	19q13.1			ZNF273	7q11.21
ZNF180	19q13.2			ZNF117	7q11.2
ZNF628	19q13.43			ZNF92	7q11.21
ZNF432	19q13.41			ZNF669	1q44
ZNF606	19q13.43			ZNF124	1q44
ZNF256	19q13			ZNF721	4p16.3
ZNF71	19q13.4
ZNF419	19q13.43
ZNF283	19q13.31
ZNF616	19q13.41
ZNF599	19q13.13
ZNF582	19q13.43
ZNF784	19q13.42
ZNF529	19q13.13
ZNF805	19q13.43
ZNF615	19q13.41
ZNF534	19q13.41
ZNF527	19q13.1
ZFP82	19q13.13
ZNF418	19q13.43
ZNF382	19q13.13
ZNF320	19q13.41
ZNF225	19q13.31
ZNF580	19q13.42
ZFP30	19q13.13
ZNF329	19q13.43
ZNF260	19q13.12
ZNF227	19q13.32
ZNF350	19q13.4
ZNF45	19q13.2
ZNF154	19q13.4
ZNF28	19q13.12
ZNF420	19q13.43
ZNF8	19q13.31
ZNF226	19q13.12
ZNF507	19q13.43
ZNF542	19q13.2
ZNF224	19q13.12
ZNF566	19q13.12
ZNF345	19q13.13
ZNF585A	19q13
ZNF234	19q13.4
ZNF175	19q13.4
ZNF264	19q13.32
ZNF114	19q13.4
ZNF135	19q13.12
ZNF793	19q13.31
ZNF233	19q13.13
ZFP14	19q13.13
ZNF585B	19q13.43
ZNF324B	19q13.42
ZNF787	19q13.2
ZNF573	19q13.43
ZNF587	19q13.2
ZNF571	19q13.12
ZNF574	19q13.2
