# Supplementary material for: Epigenetic regulation of puberty via Zinc finger protein-mediated transcriptional repression
Source: Nat Commun. 2015 Dec 16;6:10195. doi: 10.1038/ncomms10195 (PMC4703871; doi:10.1038/ncomms10195)
Supplement: Supplementary Data 3 — Changes in hypothalamic gene expression at the time of the juvenile-pubertal transition in agonadal male monkeys as detected by DNA arrays. [file ncomms10195-s4.xls]

## Sheet: Male_macaque_Juv_vs_EP_LP_table
Supplementary Data 3: Changes in hypothalamic gene expression at the time of the juvenile-pubertal transition in agonadal male monkeys as detected by DNA arrays
Class	Gene Name	Affymetrix Probe ID	LJ Mean	LJ SEM	EP Mean	EP SEM	LP Mean	LP SEM	EP+LP Mean	EP+LP SEM
GABA/Receptor	GABBR1	MmugDNA.18163.1.S1_at	3805.26	312.663	3120.19	240.973	3099.72	270.672	3113.37	130.727
GABA/Receptor	GABBR2	MmugDNA.42052.1.S1_at	3301.03	486.508	4803.49	197.757	4678.95	780.728	4761.97	265.126
GABA/Receptor	GABBR2	MmugDNA.42052.1.S1_s_at	2525.33	430.418	3212.23	292.6	2962.95	194.621	3129.14	182.692
GABA/Receptor	GABPA	MmuSTS.978.1.S1_at	19.2283	0.470387	25.9197	2.30915	23.1202	0.85202	24.9865	1.52655
GABA/Receptor	GABRA1	MmugDNA.15252.1.S1_at	2661.09	352.599	2432.34	219.102	2383.24	198.269	2415.97	149.245
GABA/Receptor	GABRA1	MmuSTS.2385.1.S1_at	4812.89	359.858	1813.63	156.725	1960.18	308.288	1862.48	147.597
GABA/Receptor	GABRA2	MmugDNA.21664.1.S1_at	4721.65	258.345	4072.79	289.767	3916.96	548.208	4020.85	230.131
GABA/Receptor	GABRA2	MmuSTS.4812.1.S1_at	1024.62	129.119	285.468	37.4961	348.497	108.237	306.478	45.4771
GABA/Receptor	GABRA3	MmugDNA.2522.1.S1_at	1535.99	115.692	1591.49	136.479	1503.67	86.1008	1562.22	88.4656
GABA/Receptor	GABRA3	MmuSTS.4431.1.S1_at	398.065	114.158	149.248	13.5183	148.316	50.6171	148.937	17.1764
GABA/Receptor	GABRA4	MmugDNA.20347.1.S1_at	607.839	150.565	354.174	17.9907	425.408	23.2024	377.919	20.8556
GABA/Receptor	GABRA4	MmugDNA.6656.1.S1_at	40.3706	18.7259	8.93405	0.141992	11.4325	4.62807	9.76686	1.66069
GABA/Receptor	GABRA5	MmugDNA.3506.1.S1_at	85.3685	29.9496	23.5228	5.36175	17.3908	7.5835	21.4788	3.65775
GABA/Receptor	GABRA5	MmuSTS.2386.1.S1_at	1535.34	349.077	947.343	101.888	799.679	62.0255	898.122	72.8163
GABA/Receptor	GABRA6	MmugDNA.20349.1.S1_at	5.01218	0.00911859	4.90606	0.0191071	5.02553	0.101528	4.94588	0.0346828
GABA/Receptor	GABRB1	Mmu.10481.1.S1_at	768.672	180.043	402.557	58.6499	335.531	80.9975	380.215	38.4068
GABA/Receptor	GABRB2	MmugDNA.17794.1.S1_at	1891.81	157.987	1427.34	195.831	1473.83	269.344	1442.83	119.988
GABA/Receptor	GABRB2	MmugDNA.29020.1.S1_at	489.201	108.006	507.941	52.8589	474.115	2.33819	496.665	22.0628
GABA/Receptor	GABRB2	MmuSTS.2387.1.S1_at	19.8007	5.92301	17.5049	1.65909	22.7206	1.77722	19.2435	1.78677
GABA/Receptor	GABRB3	MmugDNA.24108.1.S1_at	324.078	72.9692	235.882	29.8553	221.234	15.1928	230.999	11.3991
GABA/Receptor	GABRB3	MmugDNA.2520.1.S1_at	1056.14	116.614	834.387	75.6626	836.425	50.8147	835.066	41.2969
GABA/Receptor	GABRB3	MmuSTS.4813.1.S1_at	1645.65	105.361	2492.39	231.621	2609.58	377.458	2531.46	158.342
GABA/Receptor	GABRD	MmugDNA.20351.1.S1_at	52.5378	8.52374	38.3359	4.30679	33.5419	5.38353	36.7379	3.12771
GABA/Receptor	GABRD	MmugDNA.30046.1.S1_at	53.3184	10.5148	51.7045	7.5251	50.1533	4.6367	51.1874	2.3524
GABA/Receptor	GABRE	MmuSTS.4814.1.S1_at	386.983	55.8634	585.135	86.312	474.901	95.97	548.39	63.386
GABA/Receptor	GABRG1	MmugDNA.14456.1.S1_at	336.766	46.382	313.548	28.6634	248.673	86.855	291.923	30.2586
GABA/Receptor	GABRG2	MmugDNA.20370.1.S1_at	416.786	77.6873	167.159	21.2813	173.657	45.6546	169.325	17.4546
GABA/Receptor	GABRG2	MmuSTS.2388.1.S1_at	4386.06	363.949	2464.04	144.065	2624.09	649.824	2517.39	227.941
GABA/Receptor	GABRG3	MmugDNA.36967.1.S1_at	9.3176	1.00907	10.8016	0.493548	14.4185	3.25899	12.0073	1.13679
GABA/Receptor	GABRP	MmuSTS.4815.1.S1_at	5.36616	0.212211	5.0589	0.0114272	5.40324	0.291733	5.17368	0.133389
GABA/Receptor	GABRQ	MmuSTS.2391.1.S1_at	6.30023	0.0269753	6.13394	0.0216007	6.33832	0.374692	6.20207	0.136297
GABA/Receptor	GABRR1	MmugDNA.40686.1.S1_at	6.4819	0.547888	5.10214	0.350375	5.8322	1.01057	5.34549	0.451001
GABA/Receptor	GABRR2	MmuSTS.4462.1.S1_at	8.2257	0.0206758	7.98793	0.0615534	8.03882	0.089289	8.00489	0.0390707
GABA/Receptor	GABRR3	MmunewRS.117.1.S1_at	7.99276	0.0834971	8.5389	0.819998	7.67049	0.157594	8.24943	0.559317
Glutamate Receptor	GRIA1	MmugDNA.20338.1.S1_at	1430.52	275.284	1291.92	191.334	1207.76	70.5335	1263.87	112.29
Glutamate Receptor	GRIA1	MmuSTS.2505.1.S1_at	157.637	29.9219	118.795	14.4922	112.989	5.50649	116.86	5.99657
Glutamate Receptor	GRIA2	MmugDNA.37346.1.S1_at	3639.09	509.972	2620.52	118.729	2715.29	431.361	2652.11	153.981
Glutamate Receptor	GRIA3	MmugDNA.32084.1.S1_at	190.434	46.0962	675.841	72.7436	512.491	138.982	621.391	67.9159
Glutamate Receptor	GRIA3	MmugDNA.40101.1.S1_at	600.396	31.2298	635.035	35.8666	611.485	12.2243	627.185	21.4302
Glutamate Receptor	GRIA4	MmugDNA.20418.1.S1_at	24.5561	1.03106	22.3753	1.38185	23.2984	4.34455	22.683	1.60039
Glutamate Receptor	GRIA4	MmugDNA.7637.1.S1_at	1536.43	154.588	1122.14	28.0328	1140.71	186.79	1128.33	61.3362
Glutamate Receptor	GRID1	MmugDNA.23935.1.S1_at	60.6773	3.00077	48.891	6.97098	55.2614	2.43305	51.0145	4.53267
Glutamate Receptor	GRIK1	MmugDNA.16287.1.S1_at	78.3064	8.34333	71.3789	4.49873	61.3448	4.49786	68.0342	3.74811
Glutamate Receptor	GRIK1	MmuSTS.4512.1.S1_at	608.953	52.4916	535.86	13.2325	549.344	13.8231	540.355	9.16582
Glutamate Receptor	GRIK2	MmugDNA.42517.1.S1_at	86.6015	11.026	66.2205	3.77172	77.2445	0.0701398	69.8951	1.6766
Glutamate Receptor	GRIK2	MmugDNA.8334.1.S1_at	776.566	97.8344	532.472	29.2407	573.663	6.03187	546.202	16.431
Glutamate Receptor	GRIK2	MmuSTS.27.1.S1_at	257.364	44.2946	121.203	11.0039	124.845	11.0317	122.417	6.35537
Glutamate Receptor	GRIK3	MmugDNA.36889.1.S1_at	325.413	7.94197	405.886	45.7747	375.351	12.5838	395.707	24.9356
Glutamate Receptor	GRIK3	MmuSTS.4845.1.S1_at	7.70945	0.0536614	7.7545	0.105593	7.51678	0.190862	7.67526	0.109829
Glutamate Receptor	GRIK4	MmugDNA.16089.1.S1_at	36.0673	3.61506	38.3322	5.21326	39.236	4.92618	38.6334	3.18725
Glutamate Receptor	GRIK5	MmugDNA.3852.1.S1_at	99.0684	4.19588	67.6261	8.14671	63.7202	9.80766	66.3242	5.05144
Glutamate Receptor	GRIK5	MmuSTS.3679.1.S1_at	194.145	9.20656	166.106	9.96336	153.531	5.68712	161.915	6.85773
Glutamate Receptor	GRIN1	Mmu.3053.1.S1_at	59.1691	4.66957	28.7046	4.29465	26.4684	9.29148	27.9592	3.36483
Glutamate Receptor	GRIN1	MmugDNA.31018.1.S1_at	298.854	21.4169	299.598	33.2308	305.193	10.3564	301.463	19.6701
Glutamate Receptor	GRIN1	MmugDNA.31300.1.S1_s_at	182.898	10.4949	85.1311	12.3944	86.6861	32.4139	85.6495	10.0735
Glutamate Receptor	GRIN1	MmugDNA.36312.1.S1_s_at	179.583	8.30433	112.685	15.7151	109.88	12.7502	111.75	9.88899
Glutamate Receptor	GRIN2A	MmugDNA.26473.1.S1_at	1237.85	146.405	1141.01	151.193	936.486	144.55	1072.84	44.4701
Glutamate Receptor	GRIN2A	MmugDNA.42589.1.S1_at	127.887	20.1681	109.535	8.1986	90.2916	7.74308	103.12	6.14962
Glutamate Receptor	GRIN2A	MmuSTS.1.1.S1_at	564.263	113.469	217.637	42.188	144.277	41.7802	193.183	26.2758
Glutamate Receptor	GRIN2B	MmugDNA.22617.1.S1_at	52.7937	9.60857	155.113	11.255	184.545	88.3858	164.923	28.9576
Glutamate Receptor	GRIN2B	MmuSTS.2.1.S1_at	85.4712	13.3038	93.6095	6.20714	107.211	30.5953	98.1434	10.3161
Glutamate Receptor	GRIN2C	MmugDNA.2167.1.S1_at	27.0123	6.57446	35.0196	5.81989	32.8411	0.78133	34.2934	3.4414
Glutamate Receptor	GRIN2D	MmugDNA.9830.1.S1_at	82.8431	8.2547	103.063	8.6629	79.6497	13.6732	95.2583	9.14423
Glutamate Receptor	GRIN3A	MmugDNA.35584.1.S1_at	7.33768	0.814347	6.39898	0.491031	5.51228	0.0032477	6.10341	0.375821
Glutamate Receptor	GRIN3A	MmuSTS.3.1.S1_at	364.169	45.4113	393.252	20.3822	379.567	17.0988	388.69	14.6067
Glutamate Receptor	GRIN3B	MmugDNA.43206.1.S1_at	5.96379	0.105781	5.95882	0.00963643	5.91395	0.0523664	5.94386	0.0168314
Glutamate Receptor	GRINL1A	MmugDNA.25532.1.S1_s_at	286.312	21.7524	245.769	13.2772	238.415	4.74637	243.318	8.64089
Glutamate Receptor	GRINL1A	MmugDNA.25534.1.S1_at	76.6572	8.25282	49.3971	2.54471	55.1594	13.7186	51.3179	5.0293
Glutamate Receptor	GRINL1A	MmugDNA.25535.1.S1_at	68.2734	8.0199	71.4494	17.0216	64.4699	19.0426	69.1229	6.87633
Gonadotropin	GNRH	MmuAffx.2181.1.S1_s_at	187.671	95.4293	124.283	32.6308	141.098	11.307	129.888	19.0118
Gonadotropin	GNRH	MmugDNA.15592.1.S1_at	214.271	84.3802	195.126	50.0522	224.754	5.01164	205.002	31.5102
Gonadotropin	GNRH	MmugDNA.700.1.S1_at	9.77482	1.65449	7.93079	0.0595197	8.09694	0.0537938	7.98618	0.0532136
Gonadotropin	KISS1	MmugDNA.21852.1.S1_at	7.51083	0.0947886	17.7808	7.65712	11.6813	3.84897	15.7476	5.03028
Gonadotropin	KISS1R	Mmu.14341.1.S1_at	3.08974	0.0911731	3.3966	0.273291	5.07458	0.0436327	3.95593	0.389726
Gonadotropin	KISS1R	MmugDNA.22464.1.S1_at	232.818	38.4785	334.017	63.1489	254.878	9.71998	307.638	43.9545
Gonadotropin	TAC3	MmugDNA.107.1.S1_at	145.262	68.6383	192.912	19.8808	267.631	18.0217	217.819	19.4616
Gonadotropin Receptor	TACR3	MmugDNA.9992.1.S1_at	5.34689	0.0455173	6.8154	0.697448	6.69821	0.258617	6.77634	0.355234
Gonadotropin	NPVF (GNIH)	MmugDNA.35779.1.S1_at	127.091	41.8319	94.5697	27.9098	98.3189	22.5392	95.8195	17.5781
Growth Factor/Receptor	FGF1	MmugDNA.6681.1.S1_at	510.736	64.1004	353.693	33.3527	334.114	62.736	347.167	27.7699
Growth Factor/Receptor	FGF1	MmugDNA.6681.1.S1_s_at	657.938	56.7613	356.549	38.9661	348.73	63.5896	353.943	29.8943
Growth Factor/Receptor	FGFR1	MmugDNA.13266.1.S1_at	198.154	12.7314	89.356	13.8188	67.4445	15.0228	82.0522	8.88805
Growth Factor/Receptor	FGFR1	MmugDNA.1648.1.S1_at	457.843	10.1428	546.033	48.6104	529.874	46.2476	540.646	33.7147
Growth Factor/Receptor	FGFR1	MmugDNA.33020.1.S1_at	63.1929	7.30897	45.2065	2.79334	59.3728	4.02404	49.9286	3.70036
Growth Factor/Receptor	FGFR2	Mmu.6994.1.S1_at	34.6124	3.41444	164.315	18.5456	230.935	68.1743	186.522	25.8679
Growth Factor/Receptor	FGFR2	MmugDNA.26848.1.S1_s_at	173.168	16.9646	88.742	9.67624	73.56	14.0644	83.6813	7.07895
Growth Factor/Receptor	FGFR2	MmugDNA.33071.1.S1_at	3068.72	353.882	2724.82	42.7777	2685.61	18.8011	2711.75	27.9127
Growth Factor/Receptor	FGFR2	MmugDNA.42853.1.S1_at	596.836	55.8402	270.202	22.2025	224.881	3.34873	255.095	15.2589
Growth Factor/Receptor	FGFR2	MmuSTS.3642.1.S1_at	891.575	70.1387	567.4	34.7316	494.598	9.70254	543.133	24.5269
Growth Factor/Receptor	GABRA1	MmugDNA.24091.1.S1_at	2898.4	265.489	2881.14	174.005	2736.84	295.258	2833.04	114.001
Growth Factor/Receptor	IGF1	MmugDNA.38092.1.S1_at	27.7367	0.303021	29.1798	1.66049	28.848	2.77275	29.0692	1.35656
Growth Factor/Receptor	IGF1	MmugDNA.4061.1.S1_at	189.306	10.5171	188.175	15.8101	195.275	33.9391	190.541	13.4381
Growth Factor/Receptor	IGF1	MmugDNA.7733.1.S1_at	30.6787	3.13849	31.432	2.85618	33.7289	7.93226	32.1976	3.1798
Growth Factor/Receptor	IGF1	MmuSTS.628.1.S1_at	173.324	7.42826	159.265	6.85849	160.344	22.8645	159.624	8.14767
Growth Factor/Receptor	IGF1R	MmugDNA.19151.1.S1_at	31.4527	5.21427	17.2968	1.17076	15.893	3.7268	16.8289	1.17333
Growth Factor/Receptor	IGF1R	MmugDNA.21121.1.S1_at	99.4066	8.64716	317.11	11.6839	280.598	5.9079	304.94	11.1227
Growth Factor/Receptor	IGF1R	MmugDNA.73.1.S1_s_at	1195.85	46.9283	1680.14	72.9388	1671.34	266.588	1677.21	92.5176
Growth Factor/Receptor	IGF1R	MmunewRS.692.1.S1_at	32.231	2.5127	40.1514	2.66444	30.072	2.62014	36.7916	3.18168
Growth Factor/Receptor	TFGBR3	MmugDNA.7149.1.S1_at	333.647	76.6423	381.432	60.2027	375.014	30.1102	379.292	38.7774
Growth Factor/Receptor	TGB2	MmugDNA.25731.1.S1_at	69.2323	8.39529	54.968	3.90812	50.0364	4.72319	53.3241	2.33574
Growth Factor/Receptor	TGFA	MmuSTS.3994.1.S1_at	415.583	45.3425	605.582	22.3207	587.406	29.1936	599.523	14.552
Growth Factor/Receptor	TGFB1	Mmu.6776.1.S1_at	8.37341	0.93668	6.06596	0.939351	5.68002	0.00399614	5.93731	0.571515
Growth Factor/Receptor	TGFB1	MmugDNA.27833.1.S1_at	122.314	12.7974	128.527	15.675	123.53	2.85678	126.862	7.33396
Growth Factor/Receptor	TGFB1	MmuSTS.2241.1.S1_at	35.4331	4.93632	35.995	1.40964	41.6045	8.48932	37.8649	2.70966
Growth Factor/Receptor	TGFB2	MmuSTS.3996.1.S1_s_at	2149.48	213.009	2524.37	60.2761	2540.05	124.728	2529.6	53.0389
Growth Factor/Receptor	TGFBR1	Mmu.10874.1.S1_at	26.7686	2.10368	43.4431	4.97067	41.9179	10.965	42.9347	4.0813
Growth Factor/Receptor	TGFBR1	MmugDNA.9612.1.S1_s_at	1276.71	61.9545	718.4	35.3159	731.035	169.851	722.611	56.1469
Growth Factor/Receptor	TGFBR1	MmuSTS.3998.1.S1_at	8.1068	1.02722	7.93674	0.668984	6.92646	0.102783	7.59998	0.373728
Growth Factor/Receptor	TGFBR2	MmugDNA.21314.1.S1_at	380.577	3.70886	602.714	84.4506	709.668	147.545	638.365	71.455
Growth Factor/Receptor	TGFBR2	MmugDNA.32051.1.S1_at	544.36	80.2387	569.285	66.4369	520.595	31.8358	553.055	45.3445
Growth Factor/Receptor	TGFBR2	MmugDNA.42675.1.S1_at	90.498	3.77143	126.795	7.39714	150.314	11.2299	134.634	8.56626
Growth Factor/Receptor	TGFBR3	MmugDNA.42698.1.S1_at	228.372	26.2666	443.994	54.4048	484.218	91.7317	457.402	43.0757
Growth Factor/Receptor	TGFBR3	MmugDNA.7149.1.S1_x_at	270.585	69.4126	336.998	52.985	312.488	27.0504	328.828	34.6658
Growth Factor/Receptor	TGFBR3	MmuSTS.2879.1.S1_at	499.273	118.301	532.214	54.8049	471.512	61.3101	511.98	39.7626
Opioid/Receptor	OPRD1	MmugDNA.156.1.S1_at	7.57924	0.0887451	7.3371	0.246762	7.28218	0.202181	7.3188	0.167483
Opioid/Receptor	OPRK1	MmugDNA.35944.1.S1_at	927.182	92.1388	704.22	44.278	700.193	143.047	702.878	51.7214
Opioid/Receptor	OPRK1	MmuSTS.1046.1.S1_at	178.9	27.8125	174.569	16.1698	157.026	6.32519	168.721	9.41682
Opioid/Receptor	OPRL1	MmuSTS.1990.1.S1_at	36.9832	2.78693	32.1752	0.283456	28.5412	1.44965	30.9638	0.840385
Opioid/Receptor	OPRM1	MmugDNA.17110.1.S1_at	7.1352	0.56676	6.48426	0.524386	7.22448	1.12849	6.731	0.50492
Opioid/Receptor	OPRM1	MmugDNA.176.1.S1_at	6.7022	0.797536	6.70422	0.336067	9.77358	3.61119	7.72734	1.4617
Opioid/Receptor	OPRM1	MmugDNA.7298.1.S1_s_at	6.48341	0.201566	6.68318	0.189284	6.25596	0.0251938	6.54077	0.157318
Opioid/Receptor	PDYN	MmuSTS.1105.1.S1_at	1649.26	459.065	1331.3	77.1523	1310.11	123.857	1324.24	55.6628
Opioid/Receptor	PENK	MmuSTS.2038.1.S1_at	941.018	544.948	436.618	44.7624	525.027	64.9476	466.088	28.6704
Transcription Factor	CUX1 (CUTL1)	MmuAffx.873.1.S1_at	249.52	13.4571	148.774	4.07517	146.214	16.9448	147.921	5.39193
Transcription Factor	CUX1 (CUTL1)	MmugDNA.2905.1.S1_at	525.245	28.2454	572.953	8.42751	548.003	20.9402	564.636	9.25457
Transcription Factor	MAF	MmugDNA.20106.1.S1_at	264.632	16.1293	330.289	27.5875	270.559	7.14256	310.379	19.116
Transcription Factor	MAF	MmugDNA.38245.1.S1_at	14.7066	0.260877	17.0725	1.62529	14.979	2.59295	16.3747	1.27881
Transcription Factor	MAF	MmugDNA.43441.1.S1_at	17.2936	3.27768	16.1071	1.07285	17.9534	0.778091	16.7225	0.522771
Transcription Factor	MAF	MmugDNA.9833.1.S1_at	1099.44	180.886	1111.82	104.022	1047.21	97.7651	1090.28	49.6175
Transcription Factor	NKX2-1 (TTF1)	MmugDNA.4069.1.S1_at	10.9621	0.691497	10.495	0.476688	9.81328	0.0254396	10.2678	0.334941
Transcription Factor	NKX2-1 (TTF1)	MmuSTS.4592.1.S1_at	147.236	29.9338	195.297	44.8079	177.255	29.8836	189.283	29.544
Transcription Factor	POU2F2 (OCT2)	MmugDNA.33684.1.S1_at	27.4043	0.30779	37.2995	5.35425	30.2973	1.04499	34.9654	3.63071
Transcription Factor	POU2F2 (OCT2)	MmugDNA.5033.1.S1_at	41.6696	6.344	85.7016	12.1294	65.9417	4.06007	79.115	8.41519
Transcription Factor	POU2F2 (OCT2)	MmuSTS.3663.1.S1_at	86.9522	3.19381	46.749	0.811205	48.7746	2.54579	47.4242	0.907521
Transcription Factor	TP53	MmugDNA.27541.1.S1_at	8.75252	0.992665	8.30538	0.491559	7.65921	0.0831881	8.08999	0.338629
Transcription Factor	USF2	MmugDNA.11166.1.S1_s_at	293.103	37.6899	536.177	20.8096	542.934	31.987	538.429	16.1043
