# Supplementary material for: Epigenetic regulation of puberty via Zinc finger protein-mediated transcriptional repression
Source: Nat Commun. 2015 Dec 16;6:10195. doi: 10.1038/ncomms10195 (PMC4703871; doi:10.1038/ncomms10195)
Supplement: Supplementary Data 4 — Expression of genes shown to be involved or potentially implicated in the onset of puberty during the infantile-early juvenile transition in the MBH of agonadal male rhesus monkeys, as assessed by DNA arrays. [file ncomms10195-s5.xlsx]

## Sheet: supplementary_table_4_male_monk
Supplementary Data 4: The infantile-early juvenile transition in agonadal male rhesus monkeys. MBH expression of genes shown to be or potentially implicated in the onset of puberty
Class	Gene Name	Affymetrix Probe ID	Inf Mean	Inf SEM	EJ Mean	EJ SEM
GABA/Receptor	GABBR1	MmugDNA.18163.1.S1_at	3004.58	204.166	3805.26	312.663
GABA/Receptor	GABBR2	MmugDNA.42052.1.S1_at	3923.59	705.249	3301.03	486.508
GABA/Receptor	GABBR2	MmugDNA.42052.1.S1_s_at	2958.08	488.361	2525.33	430.418
GABA/Receptor	GABPA	MmuSTS.978.1.S1_at	17.6783	1.44973	19.2283	0.470387
GABA/Receptor	GABRA1	MmugDNA.15252.1.S1_at	2681.23	363.645	2661.09	352.599
GABA/Receptor	GABRA1	MmuSTS.2385.1.S1_at	4560.54	628.534	4812.89	359.858
GABA/Receptor	GABRA2	MmugDNA.21664.1.S1_at	4450.53	716.784	4721.65	258.345
GABA/Receptor	GABRA2	MmuSTS.4812.1.S1_at	1425.75	97.0187	1024.62	129.119
GABA/Receptor	GABRA3	MmugDNA.2522.1.S1_at	1657.13	161.004	1535.99	115.692
GABA/Receptor	GABRA3	MmuSTS.4431.1.S1_at	406.477	85.6409	398.065	114.158
GABA/Receptor	GABRA4	MmugDNA.20347.1.S1_at	560.059	181.713	607.839	150.565
GABA/Receptor	GABRA4	MmugDNA.6656.1.S1_at	29.8034	10.0145	40.3706	18.7259
GABA/Receptor	GABRA5	MmugDNA.3506.1.S1_at	105.133	31.5191	85.3685	29.9496
GABA/Receptor	GABRA5	MmuSTS.2386.1.S1_at	1630.21	339.874	1535.34	349.077
GABA/Receptor	GABRA6	MmugDNA.20349.1.S1_at	4.99181	0.0791896	5.01218	0.00911859
GABA/Receptor	GABRB1	Mmu.10481.1.S1_at	918.163	65.684	768.672	180.043
GABA/Receptor	GABRB2	MmugDNA.17794.1.S1_at	1780.92	265.382	1891.81	157.987
GABA/Receptor	GABRB2	MmugDNA.29020.1.S1_at	590.771	126.512	489.201	108.006
GABA/Receptor	GABRB2	MmuSTS.2387.1.S1_at	18.1825	2.4385	19.8007	5.92301
GABA/Receptor	GABRB3	MmugDNA.24108.1.S1_at	383.209	52.1666	324.078	72.9692
GABA/Receptor	GABRB3	MmugDNA.2520.1.S1_at	1153.62	81.7741	1056.14	116.614
GABA/Receptor	GABRB3	MmuSTS.4813.1.S1_at	2057.35	271.336	1645.65	105.361
GABA/Receptor	GABRD	MmugDNA.20351.1.S1_at	49.5882	21.8473	52.5378	8.52374
GABA/Receptor	GABRD	MmugDNA.30046.1.S1_at	51.9283	25.4323	53.3184	10.5148
GABA/Receptor	GABRE	MmuSTS.4814.1.S1_at	402.282	82.6006	386.983	55.8634
GABA/Receptor	GABRG1	MmugDNA.14456.1.S1_at	326.122	46.4092	336.766	46.382
GABA/Receptor	GABRG2	MmugDNA.20370.1.S1_at	353.918	15.064	416.786	77.6873
GABA/Receptor	GABRG2	MmuSTS.2388.1.S1_at	3888.9	132.761	4386.06	363.949
GABA/Receptor	GABRG3	MmugDNA.36967.1.S1_at	9.23664	0.555548	9.3176	1.00907
GABA/Receptor	GABRP	MmuSTS.4815.1.S1_at	5.10516	0.0552271	5.36616	0.212211
GABA/Receptor	GABRQ	MmuSTS.2391.1.S1_at	6.28047	0.115836	6.30023	0.0269753
GABA/Receptor	GABRR1	MmugDNA.40686.1.S1_at	9.54034	3.32177	6.4819	0.547888
GABA/Receptor	GABRR2	MmuSTS.4462.1.S1_at	8.22188	0.0946873	8.2257	0.0206758
GABA/Receptor	GABRR3	MmunewRS.117.1.S1_at	8.01429	0.251142	7.99276	0.0834971
Glutamate Receptor	GRIA1	MmugDNA.20338.1.S1_at	1508.04	95.2354	1430.52	275.284
Glutamate Receptor	GRIA1	MmuSTS.2505.1.S1_at	175.254	6.88588	157.637	29.9219
Glutamate Receptor	GRIA2	MmugDNA.37346.1.S1_at	4061.05	214.594	3639.09	509.972
Glutamate Receptor	GRIA3	MmugDNA.32084.1.S1_at	296.673	37.7289	190.434	46.0962
Glutamate Receptor	GRIA3	MmugDNA.40101.1.S1_at	870.128	114.145	600.396	31.2298
Glutamate Receptor	GRIA4	MmugDNA.20418.1.S1_at	31.3608	3.04292	24.5561	1.03106
Glutamate Receptor	GRIA4	MmugDNA.7637.1.S1_at	1346.43	155.809	1536.43	154.588
Glutamate Receptor	GRID1	MmugDNA.23935.1.S1_at	58.6277	8.15699	60.6773	3.00077
Glutamate Receptor	GRIK1	MmugDNA.16287.1.S1_at	100.637	18.6647	78.3064	8.34333
Glutamate Receptor	GRIK1	MmuSTS.4512.1.S1_at	794.238	43.4052	608.953	52.4916
Glutamate Receptor	GRIK2	MmugDNA.42517.1.S1_at	92.0369	2.23727	86.6015	11.026
Glutamate Receptor	GRIK2	MmugDNA.8334.1.S1_at	834.153	54.48	776.566	97.8344
Glutamate Receptor	GRIK2	MmuSTS.27.1.S1_at	268.674	23.6859	257.364	44.2946
Glutamate Receptor	GRIK3	MmugDNA.36889.1.S1_at	408.258	56.5515	325.413	7.94197
Glutamate Receptor	GRIK3	MmuSTS.4845.1.S1_at	7.66884	0.0695501	7.70945	0.0536614
Glutamate Receptor	GRIK4	MmugDNA.16089.1.S1_at	35.8902	1.46685	36.0673	3.61506
Glutamate Receptor	GRIK5	MmugDNA.3852.1.S1_at	136.301	11.649	99.0684	4.19588
Glutamate Receptor	GRIK5	MmuSTS.3679.1.S1_at	214.773	13.3849	194.145	9.20656
Glutamate Receptor	GRIN1	Mmu.3053.1.S1_at	73.5812	6.61091	59.1691	4.66957
Glutamate Receptor	GRIN1	MmugDNA.31018.1.S1_at	268.416	17.2398	298.854	21.4169
Glutamate Receptor	GRIN1	MmugDNA.31300.1.S1_s_at	173.068	17.0872	182.898	10.4949
Glutamate Receptor	GRIN1	MmugDNA.36312.1.S1_s_at	164.543	13.4936	179.583	8.30433
Glutamate Receptor	GRIN2A	MmugDNA.26473.1.S1_at	1864.52	612.034	1237.85	146.405
Glutamate Receptor	GRIN2A	MmugDNA.42589.1.S1_at	313.074	222.837	127.887	20.1681
Glutamate Receptor	GRIN2A	MmuSTS.1.1.S1_at	1041.98	477.194	564.263	113.469
Glutamate Receptor	GRIN2B	MmugDNA.22617.1.S1_at	76.9745	16.5486	52.7937	9.60857
Glutamate Receptor	GRIN2B	MmuSTS.2.1.S1_at	93.3277	19.0096	85.4712	13.3038
Glutamate Receptor	GRIN2C	MmugDNA.2167.1.S1_at	28.3051	7.97812	27.0123	6.57446
Glutamate Receptor	GRIN2D	MmugDNA.9830.1.S1_at	85.5355	2.88496	82.8431	8.2547
Glutamate Receptor	GRIN3A	MmugDNA.35584.1.S1_at	8.15109	1.07401	7.33768	0.814347
Glutamate Receptor	GRIN3A	MmuSTS.3.1.S1_at	534.691	48.3683	364.169	45.4113
Glutamate Receptor	GRIN3B	MmugDNA.43206.1.S1_at	6.01511	0.123347	5.96379	0.105781
Glutamate Receptor	GRINL1A	MmugDNA.25532.1.S1_s_at	260.713	22.1345	286.312	21.7524
Glutamate Receptor	GRINL1A	MmugDNA.25534.1.S1_at	76.7392	7.07163	76.6572	8.25282
Glutamate Receptor	GRINL1A	MmugDNA.25535.1.S1_at	48.1533	3.69257	68.2734	8.0199
Gonadotropin	GNRH	MmuAffx.2181.1.S1_s_at	157.447	60.1122	187.671	95.4293
Gonadotropin	GNRH	MmugDNA.15592.1.S1_at	160.856	44.1781	214.271	84.3802
Gonadotropin	GNRH	MmugDNA.700.1.S1_at	12.1049	2.33303	9.77482	1.65449
Gonadotropin	KISS1	MmugDNA.21852.1.S1_at	7.72078	0.162913	7.51083	0.0947886
Gonadotropin	KISS1R	Mmu.14341.1.S1_at	3.08354	0.0535708	3.08974	0.0911731
Gonadotropin	KISS1R	MmugDNA.22464.1.S1_at	143.281	25.704	232.818	38.4785
Gonadotropin	TAC3	MmugDNA.107.1.S1_at	92.9194	20.8041	145.262	68.6383
Gonadotropin	TACR3	MmugDNA.9992.1.S1_at	5.41908	0.0569421	5.34689	0.0455173
Gonadotropin	NPVF (GNIH)	MmugDNA.35779.1.S1_at	120.002	37.679	127.091	41.8319
Growth Factor/Receptor	FGF1	MmugDNA.6681.1.S1_at	284.91	20.1838	510.736	64.1004
Growth Factor/Receptor	FGF1	MmugDNA.6681.1.S1_s_at	398.922	25.9858	657.938	56.7613
Growth Factor/Receptor	FGFR1	MmugDNA.13266.1.S1_at	219.212	11.2733	198.154	12.7314
Growth Factor/Receptor	FGFR1	MmugDNA.1648.1.S1_at	478.8	45.4646	457.843	10.1428
Growth Factor/Receptor	FGFR1	MmugDNA.33020.1.S1_at	65.3167	13.3228	63.1929	7.30897
Growth Factor/Receptor	FGFR2	Mmu.6994.1.S1_at	32.0376	3.32949	34.6124	3.41444
Growth Factor/Receptor	FGFR2	MmugDNA.26848.1.S1_s_at	177.506	13.7316	173.168	16.9646
Growth Factor/Receptor	FGFR2	MmugDNA.33071.1.S1_at	2921.82	253.287	3068.72	353.882
Growth Factor/Receptor	FGFR2	MmugDNA.42853.1.S1_at	537.574	30.7262	596.836	55.8402
Growth Factor/Receptor	FGFR2	MmuSTS.3642.1.S1_at	884.354	40.0628	891.575	70.1387
Growth Factor/Receptor	GABRA1	MmugDNA.24091.1.S1_at	3357.54	148.595	2898.4	265.489
Growth Factor/Receptor	IGF1	MmugDNA.38092.1.S1_at	26.0336	1.25815	27.7367	0.303021
Growth Factor/Receptor	IGF1	MmugDNA.4061.1.S1_at	284.279	50.8805	189.306	10.5171
Growth Factor/Receptor	IGF1	MmugDNA.7733.1.S1_at	31.4318	2.8063	30.6787	3.13849
Growth Factor/Receptor	IGF1	MmuSTS.628.1.S1_at	253.854	48.4141	173.324	7.42826
Growth Factor/Receptor	IGF1R	MmugDNA.19151.1.S1_at	28.7462	5.69923	31.4527	5.21427
Growth Factor/Receptor	IGF1R	MmugDNA.21121.1.S1_at	87.265	4.73144	99.4066	8.64716
Growth Factor/Receptor	IGF1R	MmugDNA.73.1.S1_s_at	1086.4	16.2129	1195.85	46.9283
Growth Factor/Receptor	IGF1R	MmunewRS.692.1.S1_at	26.012	2.71217	32.231	2.5127
Growth Factor/Receptor	TFGBR3	MmugDNA.7149.1.S1_at	330.814	34.4008	333.647	76.6423
Growth Factor/Receptor	TGB2	MmugDNA.25731.1.S1_at	65.3167	3.76887	69.2323	8.39529
Growth Factor/Receptor	TGFA	MmuSTS.3994.1.S1_at	356.655	31.2421	415.583	45.3425
Growth Factor/Receptor	TGFB1	Mmu.6776.1.S1_at	7.74011	0.437797	8.37341	0.93668
Growth Factor/Receptor	TGFB1	MmugDNA.27833.1.S1_at	126.964	21.7256	122.314	12.7974
Growth Factor/Receptor	TGFB1	MmuSTS.2241.1.S1_at	38.1191	5.25447	35.4331	4.93632
Growth Factor/Receptor	TGFB2	MmuSTS.3996.1.S1_s_at	2281.36	126.47	2149.48	213.009
Growth Factor/Receptor	TGFBR1	Mmu.10874.1.S1_at	22.4976	2.13919	26.7686	2.10368
Growth Factor/Receptor	TGFBR1	MmugDNA.9612.1.S1_s_at	1107.57	73.7122	1276.71	61.9545
Growth Factor/Receptor	TGFBR1	MmuSTS.3998.1.S1_at	8.14143	0.682316	8.1068	1.02722
Growth Factor/Receptor	TGFBR2	MmugDNA.21314.1.S1_at	332.455	30.0632	380.577	3.70886
Growth Factor/Receptor	TGFBR2	MmugDNA.32051.1.S1_at	466.34	42.7306	544.36	80.2387
Growth Factor/Receptor	TGFBR2	MmugDNA.42675.1.S1_at	72.8536	5.68133	90.498	3.77143
Growth Factor/Receptor	TGFBR3	MmugDNA.42698.1.S1_at	228.988	53.6638	228.372	26.2666
Growth Factor/Receptor	TGFBR3	MmugDNA.7149.1.S1_x_at	276.709	26.9323	270.585	69.4126
Growth Factor/Receptor	TGFBR3	MmuSTS.2879.1.S1_at	495.908	51.451	499.273	118.301
Opioid/Receptor	OPRD1	MmugDNA.156.1.S1_at	7.46565	0.197921	7.57924	0.0887451
Opioid/Receptor	OPRK1	MmugDNA.35944.1.S1_at	674.675	154.535	927.182	92.1388
Opioid/Receptor	OPRK1	MmuSTS.1046.1.S1_at	122.933	24.6982	178.9	27.8125
Opioid/Receptor	OPRL1	MmuSTS.1990.1.S1_at	36.2461	1.16511	36.9832	2.78693
Opioid/Receptor	OPRM1	MmugDNA.17110.1.S1_at	6.91829	0.522555	7.1352	0.56676
Opioid/Receptor	OPRM1	MmugDNA.176.1.S1_at	5.78761	0.311473	6.7022	0.797536
Opioid/Receptor	OPRM1	MmugDNA.7298.1.S1_s_at	6.55083	0.211535	6.48341	0.201566
Opioid/Receptor	PDYN	MmuSTS.1105.1.S1_at	1073.44	143.511	1649.26	459.065
Opioid/Receptor	PENK	MmuSTS.2038.1.S1_at	267.314	35.2062	941.018	544.948
Transcription Factor	CUX1 (CUTL1)	MmuAffx.873.1.S1_at	255.348	16.5196	249.52	13.4571
Transcription Factor	CUX1 (CUTL1)	MmugDNA.2905.1.S1_at	540.586	7.79571	525.245	28.2454
Transcription Factor	MAF	MmugDNA.20106.1.S1_at	248.168	13.592	264.632	16.1293
Transcription Factor	MAF	MmugDNA.38245.1.S1_at	17.1942	1.24176	14.7066	0.260877
Transcription Factor	MAF	MmugDNA.43441.1.S1_at	14.2005	0.775693	17.2936	3.27768
Transcription Factor	MAF	MmugDNA.9833.1.S1_at	1098.66	117.27	1099.44	180.886
Transcription Factor	NKX2-1 (TTF1)	MmugDNA.4069.1.S1_at	10.67	0.730381	10.9621	0.691497
Transcription Factor	NKX2-1 (TTF1)	MmuSTS.4592.1.S1_at	140.701	25.7665	147.236	29.9338
Transcription Factor	POU2F2 (OCT2)	MmugDNA.33684.1.S1_at	33.3494	2.37893	27.4043	0.30779
Transcription Factor	POU2F2 (OCT2)	MmugDNA.5033.1.S1_at	30.8734	3.47335	41.6696	6.344
Transcription Factor	POU2F2 (OCT2)	MmuSTS.3663.1.S1_at	78.6769	9.60201	86.9522	3.19381
Transcription Factor	TP53	MmugDNA.27541.1.S1_at	11.4443	2.34519	8.75252	0.992665
Transcription Factor	USF2	MmugDNA.11166.1.S1_s_at	317.733	6.06672	293.103	37.6899
