# Supplementary material for: Epigenetic regulation of puberty via Zinc finger protein-mediated transcriptional repression
Source: Nat Commun. 2015 Dec 16;6:10195. doi: 10.1038/ncomms10195 (PMC4703871; doi:10.1038/ncomms10195)
Supplement: Supplementary Data 5 — Genes included in a custom made TaqMan Openarray plates (Applied Biosystems) used to assess changes in expression of a set of 224 genes involved in diverse cellular functions, including trans-synaptic communication, glia-toneuron communication, cell adhesiveness, transcriptional control and epigenetic regulation. [file ncomms10195-s6.xlsx]

## Sheet: Sheet1
Supplementary Data 5: Genes included in Openarray platform
Gene Symbol(s)	Gene Name(s)	RefSeq(s)
Adam10	ADAM metallopeptidase domain 10;rCG56657 Celera Annotation	XM_217197.5
Adam17	ADAM metallopeptidase domain 17;rCG61640 Celera Annotation	NM_020306.1
Agrp	rCG51355 Celera Annotation;agouti related protein homolog (mouse)	NM_033650.1
Aldh1a1	aldehyde dehydrogenase 1 family, member A1;rCG47846 Celera Annotation	NM_022407.3
Apoa4	apolipoprotein A-IV;rCG58473 Celera Annotation	NM_012737.1
Areg	amphiregulin;rCG60511 Celera Annotation	NM_017123.1
Ash2l	ash2 (absent, small, or homeotic)-like (Drosophila);rCG43199 Celera Annotation	NM_001106089.1
Bcl6	rCG36575 Celera Annotation;B-cell CLL/lymphoma 6	NM_001107084.1
Bcl6b	rCG33355 Celera Annotation;B-cell CLL/lymphoma 6, member B	NM_001108279.1
Begain	brain-enriched guanylate kinase-associated;rCG27829 Celera Annotation	NM_024163.2;NM_001111115.1
Bmi1	Bmi1 polycomb ring finger oncogene;rCG55775 Celera Annotation	NM_001107368.2
Bsx	brain specific homeobox	NM_001191995.1
Btc	betacellulin;rCG60498 Celera Annotation	NM_022256.1
Cadm1	rCG58247 Celera Annotation;cell adhesion molecule 1	NM_001012201.1
Cartpt	rCG44404 Celera Annotation;CART prepropeptide	NM_017110.1
Cntnap1	contactin associated protein 1;rCG32917 Celera Annotation	NM_032061.2
Cbx2	rCG34544 Celera Annotation;chromobox homolog 2	NM_001107071.1
Cbx4	rCG33405 Celera Annotation;chromobox homolog 4	XM_576815.4
Cbx7	rCG60324 Celera Annotation;chromobox homolog 7	NM_199117.2
Cbx8	rCG33656 Celera Annotation;chromobox homolog 8	NM_001034078.1
Cd74	rCG46667 Celera Annotation;Cd74 molecule, major histocompatibility complex, class II invariant chain	NM_013069.2
Cenpw	centromere protein W;rCG41970 Celera Annotation	NM_001246319.1
Cldn8	claudin 8;rCG58765 Celera Annotation	NM_001037774.1
Crtc1	rCG38776 Celera Annotation;CREB regulated transcription coactivator 1	NM_001047115.1
Cux1	cut-like homeobox 1;rCG21625 Celera Annotation	XM_347163.4
Cx3cr1	chemokine (C-X3-C motif) receptor 1;rCG25669 Celera Annotation	NM_133534.1
Cxcl10	rCG60375 Celera Annotation;chemokine (C-X-C motif) ligand 10	NM_139089.1
Dnmt1	rCG31827 Celera Annotation;DNA (cytosine-5-)-methyltransferase 1	NM_053354.3
Dnmt3a	rCG61845 Celera Annotation;DNA (cytosine-5-)-methyltransferase 3 alpha	NM_001003958.1;NM_001003957.1
Dnmt3b	rCG37517 Celera Annotation;DNA (cytosine-5-)-methyltransferase 3 beta	NM_001003959.1
Dnmt3l	rCG61035 Celera Annotation;DNA (cytosine-5-)-methyltransferase 3-like	NM_001003964.1
Ece2	rCG36499 Celera Annotation;endothelin-converting enzyme 2	NM_001002815.2
Eed	rCG40676 Celera Annotation;embryonic ectoderm development	NM_001106278.2
Eefsec	rCG56566 Celera Annotation;eukaryotic elongation factor, selenocysteine-tRNA-specific	NM_001109249.1
Egf	epidermal growth factor;rCG28890 Celera Annotation	NM_012842.1
Egfr	rCG23316 Celera Annotation;epidermal growth factor receptor	NM_031507.1
Ehmt1	euchromatic histone-lysine N-methyltransferase 1;rCG45393 Celera Annotation	NM_001108572.1
Ehmt2	euchromatic histone lysine N-methyltransferase 2;rCG38301 Celera Annotation	NM_212463.1
Ep300	E1A binding protein p300;rCG59903 Celera Annotation	XM_576312.4
Erbb2	v-erb-b2 erythroblastic leukemia viral oncogene homolog 2, neuro/glioblastoma derived oncogene homolog (avian);rCG33478 Celera Annotation	NM_017003.2
Erbb4	v-erb-a erythroblastic leukemia viral oncogene homolog 4 (avian);rCG25035 Celera Annotation	NM_021687.1
Esr1	estrogen receptor 1;rCG41136 Celera Annotation	NM_012689.1
Esr2	rCG61423 Celera Annotation;estrogen receptor 2 (ER beta)	NM_012754.1
Ezh1	rCG33030 Celera Annotation;enhancer of zeste homolog 1 (Drosophila)	NM_001107051.1
Ezh2	rCG28121 Celera Annotation;enhancer of zeste homolog 2 (Drosophila)	NM_001134979.1
Fgf1	fibroblast growth factor 1;rCG49437 Celera Annotation	NM_012846.1
Fgfr2	fibroblast growth factor receptor 2;rCG39473 Celera Annotation	NM_012712.1;NM_001109892.1;NM_001109893.1;NM_001109894.1;NM_001109895.1;NM_001109896.1
Fktn	fukutin;rCG31935 Celera Annotation	NM_001108667.1
Gab2	GRB2-associated binding protein 2;rCG39923 Celera Annotation	NM_053417.1
Gabbr1	rCG58602 Celera Annotation;gamma-aminobutyric acid (GABA) B receptor 1	NM_031028.3
Gabra2	rCG57091 Celera Annotation;gamma-aminobutyric acid (GABA-A) receptor, subunit alpha 2	NM_001135779.1
Gabrg2	gamma-aminobutyric acid (GABA) A receptor, gamma 2	NM_183327.1
Gad1	rCG26162 Celera Annotation;glutamate decarboxylase 1	NM_017007.1
Gadd45a	rCG55338 Celera Annotation;growth arrest and DNA-damage-inducible, alpha	NM_024127.2
Gatad1	GATA zinc finger domain containing 1;rCG41029 Celera Annotation	XM_575359.3
Actb	actin, beta;rCG42822 Celera Annotation	NM_031144.2
Gls	rCG22604 Celera Annotation;glutaminase	NM_012569.2;NM_001109968.1
Glud1	rCG42385 Celera Annotation;glutamate dehydrogenase 1	NM_012570.1
Glul	rCG45956 Celera Annotation;glutamate-ammonia ligase	NM_017073.3
Gnrh1	gonadotropin-releasing hormone 1 (luteinizing-releasing hormone);rCG52186 Celera Annotation	NM_012767.2
Gnrhr	gonadotropin releasing hormone receptor;rCG57093 Celera Annotation	NM_031038.3
Gria1	rCG34336 Celera Annotation;glutamate receptor, ionotropic, AMPA 1	NM_031608.1
Gria2	rCG62437 Celera Annotation;glutamate receptor, ionotropic, AMPA 2	NM_017261.2;NM_001083811.1
Gria3	rCG53210 Celera Annotation;glutamate receptor, ionotrophic, AMPA 3	NM_032990.2;NM_001112742.1
Grik5	glutamate receptor, ionotropic, kainate 5;rCG53595 Celera Annotation	NM_031508.2
Grin1	glutamate receptor, ionotropic, N-methyl D-aspartate 1;rCG45539 Celera Annotation	NM_017010.1
Grm1	glutamate receptor, metabotropic 1;rCG57330 Celera Annotation	NM_017011.1;NM_001114330.1
Grm5	glutamate receptor, metabotropic 5;rCG40559 Celera Annotation	NM_017012.1
Grm7	glutamate receptor, metabotropic 7;rCG56083 Celera Annotation	NM_031040.1
Hdac1	rCG31110 Celera Annotation;histone deacetylase 1	NM_001025409.1
Hdac2	histone deacetylase 2;rCG19958 Celera Annotation	NM_053447.1
Hdac3	histone deacetylase 3;rCG49221 Celera Annotation	NM_053448.1
Hdac4	histone deacetylase 4;rCG55373 Celera Annotation	XM_343629.4
Hic1	hypermethylated in cancer 1;rCG34265 Celera Annotation	NM_001107021.1
Hk3	hexokinase 3 (white cell);rCG24230 Celera Annotation	NM_022179.2
Icam2	intercellular adhesion molecule 2;rCG33549 Celera Annotation	NM_001007725.1
Ifng	rCG48978 Celera Annotation;interferon gamma	NM_138880.2
Igf1	insulin-like growth factor 1;rCG48929 Celera Annotation	NM_178866.4;NM_001082478.1;NM_001082477.2;NM_001082479.1
Igf1r	insulin-like growth factor 1 receptor;rCG24751 Celera Annotation	NM_052807.2
Il10	rCG46260 Celera Annotation;interleukin 10	NM_012854.2
Il12a	interleukin 12A;rCG62487 Celera Annotation	NM_053390.1
Il1a	interleukin 1 alpha;rCG27378 Celera Annotation	NM_017019.1
Il1b	rCG27107 Celera Annotation;interleukin 1 beta	NM_031512.2
Il6	interleukin 6;rCG56741 Celera Annotation	NM_012589.1
Inhba	inhibin beta-A;rCG45336 Celera Annotation	NM_017128.2
Ino80e	rCG39828 Celera Annotation;INO80 complex subunit E	NM_001013900.1
Iqch	IQ motif containing H;rCG58412 Celera Annotation	NM_001106830.1
Irf2bp1	interferon regulatory factor 2 binding protein 1;rCG54106 Celera Annotation	NM_001107483.1
Irf2bpl	rCG20822 Celera Annotation;interferon regulatory factor 2 binding protein-like	NM_001012470.1
Kat2a	rCG33366 Celera Annotation;K(lysine) acetyltransferase 2A	NM_001107050.1
Kat5	K(lysine) acetyltransferase 5;rCG47721 Celera Annotation	NM_001005872.1
Kat6a	rCG43075 Celera Annotation;K(lysine) acetyltransferase 6A	NM_001100570.1
Kat7	K (lysine) acetyltransferase 7;rCG34025 Celera Annotation	NM_181081.2
Kat8	K (lysine) acetyltransferase 8;rCG39280 Celera Annotation	NM_001017378.1
Kdm1a	lysine (K)-specific demethylase 1A;rCG30719 Celera Annotation	NM_001130098.1
Kdm1b	rCG43922 Celera Annotation;lysine (K)-specific demethylase 1B	NM_001107343.1
Kdm5b	rCG45958 Celera Annotation;lysine (K)-specific demethylase 5B	NM_001107177.1
RGD1560601	rCG38955 Celera Annotation;similar to Jumonji/ARID domain-containing protein 1C (SmcX protein)	XM_241817.6
Kdm6a	lysine (K)-specific demethylase 6A;rCG42878 Celera Annotation	XM_002730185.2
Kdm6b	rCG35441 Celera Annotation;lysine (K)-specific demethylase 6B	NM_001108829.1
Kiss1	KiSS-1 metastasis-suppressor;rCG46461 Celera Annotation	NM_181692.1
Kiss1r	KISS1 receptor;rCG29441 Celera Annotation	NM_023992.1
Klhdc8b	kelch domain containing 8B;rCG25743 Celera Annotation	NM_001007685.1
L1cam	rCG43874 Celera Annotation;L1 cell adhesion molecule	NM_017345.1
Lin28b	lin-28 homolog B (C. elegans);rCG58531 Celera Annotation	XM_001069344.2;XM_002728981.1;XM_002728980.1
Lphn2	latrophilin 2;rCG29068 Celera Annotation	NM_001190475.1;NM_134408.2
Lrp1b	low density lipoprotein-related protein 1B (deleted in tumors);rCG37761 Celera Annotation	NM_001107843.1
Maf	rCG51492 Celera Annotation;v-maf musculoaponeurotic fibrosarcoma oncogene homolog (avian)	NM_019318.1
Mbd4	rCG29635 Celera Annotation;methyl-CpG binding domain protein 4	XM_001059437.2
Mc4r	melanocortin 4 receptor;rCG46821 Celera Annotation	NM_013099.2
Mcm8	rCG27201 Celera Annotation;minichromosome maintenance complex component 8	NM_001106514.1
Tbp	rCG22973 Celera Annotation;TATA box binding protein	NM_001004198.1
Mecp2	rCG43788 Celera Annotation;methyl CpG binding protein 2	NM_022673.2
Mll4	myeloid/lymphoid or mixed-lineage leukemia 4;rCG54657 Celera Annotation	XM_002728730.1;XM_341829.4
Mx1	rCG52734 Celera Annotation;myxovirus (influenza virus) resistance 1	NM_173096.2
Nacc1	rCG51199 Celera Annotation;nucleus accumbens associated 1, BEN and BTB (POZ) domain containing	NM_134413.1
Negr1	rCG28747 Celera Annotation;neuronal growth regulator 1	NM_021682.1
Nell2	NEL-like 2 (chicken);rCG50753 Celera Annotation	NM_031070.2
Nfat5	nuclear factor of activated T-cells 5;rCG51528 Celera Annotation	NM_001107425.1
Ngf	rCG51853 Celera Annotation;nerve growth factor (beta polypeptide)	XM_227525.5
Ngfr	nerve growth factor receptor;rCG34900 Celera Annotation	NM_012610.2
Nkx2-1	rCG62381 Celera Annotation;NK2 homeobox 1	NM_013093.1
Nlgn2	rCG33115 Celera Annotation;neuroligin 2	NM_053992.1
Npffr1	neuropeptide FF receptor 1;rCG22050 Celera Annotation	NM_022291.2
Npvf	neuropeptide VF precursor;rCG52307 Celera Annotation	NM_023952.1
Npy	rCG52433 Celera Annotation;neuropeptide Y	NM_012614.1
Nr4a2	rCG37664 Celera Annotation;nuclear receptor subfamily 4, group A, member 2	NM_019328.3
Nrg1	neuregulin 1;rCG43164 Celera Annotation	NM_031588.1
Nrg2	rCG49337 Celera Annotation;neuregulin 2	NM_001136151.1
Nrg3	neuregulin 3;rCG38850 Celera Annotation	XM_002728367.1;XM_573873.3
Nrxn1	rCG61443 Celera Annotation;neurexin 1	NM_021767.2
Nrxn2	neurexin 2;rCG47633 Celera Annotation	NM_053846.1
Ntf4	neurotrophin 4;rCG54228 Celera Annotation	NM_013184.3
Ntrk1	rCG62762 Celera Annotation;neurotrophic tyrosine kinase, receptor, type 1	NM_021589.1
Ntrk2	rCG24111 Celera Annotation;neurotrophic tyrosine kinase, receptor, type 2	NM_001163168.1;NM_012731.2;NM_001163169.1
Ntrk3	rCG24846 Celera Annotation;neurotrophic tyrosine kinase, receptor, type 3	NM_019248.1
Nxph1	rCG28017 Celera Annotation;neurexophilin 1	NM_012994.2
Oas1b	2-5 oligoadenylate synthetase 1B;rCG21289 Celera Annotation	NM_144752.2
Oas1k	2 ' -5 ' oligoadenylate synthetase 1K	NM_001009489.1
Olfm2	olfactomedin 2;rCG31696 Celera Annotation	NM_001015017.1
LOC362855	P55;rCG49099 Celera Annotation	NM_207614.1
Pcdha1	rCG49385 Celera Annotation;protocadherin alpha 1	NM_199503.1
Pcdha2	rCG49535 Celera Annotation;protocadherin alpha 2	NM_199504.1
Pcdha3	protocadherin alpha 3	NM_053941.1
Pcdha4	rCG49388 Celera Annotation;protocadherin alpha 4	NM_053933.1
Pcdha5	rCG49235 Celera Annotation;protocadherin alpha 5	NM_199505.4
Pcdhac1	rCG49491 Celera Annotation;protocadherin alpha subfamily C, 1	NM_199509.1
Pcgf2	polycomb group ring finger 2;rCG32972 Celera Annotation	NM_001105836.2
Pcsk2	proprotein convertase subtilisin/kexin type 2;rCG27514 Celera Annotation	NM_012746.1
Pdyn	prodynorphin;rCG27094 Celera Annotation	NM_019374.3
Penk	rCG30511 Celera Annotation;proenkephalin	NM_017139.1
Phf15	rCG33417 Celera Annotation;PHD finger protein 15	NM_001106998.1
Phf21a	PHD finger protein 21A;rCG26487 Celera Annotation	XM_002729198.1;XM_342467.4
Piwil1	piwi-like 1 (Drosophila);rCG21861 Celera Annotation	NM_001108853.1
Piwil2	piwi-like 2 (Drosophila);rCG36825 Celera Annotation	NM_001107276.1
Piwil4	piwi-like 4 (Drosophila);rCG31738 Celera Annotation	XM_001072752.2
Plcl1	rCG22393 Celera Annotation;phospholipase C-like 1	NM_053456.1
Pomc	proopiomelanocortin;rCG62237 Celera Annotation	NM_139326.2
Pou2f2	rCG53823 Celera Annotation;POU class 2 homeobox 2	XM_341802.5
Prdm13	rCG55108 Celera Annotation;PR domain containing 13	XM_001071683.3
Ptger1	rCG51626 Celera Annotation;prostaglandin E receptor 1 (subtype EP1)	NM_013100.1
Ptger3	prostaglandin E receptor 3 (subtype EP3);rCG28575 Celera Annotation	NM_012704.1
Ptger4	prostaglandin E receptor 4 (subtype EP4);rCG51033 Celera Annotation	NM_032076.3
Ptgs1	rCG45926 Celera Annotation;prostaglandin-endoperoxide synthase 1	NM_017043.3
Ptgs2	prostaglandin-endoperoxide synthase 2;rCG46218 Celera Annotation	NM_017232.3
Ptpn22	rCG51823 Celera Annotation;protein tyrosine phosphatase, non-receptor type 22 (lymphoid)	NM_001106460.1
Rara	retinoic acid receptor, alpha;rCG33521 Celera Annotation	NM_031528.2
Gapdh	rCG30049 Celera Annotation;glyceraldehyde-3-phosphate dehydrogenase	NM_017008.3
Rarb	retinoic acid receptor, beta;rCG42182 Celera Annotation	XM_223843.5
Ring1	ring finger protein 1;rCG60940 Celera Annotation	NM_212549.1
Rnf2	rCG46168 Celera Annotation;ring finger protein 2	NM_001025667.1
Rora	rCG56655 Celera Annotation;RAR-related orphan receptor A	NM_001106834.1
RT1-A3	RT1 class I, locus A3;rCG60897 Celera Annotation	NM_001008830.1
Rxra	rCG45555 Celera Annotation;retinoid X receptor alpha	NM_012805.2
Rxrb	retinoid X receptor beta;rCG60716 Celera Annotation	NM_206849.3
Sec16b	rCG46058 Celera Annotation;SEC16 homolog B (S. cerevisiae)	NM_053571.1
RGD1311624	rCG39763 Celera Annotation;similar to KIAA0339 protein	-
Setdb1	SET domain, bifurcated 1;rCG51706 Celera Annotation	XM_002729082.1
Slc14a2	solute carrier family 14 (urea transporter), member 2;rCG41238 Celera Annotation	NM_177962.3;NM_019347.2
Slc17a7	solute carrier family 17 (sodium-dependent inorganic phosphate cotransporter), member 7;rCG54113 Celera Annotation	NM_053859.1
Slc1a3	rCG50959 Celera Annotation;solute carrier family 1 (glial high affinity glutamate transporter), member 3	NM_019225.1
Slc32a1	solute carrier family 32 (GABA vesicular transporter), member 1;rCG32373 Celera Annotation	NM_031782.1
Slc6a12	rCG30311 Celera Annotation;solute carrier family 6 (neurotransmitter transporter, betaine/GABA), member 12	NM_017335.1
Tac2	tachykinin 2;rCG59586 Celera Annotation	NM_019162.1
Tacr3	tachykinin receptor 3;rCG29005 Celera Annotation	NM_017053.1
Tcam1	rCG33774 Celera Annotation;testicular cell adhesion molecule 1 homolog (mouse)	NM_021673.1
Tdg	thymine-DNA glycosylase;rCG48952 Celera Annotation	NM_053729.1
Tdo2	rCG62781 Celera Annotation;tryptophan 2,3-dioxygenase	NM_022403.1
Tet1	rCG60615 Celera Annotation;tet oncogene 1	NM_001107643.1
Tet2	tet methylcytosine dioxygenase 2;rCG28664 Celera Annotation	XM_227694.5
LOC498664	similar to hypothetical protein MGC35169;rCG42965 Celera Annotation	NM_001017508.1
Tgfa	transforming growth factor alpha;rCG56170 Celera Annotation	NM_012671.2
Tgfb1	transforming growth factor, beta 1;rCG53954 Celera Annotation	NM_021578.2
Tgfbr1	transforming growth factor, beta receptor 1;rCG60369 Celera Annotation	NM_012775.2
Timp3	rCG49172 Celera Annotation;TIMP metallopeptidase inhibitor 3	NM_012886.2
Tmem108	rCG64118 Celera Annotation;transmembrane protein 108	XM_217247.5
Tmem38b	transmembrane protein 38B;rCG31976 Celera Annotation	NM_001014191.1
Tnfaip6	rCG37772 Celera Annotation;tumor necrosis factor alpha induced protein 6	NM_053382.1
Tnfsf10	rCG41345 Celera Annotation;tumor necrosis factor (ligand) superfamily, member 10	NM_145681.1
Tob1	rCG33246 Celera Annotation;transducer of ErbB-2.1	NM_133317.2
Tox	rCG30353 Celera Annotation;thymocyte selection-associated high mobility group box	NM_001108654.1
Tp53	rCG34931 Celera Annotation;tumor protein p53	NM_030989.3
Tra2b	transformer 2 beta homolog (Drosophila);rCG36570 Celera Annotation	NM_057119.1
Trim66	rCG40452 Celera Annotation;tripartite motif-containing 66	XM_002728800.1;NM_001191839.1
Usf2	upstream transcription factor 2, c-fos interacting;rCG54424 Celera Annotation	NM_031139.1
Vgll3	vestigial like 3 (Drosophila);rCG47013 Celera Annotation	XM_573239.3
Yy1	rCG27714 Celera Annotation;YY1 transcription factor	NM_173290.1
Zbtb16	rCG58097 Celera Annotation;zinc finger and BTB domain containing 16	NM_001013181.1
Zbtb17	rCG30874 Celera Annotation;zinc finger and BTB domain containing 17	NM_001012105.1
Zbtb32	zinc finger and BTB domain containing 32;rCG53796 Celera Annotation	NM_001109517.1
Zbtb38	rCG25658 Celera Annotation;zinc finger and BTB domain containing 38	NM_001012471.1
Zbtb40	zinc finger and BTB domain containing 40;rCG31514 Celera Annotation	NM_001191871.1
Zbtb41	zinc finger and BTB domain containing 41;rCG46407 Celera Annotation	NM_001191670.1
Zbtb43	rCG45758 Celera Annotation;zinc finger and BTB domain containing 43	NM_001012094.1
Zbtb44	zinc finger and BTB domain containing 44;rCG22801 Celera Annotation	NM_001034942.1
Zbtb45	rCG27427 Celera Annotation;zinc finger and BTB domain containing 45	NM_001107478.1
Zbtb46	zinc finger and BTB domain containing 46;rCG38441 Celera Annotation	NM_001107808.1
Zbtb48	rCG31239 Celera Annotation;zinc finger and BTB domain containing 48	NM_001013216.2
Zbtb7a	zinc finger and BTB domain containing 7a;rCG29146 Celera Annotation	NM_054002.1
Zfp462	zinc finger protein 462;rCG32014 Celera Annotation	XM_342840.4
Zfp483	rCG32013 Celera Annotation;zinc finger protein 483	NM_133422.1
Zfp566	rCG54299 Celera Annotation;zinc finger protein 566	NM_001134726.1
Zfp580	rCG22684 Celera Annotation;zinc finger protein 580	XM_218196.5
Ppia	rCG35781 Celera Annotation;peptidylprolyl isomerase A (cyclophilin A)	NM_017101.1
