# Supplementary material for: Epigenetic regulation of puberty via Zinc finger protein-mediated transcriptional repression
Source: Nat Commun. 2015 Dec 16;6:10195. doi: 10.1038/ncomms10195 (PMC4703871; doi:10.1038/ncomms10195)
Supplement: Supplementary Data 6 — Changes in gene expression measured by the OpenArray platform in the MBH of female rats at three phases of prepubertal development (infantile-PND14, early juvenile [EJ] - PND21 and late juvenile [LJ] - PND28), and seven days after targeting GATAD1 to this region in PND21 rats. [file ncomms10195-s7.xlsx]

## Sheet: Supplementary Table 6
Supplementary Data 6: OpenArray results*
Gene	GATAD1_19	GATAD1_20	GATAD1_24	GATAD1_26	GATAD1_27	GATAD1_28	GATAD1_29	PND14_5	PND14_4	PND14_7	PND14_6	PND14_8	PND14_2	PND14_3	PND21_18	PND21_17	PND21_15	PND21_3	PND21_4	PND21_1	PND21_2	PND28_32	PND28_35	PND28_34	PND28_20	PND28_21	PND28_22	PND28_24	PND28_28
Adam10	79.9632	76.8696	34.8175	40.6006	82.3378	5.68767	70.4204	39.8359	19.1888	47.5962	37.1024	32.0795	32.7748	40.9807	47.0204	33.3182	59.2287	38.7264	37.6413	22.1345	35.5982	33.1514	36.3805	40.6381	33.2546	38.2415	54.7204	27.1281	33.0554
Agrp	31.9373	62.6727	21.9667	32.145	31.4902	44.1857	34.09	42.7887	27.3639	52.0035	42.1564	44.3691	55.6289	54.3794	79.8889	49.2144	64.1954	32.2879	41.4828	37.5198	34.9394	35.757	49.9229	52.3048	47.2811	43.5576	60.3511	32.7147	34.9248
Aldh1a1	21.2428	19.285	20.0368	17.9668	20.1836	22.7386	21.3871	0	0	0	0	0	0	0	18.759	4.52335	13.9398	0	0	0	0	58.4992	29.6105	7.67292	26.4689	0.324089	68.3517	0	1.93694
Ash2l	5.75519	4.19945	2.97389	3.61771	4.73743	5.04453	4.26407	3.58879	0.298209	4.42652	4.50987	3.77105	6.00912	5.91076	5.61241	3.25008	8.40962	4.05671	4.08676	3.28843	3.83048	2.62319	4.71785	4.1919	5.81053	4.8085	9.22912	1.93628	4.36977
Bcl6	8.46524	4.28765	3.17835	3.88871	4.96885	4.05556	6.52467	2.04206	2.4989	2.02572	2.1016	1.96126	1.93656	2.47412	3.24433	2.84095	6.27368	3.26579	3.5076	1.64448	3.82525	2.69802	2.74365	3.16858	5.80286	3.06454	8.17483	1.51487	6.65053
Bcl6b	10.7256	3.95473	2.62912	1.71245	5.5577	4.82683	4.45069	2.23179	4.11795	2.02229	6.29373	7.43958	11.261	2.30572	5.18673	4.59993	6.77688	1.08921	3.1317	1.79704	2.80426	3.35921	2.41166	4.89652	3.35518	7.26938	5.32092	2.3887	2.39736
Begain	3.37107	2.78224	1.16565	1.51623	2.87221	1.96923	2.50716	1.76539	1.58574	1.98301	2.29576	2.13348	1.96127	2.35375	4.06897	1.57826	6.04379	2.34498	3.28894	2.96218	2.34216	2.57378	2.35101	1.41815	3.25135	3.97828	1.56026	1.05797	2.15888
Bsx	7.12224	8.35377	4.01436	3.66905	3.49027	5.50182	3.40426	2.28089	7.32586	3.64014	1.34195	4.9073	2.12232	7.47451	1.82812	2.34508	7.01156	1.22724	4.38788	4.32977	4.93421	4.8327	3.87415	4.14997	3.06501	3.40721	5.11413	2.51146	2.53575
Cadm1	1.28217	2.71799	2.05039	1.81653	2.08579	2.3207	4.22451	2.03643	2.56001	2.81363	2.04612	1.79521	2.63467	3.40972	4.99491	1.05376	4.46144	1.21267	2.76264	1.69905	1.79549	2.06341	1.50642	2.20806	2.91164	1.9196	2.78211	1.26264	2.6108
Cartpt	12.9352	12.5646	9.74214	8.95828	10.1406	11.0152	8.95828	0	0	0	0	0	0	0	10.5362	2.79935	16.0965	1.9873	11.7914	4.17378	2.54907	20.0219	4.81613	7.28221	11.2785	8.9137	26.8196	3.34562	4.86884
Cbx4	7.0189	6.36086	2.42079	2.56377	4.85858	4.95595	8.54268	6.62119	5.9395	6.5664	5.55873	6.05277	4.94799	5.1055	8.72915	5.82839	13.5498	5.53871	6.57229	2.94001	5.99551	5.67028	5.2082	4.71824	4.96903	4.29186	6.44093	3.05173	5.40036
Cbx7	58.7402	94.2123	41.9752	25.3919	42.1305	56.2714	56.6409	38.7018	37.0545	42.8455	15.8029	29.9459	17.7823	36.7477	81.084	25.8559	49.373	32.3608	52.0749	34.063	24.7781	20.1198	32.3348	62.9724	79.5265	74.1604	81.439	14.2173	44.8753
Cbx8	26.217	16.4346	0	0	7.17574	4.09268	0	13.3751	9.83076	17.4042	11.268	9.24731	12.663	19.0859	24.5297	11.619	28.3164	10.786	6.73475	8.81973	10.2359	13.5663	11.5147	11.7213	20.0017	16.6196	16.9123	7.75083	11.0362
Cd74	135.817	221.015	76.7765	130.791	94.5076	110.755	133.351	28.4803	0	18.9346	17.9436	24.6697	12.083	30.9851	222.96	50.8024	340.099	42.0896	50.0525	54.8449	6.77189	128.194	69.3103	192.673	116.285	81.1746	226.62	18.1532	41.1108
Crtc1	6.99865	8.2673	3.09317	4.94512	7.98099	6.91938	8.33567	4.08906	4.71269	6.01388	4.77524	5.25402	3.82896	4.00497	5.4219	3.39244	10.1102	3.41373	5.37626	3.53468	4.22336	3.82342	4.2343	4.21686	4.29361	3.93763	10.477	2.25281	10.4365
Cux1	0.40852	3.37857	1.15421	2.4138	3.88179	3.19742	4.66365	4.08113	1.64799	3.7727	2.59458	2.70689	3.3116	3.57904	2.54284	2.30624	6.94676	2.16676	2.68077	1.46597	3.75631	1.83092	1.90366	3.29749	1.8754	3.98436	7.03201	1.62743	4.69662
Dnmt1	1.81224	1.58147	0.520963	0.997728	1.58906	1.30215	2.22798	2.18117	1.92764	4.46785	3.88113	2.80706	4.39109	4.16942	3.90831	1.35237	6.40442	2.68727	2.32492	1.32912	2.05137	1.42906	2.06891	2.31078	3.08163	3.42683	4.67928	0.689783	4.40759
Dnmt3a	2.09414	4.53436	4.44447	4.42101	7.08189	3.35773	9.31525	1.83545	2.01571	5.3829	3.14646	2.56374	3.88802	3.73038	2.99719	1.98536	21.7014	1.99571	2.62512	1.77544	2.11939	1.72787	1.39023	1.48357	1.75935	1.72543	30.2298	1.29862	1.32591
Ece2	35.1844	16.0104	13.5169	20.081	33.7861	25.5309	43.3123	14.7255	18.3084	12.6779	13.2158	11.496	13.6952	15.3975	16.7199	10.6998	26.6791	13.4028	17.6113	15.5062	15.4857	19.7313	13.9988	11.3219	23.2663	20.3834	34.3144	7.07023	10.6336
Eed	0.733241	6.579	3.95544	4.66234	6.08184	4.41402	11.1568	6.42636	3.65141	6.80242	5.46389	3.27584	5.2548	11.3576	7.18503	2.6016	13.1423	4.66121	2.52214	4.00275	9.04028	3.20971	6.17865	6.51592	2.44591	7.8101	9.8507	2.01643	7.3111
Eefsec	7.41179	8.19735	2.98659	1.06921	5.33572	3.75845	4.34938	0.261272	0	0.523922	0	0.135919	0.351648	0.35043	1.65044	0.831571	3.08236	0.493353	0.734052	0.231843	2.3364	2.03925	1.56717	2.08738	2.42427	1.63637	29.7783	1.12744	1.44518
Egf	5.3991	29.7604	5.7724	3.95714	5.17932	8.83509	10.3188	6.04018	1.31183	4.21676	8.56765	5.11128	10.6475	3.2645	19.4034	3.49535	10.8651	1.49159	5.85666	0	0.640279	0.854687	4.04677	10.3455	13.8878	3.4023	13.2754	0	5.76129
Egfr	3.93641	5.76617	3.07603	2.29041	3.12683	2.20814	3.34739	2.64256	4.45104	3.16696	3.01529	2.89187	3.77554	4.82477	2.98153	2.12322	5.13328	2.46244	4.66729	1.83411	1.31235	2.2769	1.68535	2.80346	3.15003	2.09701	4.79477	1.7839	1.2483
Ehmt1	16.5407	14.34	5.50969	5.4813	5.9403	6.41253	7.12895	5.04109	3.6986	7.28329	7.68448	6.79253	7.10831	10.7771	5.85108	4.21739	8.22649	2.23578	4.77	2.41472	3.90692	3.2976	8.59825	4.10479	17.2885	9.06867	24.6286	1.94769	4.20518
Ehmt2	7.27685	6.39759	2.85011	2.62032	3.81107	7.04234	9.27927	0.18915	0.347492	0.213059	0	0	0.355114	0.679809	0.634517	0.0712831	1.81089	0.434802	0.816833	0.407639	0.771536	1.25028	1.29292	1.38794	1.72795	1.73196	29.7629	0.783415	1.20568
Ep300	3.97131	4.1802	1.17238	1.80978	2.8634	2.27259	3.83797	2.16979	0.966027	2.1945	2.25723	1.86884	3.10974	3.02534	4.66793	2.36753	5.38076	1.04482	2.36881	2.01601	2.3746	2.85373	1.94516	2.44854	3.1614	2.85152	4.26526	1.28798	1.87941
Erbb2	19.7304	5.35898	1.05412	2.63631	5.02835	2.37835	3.03334	3.86319	5.56824	4.3815	4.39389	3.11242	5.97943	2.71265	6.33528	5.70601	9.11294	2.28412	3.31445	2.76962	0.808511	3.30256	11.9162	10.2696	2.81683	2.63884	16.563	0.84808	1.93386
Esr1	5.26313	3.58351	2.22823	2.56369	2.69875	3.80743	3.72735	1.17043	1.61183	2.87946	1.2525	1.46272	1.17772	2.45582	3.05825	2.96987	5.12641	1.93534	1.53085	0.91915	2.14888	3.22104	1.91124	4.1925	3.9011	1.15855	4.59666	1.38044	3.25592
Esr2	6.06322	5.68624	1.94184	1.11509	3.40194	4.35222	3.46226	2.49815	1.97751	3.99245	1.69182	1.41846	1.41624	3.1357	3.48864	2.21557	3.48654	2.40091	2.85046	0.732887	1.84263	2.90774	3.28115	4.36929	4.14449	3.43832	30.9053	2.22621	3.3019
Ezh1	4.81478	3.80857	2.09318	3.29735	3.14143	3.91838	5.09272	2.73825	2.14224	2.25272	1.79578	1.78037	2.7055	2.317	4.69487	2.56006	8.09846	1.39285	2.20012	2.12786	2.29005	1.67637	2.39345	2.5553	4.94836	3.74076	3.90585	1.07544	3.11762
Fgf1	3.487	4.33505	3.54438	7.03372	5.52417	5.67792	5.0246	5.16277	3.18696	4.18685	5.0875	2.89436	4.60198	4.43715	13.577	1.51038	16.8967	6.91741	5.7168	3.75917	5.93869	7.72192	4.34804	6.45482	11.3161	10.0532	12.0595	5.06757	7.8194
Fgfr2	3.36213	6.63704	3.01007	5.60776	5.61187	7.08484	5.81678	3.96953	3.61174	4.21415	2.33366	3.54253	3.76277	3.92623	6.44781	3.28718	10.1743	2.75075	2.52576	4.00306	2.7931	5.72309	3.11045	4.02559	3.78488	4.00779	6.4337	2.58899	2.93865
Fktn	15.3363	8.01645	0.604468	3.86005	13.8159	3.57339	0.686076	4.4615	4.50404	4.63195	4.53017	4.43873	4.52281	4.53363	5.04267	4.36496	6.68403	4.16829	4.32952	4.17833	4.58814	4.54471	4.61145	4.22158	5.25347	4.99069	40.8175	4.08326	4.49055
Gab2	4.66661	3.05278	1.95543	2.54149	3.66418	2.83878	2.85869	2.27982	1.82968	2.85488	1.21117	2.08488	2.23443	3.69134	2.25882	0.917443	4.90146	1.72426	2.80307	1.2569	2.06146	1.89219	1.24526	3.39838	2.51906	2.68801	3.58045	0.805515	3.48959
Gabbr1	19.3107	65.1887	28.8589	29.4649	57.423	46.6706	56.0796	31.8351	33.5552	33.9773	32.9311	32.091	33.1169	34.9721	33.0792	32.9684	38.3009	32.0949	33.8834	32.0967	32.535	24.9073	25.2934	25.3579	27.4934	26.5723	124.831	24.5852	24.5591
Gabra2	7.2961	3.58462	2.65856	3.60846	6.63937	4.8575	4.56117	0	0	0.520619	0.423538	0	0.440045	0.511088	0.635069	0	1.62156	0	0	0	0	0.783097	1.06985	0.89077	1.83401	1.05598	29.169	1.00279	0.724752
Gabrg2	2.7994	0.968664	1.18829	1.88885	2.33636	2.76383	3.5667	2.30709	2.30576	2.76946	2.26383	2.47844	2.31368	3.19522	2.47208	2.07836	4.88568	1.58798	3.87334	2.21664	1.72832	1.92511	1.97203	1.99294	2.35645	3.47801	1.66847	1.20403	2.01759
Gad1	0.723361	1.94527	1.29769	1.85286	1.19309	2.16901	1.52557	2.34964	0.123132	3.61152	2.10815	2.25404	3.03651	3.04933	3.16931	1.98898	7.91184	1.16708	4.58068	0.557914	2.0466	2.66397	4.16499	1.28038	5.14677	3.58716	4.89663	0.574166	2.09116
Gadd45a	6.88844	4.61729	3.88173	3.17967	3.95678	3.50896	7.30933	0.754439	1.14845	1.04283	0.253396	1.375	1.05798	1.70555	3.07754	2.13627	22.3828	1.78881	2.96416	2.22303	1.85423	2.79663	2.82968	3.0879	3.40662	3.03106	31.4559	1.65849	1.39271
Gatad1	2.12986	1.66866	1.28982	1.82365	2.05802	2.09362	3.12348	1.56821	1.43242	2.64127	2.04297	2.13841	2.25494	1.94087	2.71238	1.76303	3.73709	0.92513	1.86927	1.32439	2.26903	1.55089	2.08237	1.97464	2.19612	1.75575	2.93427	1.18076	3.14023
Gls	98.9957	95.7734	51.9718	57.9956	101.469	21.6302	89.0559	47.6593	0	83.3593	50.8155	30.1391	32.9845	30.5388	59.736	31.2973	101.728	24.2702	52.203	0	37.7261	11.0282	36.8465	56.4336	70.3945	59.1376	62.9873	6.44193	36.7588
Glud1	28.7128	77.0864	52.8339	25.3753	100.274	23.7535	88.3765	7.17347	8.76863	7.39567	7.36166	7.32903	7.63686	7.45775	8.39286	6.59311	13.6338	5.57058	7.32978	5.35378	7.12471	6.7724	6.34273	8.13382	10.3495	8.77594	15.7714	3.74597	5.04258
Glul	56.8476	22.5174	28.2967	21.6224	40.6189	37.9776	28.2	37.6835	20.0397	42.8053	45.1794	28.5774	30.0457	36.6592	58.6198	30.857	63.3625	36.2161	37.1246	24.271	48.9892	1.41831	43.4764	45.5388	66.8983	40.7158	52.3898	17.5816	32.7727
Gria1	4.92451	3.63998	1.83549	1.76301	2.9685	2.68915	2.25966	1.55157	2.15792	2.77704	2.45216	1.66775	3.10569	2.70588	3.17847	1.76809	4.49046	2.56175	2.40402	1.55667	2.1393	2.00945	2.56183	2.19028	4.09384	2.47754	5.62821	1.14302	1.05742
Gria2	5.27328	1.66039	1.47039	1.59481	3.46142	3.53054	2.95921	2.9193	1.7169	4.74342	4.06867	2.8596	3.3532	3.0785	3.59089	2.2201	2.18928	2.50898	3.50232	1.00759	3.53411	1.28178	2.97896	3.04771	3.4379	3.069	3.27915	0.964216	3.12911
Gria3	14.2303	4.01	2.03095	3.98704	7.82996	9.97298	7.47381	5.55063	6.31952	6.89408	5.89603	6.0688	5.63543	7.4066	5.86068	4.5397	34.4081	5.90009	6.30442	4.86874	5.31979	5.25145	6.06435	5.53259	7.31668	5.7329	8.6099	4.31209	4.98402
Grik5	36.023	17.0588	10.894	8.29549	15.6209	14.5539	13.0709	17.3851	0.884784	23.4987	19.6114	23.3121	10.3694	14.1165	19.6488	11.4005	28.0432	18.9987	21.3881	13.8911	20.2543	0.424427	22.0179	18.9032	18.6216	16.8575	19.605	9.6159	13.8438
Grin1	6.85246	1.82526	0.956669	0.658757	1.95295	2.5914	1.99395	1.69404	1.78758	2.12345	1.88151	1.87884	1.67173	1.9232	3.13605	2.31226	22.184	2.90903	2.95477	2.40898	3.24468	1.56116	1.90384	1.8143	2.99389	1.95061	3.91709	1.1115	1.16668
Grm5	3.17261	5.20877	2.11599	2.16284	3.26197	2.38017	2.49666	3.59528	3.08923	5.25952	2.9864	2.7805	4.12614	4.22848	3.88556	1.88552	4.01626	2.64208	4.31002	2.95192	3.25256	2.36746	2.48722	2.46356	4.77886	2.55552	6.01283	1.55452	2.27277
Grm7	5.58805	4.21739	0.605274	1.70964	5.08831	2.86087	2.24901	3.48959	2.53285	3.61483	4.04213	3.39748	3.77507	4.33085	4.90456	2.63906	2.4095	3.38655	2.71088	3.79923	4.92152	3.3455	1.94683	1.98268	3.30338	3.54607	3.49404	1.52418	4.26684
Hdac1	5.14344	2.39104	1.31122	1.20478	2.14761	2.55378	1.21199	1.92315	1.31426	2.26855	1.75622	1.14087	2.2791	0.791581	3.42628	1.5669	4.84975	1.05994	2.0075	1.10069	1.2508	1.04969	1.98125	2.5683	3.38811	1.32082	6.24843	0.442203	1.16049
Hdac2	7.25773	5.33074	3.47624	6.62496	5.17651	6.74141	6.95615	7.33675	4.05311	8.71159	8.14169	7.02491	6.49138	7.70506	7.28648	4.43628	6.5413	6.22356	7.19423	4.79896	6.35801	3.65426	4.90607	6.50627	6.39899	5.45495	9.61167	3.91043	6.55243
Hdac3	4.02399	6.26655	2.49612	2.62713	4.43938	4.50384	3.61693	0.325288	0.402724	1.05494	0.298097	0.480724	0.488806	0.825045	0.918217	0.399141	1.76926	0.153475	0.0561633	0.187173	0.558544	0.943045	1.11319	1.16138	1.83003	1.34128	29.1893	0.641648	0.761605
Hdac4	220.791	213.913	205.284	208.671	220.234	212.663	221.937	87.1006	0	194.445	0	166.244	83.3256	67.3179	376.892	179.629	332.273	151.724	86.7748	37.4395	151.964	1.34557	336.298	281.514	310.669	217.295	523.383	54.9049	121.546
Igf1	67.5264	58.0091	13.4819	22.192	16.6248	77.2152	55.5596	24.8219	25.1752	24.9272	23.8628	24.261	23.9029	22.8736	32.3244	23.3863	36.5639	18.903	26.4992	21.7217	21.8827	23.0952	25.5214	23.4467	33.3786	26.1221	42.3171	18.8144	19.2575
Igf1r	28.6098	26.8322	22.1491	25.0057	25.2231	27.8726	26.725	11.3249	0	33.8101	19.5747	19.1238	10.1509	14.4393	28.925	18.3806	16.3652	18.4964	27.0138	12.4784	33.6915	8.53348	31.4781	27.8987	33.621	24.8355	52.4642	14.6998	24.6583
Iqch	83.3241	39.6388	0	5.93512	45.1019	0	33.1957	95.6604	62.8422	78.8813	89.1397	66.0263	74.7708	70.3163	66.1578	91.7297	58.3808	89.011	82.0369	64.2056	84.8724	52.125	80.9177	88.8788	86.0305	65.9362	86.7119	69.1594	80.0846
Irf2bp1	7.8534	5.39248	2.85188	3.08046	0.553837	1.85957	3.60117	4.19699	4.79103	4.71732	4.1144	4.22976	4.04388	4.81209	5.07336	4.9056	26.2463	3.91438	5.01125	3.93755	3.92408	4.46651	3.91895	3.5462	2.68408	2.83844	5.1832	2.86906	2.75665
Kat2a	7.81854	5.78835	3.40328	3.3537	6.40593	4.02549	3.95153	0.566618	0.6887	1.12173	0.361811	0.0137024	0	0.88798	1.09434	0	1.65468	0.337273	0.99914	0	0.410012	1.05915	1.10601	1.0242	1.42562	1.38325	29.4252	0.684727	0.846976
Kat5	7.3289	6.46118	3.38465	1.9341	2.87741	5.27673	3.23841	0	0.251482	1.44971	0.259497	0	0.835247	0.443253	1.26002	0	2.06478	0	1.38026	0	1.20066	1.07117	0.803919	0.833276	1.3047	0.831615	29.4062	0.875335	0.71272
Kat6a	8.88459	4.50382	0	1.49291	2.46374	2.5068	3.35898	2.79572	3.0194	3.08157	2.43645	3.17731	3.04569	3.58706	4.26163	3.14725	23.4458	3.18865	3.76357	3.32065	3.41564	3.7762	2.50207	3.1126	3.96555	2.79514	3.84685	1.73929	2.48202
Kat7	22.3054	17.7971	15.3792	15.6258	17.3399	15.4422	19.7245	10.303	0	24.6434	14.0344	11.015	20.4163	11.2041	27.7886	14.1522	22.9656	19.7003	20.9963	11.5462	24.1623	17.2807	10.7077	17.32	25.8105	19.0122	26.9692	9.78985	19.0118
Kdm1a	5.36664	2.1092	1.66752	1.33656	2.58444	4.18666	3.74466	3.00784	1.87835	3.76071	3.00906	2.06139	4.66821	5.02926	4.18643	2.01603	8.24466	2.50053	5.15868	3.01598	3.70202	3.62188	3.11084	2.13952	3.01761	2.87082	3.04277	1.58607	2.38349
Kdm1b	3.46543	0.589662	2.43038	1.28152	4.52722	5.41577	3.03758	2.37201	5.28638	3.70886	4.18349	1.52359	3.71991	4.7371	4.48558	2.26731	6.16243	3.079	4.35865	3.81736	1.60097	4.56671	2.85443	2.95876	4.38655	2.27014	4.57196	1.87027	2.142
Kdm5b	10.1964	7.08798	4.3067	6.32332	8.01424	8.37177	9.39736	7.87664	3.47914	7.22825	8.90235	7.46071	8.06149	10.9983	11.1883	9.3261	13.371	9.22018	12.8981	5.80465	7.44889	10.0274	8.97999	9.30194	7.59125	8.93501	9.42158	3.38968	10.2512
Kdm6a	5.95089	3.21547	1.82724	3.53733	3.85894	3.8383	4.15744	3.11102	2.11294	3.88213	3.56676	3.41106	5.8518	4.27115	6.24413	4.35	6.24847	3.13065	2.93781	1.98135	3.8525	0.728305	5.20521	4.62343	4.56441	3.38593	9.24514	2.02354	3.90523
Kdm6b	7.33458	4.83189	3.22041	2.76924	4.74011	4.09173	2.54414	4.76372	4.0913	3.98065	2.9944	2.99663	3.33483	3.79815	6.05129	3.71901	8.73367	2.75423	2.71311	2.45997	3.23489	3.56948	3.20475	3.86749	3.96308	3.97509	2.16374	1.43518	2.49596
Kiss1r	7.05695	1.69023	1.82309	2.17489	9.00527	5.15973	6.93866	6.76958	1.62022	5.24101	5.37061	1.52646	2.4517	3.72015	7.27904	3.22592	7.55385	2.8252	6.10537	2.82174	3.76754	6.44233	2.90855	2.32462	3.9124	1.51339	10.9195	1.45406	6.61585
Klhdc8b	20.5265	38.5117	22.5545	16.0375	11.6288	34.7954	18.1627	14.065	14.394	15.0735	14.8185	15.5161	14.6391	13.2894	17.6054	11.6182	16.1841	15.2251	14.1504	12.8432	19.969	13.9882	15.3549	13.8193	16.0529	13.0981	22.6585	13.714	11.0131
L1cam	5.06823	3.71492	2.9815	2.57825	4.28239	4.29423	5.18151	0.378705	0.292753	0.929902	0.507282	0.165978	0.703215	0.430536	0.467331	0	1.64688	0.084262	0.673166	0	0.26262	0.944472	1.01266	1.0142	1.28426	1.05116	29.1149	0.547219	1.12051
Lphn2	7.17972	4.30744	2.15962	3.39666	6.64533	4.4988	3.88328	0	0.907326	0.721	0.244172	0.671342	0.483585	0.766637	0.157585	0	1.23082	0	0.670418	0	0	0.776422	0.56753	0.697221	1.46254	0.789572	29.0712	0.594954	0.990578
Lrp1b	9.25876	3.39548	0.84495	2.38448	4.2687	3.53406	4.34296	2.45731	1.25692	3.7482	4.49237	3.29566	6.48936	7.20368	4.07458	1.72198	10.3467	3.80008	6.08882	4.3563	5.69239	1.85886	4.29135	3.75714	3.6347	3.53256	5.04507	2.05833	2.76072
Mbd4	9.1814	25.2526	4.20203	6.23461	13.9099	21.1824	14.3859	8.52712	6.98315	10.5736	10.6729	12.6667	4.17115	8.83942	7.61349	2.11763	30.6103	4.57589	16.5308	9.78469	13.1349	17.3049	1.15798	9.45369	8.06551	7.44207	18.2956	9.03531	6.97869
Mcm8	19.0294	8.06156	6.15531	5.84351	8.02294	6.42721	8.76352	11.1834	4.28686	9.16928	0.755028	4.57265	12.0909	8.14195	0	0	36.8379	3.32208	39.0539	0	20.2271	3.03697	2.70395	10.1621	20.0957	2.06755	16.6915	0	11.1173
Mecp2	78.8838	75.7943	33.7977	39.5732	81.2554	4.70627	69.3537	37.7469	27.0886	34.6091	41.2222	34.8948	32.5223	27.7174	45.198	33.3474	42.5035	24.1349	34.2137	27.7677	35.1718	29.5862	25.4989	32.6013	36.3404	44.8353	54.5124	24.0386	40.2338
Mll4	76.9644	73.8801	31.955	37.7207	79.3319	2.91314	67.4505	36.4226	36.649	34.8573	31.2169	37.3759	33.9971	34.5809	37.8113	28.7533	42.378	35.4645	33.5399	35.305	31.7627	35.0624	35.3453	35.1053	31.0577	34.3868	37.0472	31.2948	32.3673
Nacc1	10.9289	11.3272	1.50028	1.65614	5.59222	3.97781	3.42382	0	0.288597	0.597963	0	0.0100347	0.664157	0.252855	0.631867	0	1.73621	0.135012	0.59987	0	0.238163	0.817213	2.06418	0.985436	1.4898	1.33187	29.5608	0.621133	1.1353
Negr1	198.908	190.83	187.69	187.671	191.674	191.077	192.307	345.752	234.119	512.261	400.332	350.175	433.158	368.414	417.709	217.655	62.9578	228.516	345.823	160.128	254.496	162.99	237.706	305.608	342.442	235.042	113.665	0	320.499
Nell2	11.0014	14.2996	4.48389	2.10684	5.40776	1.99929	3.41984	3.59979	2.18366	9.95034	6.33208	4.8243	2.87259	5.08082	10.7378	5.07659	11.7247	2.48959	6.93091	3.06962	5.16764	4.81441	8.98636	4.85436	13.0324	8.67897	19.7625	0.691595	4.37602
Nfat5	25.5796	21.7578	15.735	14.404	19.5684	18.2545	24.8591	17.0936	9.88322	13.6919	18.025	9.07641	15.1052	11.7548	24.9823	15.4638	19.1368	11.8879	0	5.79208	13.9585	13.7942	21.4675	20.3178	29.0412	24.7406	27.9899	1.33645	28.8463
Ngfr	6.7553	4.86442	5.63284	2.12051	6.85707	3.51538	6.61182	8.00295	5.07667	7.60676	2.35045	3.72754	3.47482	0	15.6365	0.805794	14.5755	3.35214	9.31165	1.82182	3.67061	4.93236	6.744	5.2695	10.4063	4.39136	11.8008	0.832678	1.81302
Nlgn2	5.74149	3.51481	3.35944	3.8386	4.81297	4.16969	4.68229	2.64011	2.30854	3.58054	3.34981	2.83897	2.24032	3.08434	4.09402	1.66917	3.74352	1.49099	3.64364	1.28908	4.15732	1.95408	3.63768	3.03405	3.14064	3.43834	3.09502	0.13287	4.61155
Npffr1	46.4973	60.5226	33.7335	20.0215	61.2534	42.7538	18.3961	29.8822	32.24	33.3274	29.0467	32.2132	26.6029	28.2588	35.5181	30.6781	43.42	30.1563	31.7333	24.8733	28.3268	34.4887	27.9705	25.8831	40.3448	23.5303	47.5965	27.1289	24.2601
Npvf	5.28522	5.73771	4.12488	3.61813	4.1828	4.23487	5.44128	2.55032	4.5422	3.21113	3.36681	3.80616	4.59996	3.62293	7.79294	5.7705	8.92603	3.56469	3.4176	2.37737	2.70997	5.70547	3.44905	4.55337	5.48999	4.99363	9.42398	1.90766	4.08
Npy	8730.64	8533.79	3941.38	4666.8	10130.2	0	8108.66	3408.14	3409.25	3408.06	3409.42	3408.75	3411.23	3409.34	3416.51	3410.83	3428.79	3404.32	3406.15	3403.5	3405.17	3408.68	3408.91	3409.08	3411.06	3410.72	3407.27	3405.95	3410.64
Nr4a2	35.7482	16.2965	11.3214	14.8155	7.98707	11.2034	24.2384	6.2378	8.01674	7.395	12.7798	6.09339	7.00715	10.7638	5.43175	6.43957	41.7819	4.79862	5.31046	4.56945	5.77275	7.22751	6.44222	6.46038	8.56611	8.82554	11.4383	5.55814	11.4661
Nrg1	5.89211	3.80206	2.45083	3.96969	4.74324	4.95756	8.37753	3.95789	3.77622	4.22151	2.28307	2.3484	2.33796	3.66222	4.45898	1.7593	6.81902	3.64184	3.38559	2.28607	2.45101	4.08589	4.32001	2.78849	4.74457	1.25771	6.77367	1.0259	4.03788
Nrg2	0	15.7026	6.36792	4.40599	13.4336	5.26936	0.555048	10.5894	8.16314	11.9885	14.6059	5.9858	4.82257	9.53367	9.49425	7.14377	14.5878	10.1125	13.2626	10.1625	3.77002	10.6601	13.205	7.67846	7.16288	8.59353	10.0579	6.40742	5.20077
Nrg3	4.65796	3.6323	2.515	2.4353	3.2841	3.46866	3.07073	2.53767	3.65029	3.89632	3.2518	3.05864	3.15623	3.14474	2.29504	1.59866	4.62378	2.44048	2.58469	2.14045	3.12958	2.15483	1.04685	2.13933	4.45553	3.32973	5.63033	1.39841	2.7338
Nrxn1	4.91324	5.28882	2.69727	3.50622	4.05806	6.8075	9.53625	5.45237	2.98924	5.74029	6.69312	4.24913	7.27436	6.26935	5.68241	3.08032	10.0789	6.3838	3.3107	1.65529	8.37955	3.31864	3.09353	3.45514	5.07684	5.55556	12.841	0.628529	8.96456
Nrxn2	0	188.73	52.9781	30.5222	123.721	139.481	96.5611	175.656	176.943	178.563	177.828	175.999	177.405	177.137	178.403	174.525	181.411	175.522	177.71	175.891	176.952	175.857	177.675	176.146	179.637	176.19	185.26	173.676	173.173
Ntrk2	4.00523	2.54554	1.40661	1.75636	2.19725	2.21444	2.46372	1.81499	1.58282	2.2119	2.00243	1.72832	2.0217	2.19957	3.77799	1.94311	1.84032	2.04034	2.76479	1.32467	2.21971	2.2305	2.57574	2.98456	3.28607	2.91315	1.06217	0.559744	3.65464
Ntrk3	3.42413	3.27002	1.7009	1.78369	2.6465	2.31551	2.62088	2.85925	3.04387	3.81353	3.5596	3.29996	3.00833	3.56629	3.44548	1.91033	4.84422	2.54129	3.51117	2.44115	3.16245	1.98528	2.05011	2.41645	2.97085	2.81287	4.6891	1.16726	0.879135
Nxph1	0.701275	2.81508	1.67515	2.14839	2.37484	2.62486	3.20747	2.8259	2.39821	4.58507	2.74196	2.63453	3.23912	4.61715	2.98105	1.96068	4.3454	2.99084	4.19232	2.96934	2.69072	1.64023	1.73168	1.82105	2.5733	3.17222	2.77455	1.2126	3.87125
Olfm2	87.4266	66.9632	28.7288	9.50401	22.3277	29.0791	19.9715	32.3393	32.4367	31.0469	31.6369	31.7271	31.9424	32.6536	34.1211	31.4247	36.9634	30.9294	31.419	30.4277	31.4932	24.9551	23.9355	25.1654	26.8735	25.1793	119.015	23.5479	23.721
Pcdha1	10.3673	6.01767	10.084	6.97616	8.69332	5.11684	6.73804	9.1935	15.1995	9.17431	16.4388	5.54379	7.40906	6.17893	4.58257	5.17227	7.45827	1.9118	8.93191	8.22511	3.87071	5.21075	8.61711	5.32722	10.1138	5.13329	13.5945	0.391146	8.61552
Pcdha3	3.85493	0.947894	1.47244	1.67623	3.47294	2.00512	1.5227	3.46686	3.56715	6.16986	4.79471	6.98706	5.24846	6.1214	6.29704	4.16995	8.82666	2.40863	4.08957	3.46293	3.57082	2.86303	3.10464	2.82708	4.31821	2.89136	4.64236	1.34958	5.552
Pcdha4	5.35705	5.48556	2.59784	2.4924	0.481166	5.40647	3.64733	8.55133	3.30366	9.6027	6.82527	4.20614	9.44044	7.10281	5.65368	4.27114	10.2583	6.03629	5.39337	3.16513	4.83778	4.40223	5.68626	3.62866	2.69169	5.61123	4.96961	1.51118	7.77808
Pcdha5	22.7832	15.0936	8.86813	4.27506	9.7089	29.5869	9.64736	6.79291	13.7724	9.4675	3.33979	8.52285	7.0288	7.06794	6.58628	4.43684	7.10827	5.71597	10.1876	6.40684	8.64803	3.42019	4.20229	5.87068	9.95497	6.95066	5.47324	4.93519	7.07593
Pcgf2	3.72538	2.11699	0.853975	0.0853918	1.98841	0.228903	3.42419	3.21592	2.94455	3.35669	3.01058	2.77461	2.46244	2.39898	3.83383	3.49944	22.9073	2.9117	3.5131	2.96543	3.49025	2.29909	2.41874	2.56519	2.32317	2.59691	2.40236	1.53021	1.94068
Pcsk2	2.67102	1.05709	1.44143	1.9611	2.24194	2.21554	2.32851	2.31971	1.62129	2.79261	1.7269	1.46812	2.01665	2.19928	4.91241	2.0827	6.01623	2.112	2.6441	2.50104	2.65405	2.80166	2.61106	1.94671	3.45522	2.82864	3.04786	1.60522	2.71084
Pdyn	2.78535	1.96655	1.42805	1.60813	1.9256	1.97458	1.9256	1.49663	1.61683	1.38544	1.59088	1.72512	2.3022	2.01381	3.65372	1.98284	5.29494	1.45203	1.42806	1.79101	1.00406	2.49575	2.94461	2.04418	3.05323	2.57124	5.07136	1.16954	1.28874
Penk	9.97277	11.4181	11.4713	9.63181	18.6775	14.8126	32.8182	20.1642	23.8996	26.4553	20.6322	14.5123	15.9519	22.8466	20.7745	16.6073	28.7497	18.3359	28.3757	22.2983	24.5733	20.9862	16.887	17.7311	23.1511	19.5613	34.7258	8.20208	30.7917
Phf15	5.36095	3.34356	4.24843	4.07699	5.66836	4.88961	6.47116	0.459994	2.82747	1.44803	1.50568	1.05577	1.07229	2.74823	8.19614	3.2554	10.6739	5.206	3.64657	3.1545	3.83692	3.8791	4.1384	3.25385	7.7068	5.95362	11.1292	3.02068	6.9093
Phf21a	3.39838	2.44875	3.38211	3.0468	2.53529	2.78782	3.95653	2.53807	1.53523	1.78454	2.1143	2.00654	2.08767	2.0358	3.63237	2.837	7.20604	2.61741	7.08923	1.27154	2.27952	2.73057	4.10623	1.30269	4.16717	3.38473	4.41794	1.63699	3.26778
Pomc	48.3099	66.867	49.6602	9.80527	28.8005	39.6434	24.6618	37.3531	36.5455	37.717	36.094	38.9511	36.4799	36.9528	45.6744	38.0476	51.9084	36.8621	35.8336	33.5424	37.2148	59.9093	56.4084	51.8005	36.0059	29.2464	68.4488	27.9287	28.2758
Pou2f2	24.5106	40.3916	37.3516	25.3681	23.3698	57.2471	42.0451	31.5757	15.0307	30.2992	31.5519	16.4936	22.1139	23.1384	23.8637	14.6202	50.9535	11.732	34.3199	6.39046	20.5555	14.4843	23.6319	26.445	39.7184	20.734	22.2433	3.0923	45.5766
Ppia	50.588	49.7618	45.0024	46.5903	45.8613	47.0933	47.7757	77.6598	115.479	126.435	151.397	70.7622	76.0274	82.0048	106.955	32.7876	52.7712	59.7734	84.4747	68.1478	73.3032	55.5008	64.0158	45.0392	71.8608	38.4069	59.9542	31.8246	41.7537
Rara	3.01085	3.64038	2.06672	1.91698	3.89655	1.52394	0.838952	3.30115	3.39408	3.12437	3.10831	4.49512	4.3286	3.71549	4.14172	2.038	6.01606	2.43673	2.31485	2.46614	1.92797	4.06298	2.17106	3.77891	3.64553	2.06145	6.38158	1.75885	2.44434
Ring1	0	69.4608	27.5287	33.2954	74.9134	0	63.03	33.8054	36.4846	33.5245	32.9423	34.4218	31.3011	32.0673	33.4298	29.6071	42.8296	37.616	32.0046	31.4791	33.1606	37.3093	34.233	33.5834	36.2553	31.8531	36.9545	30.7569	32.885
Rnf2	0.259077	9.31646	1.5334	2.07509	7.59836	4.6794	2.97081	4.33038	1.767	6.07423	3.5036	2.86212	4.44186	8.63078	7.87622	4.05237	5.9073	1.82083	2.73756	2.15568	4.36586	2.51311	4.83399	3.40423	4.29696	3.7163	2.82559	3.03134	4.08015
Rora	22.2706	16.3922	3.09815	3.4856	20.7865	8.64671	14.8497	15.4206	11.1735	19.9314	15.4398	14.1964	13.2787	11.816	17.9603	9.19568	28.7889	12.8596	15.1794	11.7121	17.7342	13.732	8.95023	30.5873	14.1398	14.8109	26.075	7.52809	14.2888
Rxra	11.8126	8.2143	2.80697	2.68568	6.57766	5.11524	3.47939	4.98011	6.63562	5.42918	4.0271	3.22815	4.88889	4.65588	10.5005	3.04202	11.9709	2.87544	5.44943	4.32083	4.12868	7.66125	5.76012	3.08791	9.11845	5.08372	7.4418	3.92168	4.30832
Setdb1	7.28829	3.86068	3.12775	3.79695	5.63688	4.76809	5.35908	2.44708	4.15838	5.15157	4.85026	3.40724	7.08406	4.60148	2.88199	1.09066	8.67123	4.43533	5.52001	3.03071	5.7579	4.94403	3.67806	3.11605	3.05387	4.89419	6.04341	0.675939	3.68872
Slc1a3	6.53738	2.21652	0.12837	3.46228	11.4309	5.26453	5.43435	7.63353	8.39434	6.79096	7.12064	7.55266	6.75239	7.01332	9.70734	5.89084	12.9769	7.71539	5.37864	4.79316	5.94406	6.66526	6.37688	8.32417	9.79892	6.68592	8.10834	6.25696	8.24482
Slc32a1	5.21873	3.93034	3.22394	4.06263	4.02259	3.94607	3.68369	0.329974	0.117585	0.410026	0.280196	0	0	0	1.11874	0	1.49406	0.510671	1.20577	0.40234	0.792239	1.088	1.00485	1.34467	1.14755	1.03821	32.6439	0.436033	0.0922805
Tac2	16.781	32.1746	16.6775	6.68786	13.3699	14.5271	18.4765	12.7327	5.19238	10.9629	10.7845	9.92402	8.27244	5.6645	13.9131	10.87	22.4364	9.17082	9.66011	3.78207	11.3226	18.8776	14.3206	8.07338	17.4193	5.56693	26.4985	4.48806	5.15515
Tdg	0	28.6609	4.71025	8.67094	15.9108	16.4439	3.51207	27.6855	10.693	25.6007	20.6807	15.4817	26.2874	20.5397	16.3927	9.33512	25.2867	11.2181	20.7505	2.87559	22.5271	9.29542	20.029	18.585	14.8646	9.15301	22.4276	7.72665	14.4869
Tet1	11.2326	3.82292	2.73491	5.92817	6.14148	3.96263	6.37555	6.33322	7.32787	8.75571	5.21411	5.46944	7.6531	8.98877	6.65748	0.987751	15.7757	2.1573	7.5855	0.325574	4.4437	4.81476	3.48931	5.38277	5.44322	4.65667	6.59894	0.977395	5.52116
Tet2	3.91483	3.20769	1.52277	2.27519	3.15343	3.58626	4.65605	2.01369	2.15256	2.11218	2.75685	2.27496	1.77329	1.96102	1.93702	1.42726	4.60095	1.79738	1.58954	1.21361	2.32941	1.89592	1.57071	2.25139	1.80404	1.74937	4.70509	1.13944	3.05654
Tgfa	4.11064	2.92211	1.4536	2.68817	4.20725	4.24189	4.21588	3.05096	3.37668	4.24159	3.13165	3.09206	2.45379	4.01666	3.09428	2.28356	5.40119	1.9885	1.57225	2.6572	1.30463	5.37416	2.18334	2.45613	1.31822	2.53274	6.43487	1.53875	3.19688
Tgfb1	15.5265	16.845	14.3182	12.979	27.6279	24.5832	20.762	11.204	6.14511	16.2603	15.3541	17.6809	19.9965	6.63354	26.5679	15.6743	59.058	5.25621	7.31568	0	18.4543	14.6835	22.8986	29.0097	16.2091	14.7871	38.0009	2.87985	18.2096
Tgfbr1	19.9977	11.4622	2.90005	2.55537	15.8241	7.85078	9.88918	6.89638	6.52233	8.21642	6.23792	5.67242	10.4403	7.6248	13.3587	5.92222	19.2583	5.90944	5.81715	8.34523	4.76273	8.74801	7.03466	7.28515	12.9305	8.4023	18.222	3.18937	2.64181
Timp3	8.72265	6.77798	4.42217	7.80489	7.71874	7.14799	7.53964	4.73382	3.42164	5.00509	6.58184	5.70869	6.84372	8.39536	12.3181	6.50118	20.8455	5.75891	5.59294	0.755636	6.93121	9.18166	7.17339	7.18285	9.69142	7.18294	11.3654	3.42304	5.81275
Tmem108	4.75459	4.14085	0.649756	0.480108	2.25597	2.6473	2.71311	2.15309	1.96534	2.75548	2.25114	1.97957	2.7903	2.19475	4.2733	3.21128	22.5712	2.78589	3.05016	2.44685	3.27938	2.49983	2.08431	2.23906	2.71268	2.51134	2.89261	1.31737	3.02195
Tmem38b	7.28422	4.70086	1.21683	4.91168	12.1551	1.58826	2.60392	2.31021	2.96662	4.73587	4.16711	3.05933	4.18331	4.34336	5.44006	2.92156	7.45297	3.28741	4.20162	2.3852	3.7738	5.19842	3.218	3.08066	6.6029	4.10797	8.13339	1.61276	4.52694
Tnfaip6	16.6891	16.91	0.290808	14.8054	0.175386	29.0679	51.8981	26.8154	33.3611	7.35366	52.1795	27.6321	66.8922	26.0144	66.8297	58.7689	86.5583	59.3348	67.7868	95.7277	134.564	45.0726	8.57896	19.0702	5.94538	30.1227	32.9934	0.403455	6.61135
Tob1	2.64575	2.9399	1.01172	2.70829	2.38437	3.36718	2.27368	2.09474	2.6682	2.17584	1.61365	1.49053	1.4752	1.7881	1.89608	1.27564	4.76705	2.38256	1.93855	1.20422	1.33866	3.84116	1.33277	2.59267	2.61861	1.00063	5.14484	0.928082	1.61683
Tox	25.0331	20.9644	10.9298	11.514	15.747	25.226	22.123	9.29703	8.58375	13.1897	10.974	9.32011	9.89101	13.0613	10.4532	9.31484	9.76675	7.47222	11.7392	6.72581	10.2752	7.08485	7.41723	8.36454	8.74868	8.54773	20.0934	3.17273	21.6156
Tp53	6.19801	4.21456	3.05155	3.59959	5.41951	3.83505	4.10596	0.537425	0.532237	0.0894149	0.308225	0	0.570888	0.441692	0.394749	0	2.07896	0	0.623548	0	0.822937	1.53632	0.676088	0.738845	1.11897	0.758123	31.8136	0.64972	1.30607
Tra2b	4.47237	2.37408	1.45782	2.08898	3.76319	2.4558	3.0024	3.35801	4.40296	3.72816	4.06018	3.05026	3.43859	4.41375	4.97546	2.60251	6.62593	2.62585	3.28957	0.823982	2.7727	2.16609	3.12753	3.11686	2.82639	4.38468	4.51809	2.20278	3.06478
Trim66	34.0092	14.9745	2.55014	2.97695	24.3468	11.4045	10.0005	13.2512	14.2375	16.9069	14.0004	14.3091	12.7984	14.8757	21.8283	11.7248	20.5432	11.5755	14.2119	10.754	14.4641	12.8994	12.964	14.2162	16.4139	12.4539	18.2194	10.9714	16.4185
Usf2	7.18949	6.1084	3.25579	3.38844	4.00019	3.49124	4.36101	3.7753	2.65537	5.62972	3.38978	4.89666	2.63281	2.97851	6.01951	2.5091	11.9745	4.85264	4.5591	0.516914	4.15265	6.36268	4.56988	5.07225	4.84394	4.38092	9.47047	2.37384	4.14771
Vgll3	11.2009	6.23569	3.61755	5.53531	6.81647	6.74102	6.48819	5.29942	4.60936	4.55731	2.58548	6.24152	2.1989	5.96506	9.24324	0	13.2335	0	13.9922	0	6.813	0	0	0.897388	3.53505	18.4731	17.8991	0	6.65917
Yy1	6.59818	3.70304	1.29568	2.26077	4.19495	3.74584	3.7082	2.40869	2.63661	3.60327	2.75813	2.69044	4.15497	4.34263	5.20271	4.01175	7.50654	2.51621	4.1751	1.14838	4.96294	3.85924	2.02525	2.75305	3.16637	3.80717	4.6401	1.73572	4.40274
Zbtb16	9.2048	2.1076	1.96699	4.3804	4.8834	4.0313	7.39955	1.3888	1.24678	2.13053	2.96787	1.47375	2.2474	0.362132	5.40609	3.34585	8.06913	0	6.8014	3.10746	1.36081	1.91021	6.21835	5.11258	5.95203	9.55436	16.5955	0	0
Zbtb38	13.7742	11.0904	1.75037	4.46206	4.80101	7.31838	9.74617	7.27262	8.9814	11.4507	10.2884	7.40606	10.8365	11.322	17.7722	10.2623	21.0936	7.53787	6.48454	0.445028	8.81476	9.87999	8.75597	8.9816	7.62595	8.09428	12.3952	5.66697	13.0057
Zbtb41	3.70526	3.82095	2.29686	3.04033	4.68207	4.17617	3.17364	2.92414	1.79512	3.29004	2.23522	2.51876	3.32754	3.40266	3.91124	1.8751	3.70717	1.23351	3.91023	2.05692	2.88945	2.89745	2.55346	2.87952	3.31029	3.8763	3.5994	1.59469	3.26391
Zbtb43	4.26081	4.77582	1.81269	1.50486	2.96978	2.05667	3.49808	1.49798	1.78002	2.80508	1.5058	2.64946	3.82384	2.11364	3.14677	1.80218	5.34675	2.261	2.82456	1.71088	1.93144	2.87137	3.47038	2.32608	2.28549	3.11631	1.43138	0.721914	3.0202
Zbtb44	7.19135	3.00309	1.23911	3.5461	4.61382	4.73936	3.87864	3.07198	4.00719	3.48386	3.3903	2.74003	5.62438	4.9024	6.98182	3.00749	7.49522	2.69413	3.49824	2.27542	3.41373	2.36607	3.08394	2.66628	3.75564	4.455	8.04485	1.91064	4.71813
Zbtb45	5.9894	4.16823	2.63806	2.72188	1.69519	2.13381	1.97482	1.2449	3.04364	1.86844	2.20696	2.79546	2.32121	1.94364	3.08234	0.829281	4.26235	1.73913	3.49543	2.39356	2.65311	3.164	2.63086	1.76332	4.81879	1.52381	5.15763	1.46427	1.59874
Zbtb48	8.51309	5.37863	1.69558	2.01888	3.58009	1.59716	6.03645	1.11015	0.839917	4.54655	3.4361	2.51763	6.1722	5.33686	4.34907	6.46827	10.6788	12.7397	6.22102	3.93866	6.28577	3.81535	3.90938	2.02032	3.34414	2.61013	5.13769	2.38431	4.77438
Zbtb7a	2.92419	5.23078	1.99132	1.41141	2.10371	2.91666	3.47035	2.42965	1.70935	3.25505	2.17486	2.20864	1.30883	1.17479	3.72282	1.68675	8.68722	1.7854	5.07292	2.44532	3.16995	4.13737	2.74006	2.19529	3.12407	2.53362	3.99	2.21201	4.09166
Zfp462	6.85641	3.22947	1.66292	2.50215	6.0766	4.39785	5.66202	2.07459	3.60701	4.73978	3.32051	3.02956	3.05796	2.50849	4.58707	1.40429	6.72689	2.87038	3.52528	1.75612	2.11918	2.73371	2.73599	3.05723	1.75286	3.0909	6.20587	1.03946	3.0872
Zfp483	165.227	67.1698	18.9665	128.522	95.222	84.9814	207.365	72.0699	75.3267	74.9843	70.9656	71.7037	73.1329	71.8055	74.0343	68.3225	81.76	68.7641	74.442	73.9819	73.6101	73.6108	70.6968	74.604	73.8186	70.225	73.9636	71.4405	74.3658
Zfp566	33.1304	15.5823	3.77454	7.32967	7.86702	19.2601	9.31493	7.90608	5.95889	1.50856	3.7776	3.55591	4.79787	5.86448	3.39395	6.70372	14.0334	5.6668	5.95169	6.81402	1.03787	7.99509	1.16054	12.6996	12.5125	1.26826	16.0889	0.304823	3.02547
Zfp580	4.19042	8.54207	4.13513	1.10899	3.78129	4.21556	4.33783	4.7017	4.84599	4.07052	4.16413	3.39146	5.20396	3.884	4.79613	3.52028	6.18883	2.33605	3.43188	0.9365	4.7277	3.60339	3.94352	6.22442	5.32681	5.04175	11.0428	1.29767	6.69781
*Expression values after batch correction and imputation for missing values and removed outliers.
Batch correction resulted in negative estimates for some corrected expression values. These values are reported as zero in this table
