# Supplementary material for: Epigenetic regulation of puberty via Zinc finger protein-mediated transcriptional repression
Source: Nat Commun. 2015 Dec 16;6:10195. doi: 10.1038/ncomms10195 (PMC4703871; doi:10.1038/ncomms10195)
Supplement: Supplementary Data 7 — (A) Functional enrichment of genes gaining connectivity in inferred coexpression networks from PND14 to PND28 in the MBH of prepubertal female rats. (B) Functional enrichment of genes losing connectivity from PND14 to PND28 in inferred coexpression networks. [file ncomms10195-s8.xlsx]

## Sheet: Sheet1
Supplementary Data 7A: Functional enrichment of genes gaining connectivity in inferred coexpression networks from PND14 to PND28
Category	Term	Count	%	P Value	Genes	List Total	Pop Hits	Pop Total	Fold Enrichment	Bonferroni	Benjamini	FDR
SP_PIR_KEYWORDS	chromatin regulator	4	19.0476	0.00104493	KDM1B, HDAC1, EZH1, EHMT2	20	192	17854	18.5979	0.0568657	0.028849	1.02703
SP_PIR_KEYWORDS	Transcription	8	38.0952	0.00159562	KDM1B, HDAC1, EZH1, NR4A2, BCL6, ZBTB44, USF2, ZFP580	20	1769	17854	4.03708	0.0855441	0.0293688	1.56447
SP_PIR_KEYWORDS	transcription regulation	8	38.0952	0.000713595	KDM1B, HDAC1, EZH1, NR4A2, BCL6, ZBTB44, USF2, ZFP580	20	1546	17854	4.6194	0.0391871	0.0391871	0.702404
Supplementary Data 7B: Functional enrichment of genes losing connectivity in inferred coexpression networks from PND14 to PND28
Category	Term	Count	%	PValue	Genes	List Total	Pop Hits	Pop Total	Fold Enrichment	Bonferroni	Benjamini	FDR
GOTERM_CC_FAT	GO:0045202~synapse	6	26.087	3.83485e-05	SLC1A3, GRIA2, GRM7, NTRK2, GRIK5, GAD1	16	355	12782	13.5021	0.00367475	0.00367475	0.0422288
GOTERM_BP_FAT	GO:0007267~cell-cell signaling	7	30.4348	0.00012272	SLC1A3, NPY, GRIA2, GRM7, NTRK2, GRIK5, GAD1	20	600	13528	7.89133	0.0436898	0.00445733	0.168688
GOTERM_BP_FAT	GO:0007631~feeding behavior	4	17.3913	0.000116067	NPY, GRM7, NTRK2, AGRP	20	69	13528	39.2116	0.0413708	0.00468355	0.15955
GOTERM_BP_FAT	GO:0051253~negative regulation of RNA metabolic process	6	26.087	0.000113875	KDM1A, PCGF2, EHMT1, RNF2, BCL6B, KDM5B	20	362	13528	11.211	0.0406053	0.00516819	0.156538
GOTERM_BP_FAT	GO:0045892~negative regulation of transcription, DNA-dependent	6	26.087	0.000105247	KDM1A, PCGF2, EHMT1, RNF2, BCL6B, KDM5B	20	356	13528	11.4	0.0375873	0.00545818	0.144686
GOTERM_BP_FAT	GO:0019226~transmission of nerve impulse	6	26.087	9.71331e-05	SLC1A3, NPY, GRIA2, GRM7, GRIK5, GAD1	20	350	13528	11.5954	0.0347404	0.0058757	0.133539
GOTERM_BP_FAT	GO:0051172~negative regulation of nitrogen compound metabolic process	7	30.4348	5.48363e-05	KDM1A, PCGF2, EHMT1, GRM7, RNF2, BCL6B, KDM5B	20	519	13528	9.12293	0.0197631	0.00663156	0.0754092
GOTERM_BP_FAT	GO:0009890~negative regulation of biosynthetic process	7	30.4348	9.51381e-05	KDM1A, PCGF2, EHMT1, GRM7, RNF2, BCL6B, KDM5B	20	573	13528	8.26318	0.0340391	0.00690245	0.130797
GOTERM_BP_FAT	GO:0031327~negative regulation of cellular biosynthetic process	7	30.4348	8.45998e-05	KDM1A, PCGF2, EHMT1, GRM7, RNF2, BCL6B, KDM5B	20	561	13528	8.43993	0.0303263	0.00766935	0.116317
GOTERM_BP_FAT	GO:0045934~negative regulation of nucleobase, nucleoside, nucleotide and nucleic acid metabolic process	7	30.4348	5.0825e-05	KDM1A, PCGF2, EHMT1, GRM7, RNF2, BCL6B, KDM5B	20	512	13528	9.24766	0.0183307	0.00920773	0.0698948
GOTERM_BP_FAT	GO:0016481~negative regulation of transcription	6	26.087	0.000344815	KDM1A, PCGF2, EHMT1, RNF2, BCL6B, KDM5B	20	459	13528	8.84183	0.117975	0.0113474	0.473304
GOTERM_BP_FAT	GO:0000122~negative regulation of transcription from RNA polymerase II promoter	5	21.7391	0.000448756	KDM1A, PCGF2, EHMT1, RNF2, BCL6B	20	266	13528	12.7143	0.150735	0.013523	0.615568
GOTERM_BP_FAT	GO:0010629~negative regulation of gene expression	6	26.087	0.000530099	KDM1A, PCGF2, EHMT1, RNF2, BCL6B, KDM5B	20	504	13528	8.05238	0.175524	0.0136916	0.726771
GOTERM_BP_FAT	GO:0016568~chromatin modification	5	21.7391	0.000501962	KDM1A, PCGF2, EHMT1, RNF2, KDM5B	20	274	13528	12.3431	0.167032	0.0139601	0.688319
GOTERM_BP_FAT	GO:0016570~histone modification	4	17.3913	0.000623985	KDM1A, PCGF2, EHMT1, RNF2	20	122	13528	22.177	0.20324	0.0150326	0.854978
GOTERM_BP_FAT	GO:0016569~covalent chromatin modification	4	17.3913	0.000685501	KDM1A, PCGF2, EHMT1, RNF2	20	126	13528	21.473	0.220894	0.0154794	0.938899
GOTERM_BP_FAT	GO:0007268~synaptic transmission	6	26.087	4.52533e-05	SLC1A3, NPY, GRIA2, GRM7, GRIK5, GAD1	20	298	13528	13.6188	0.0163376	0.0163376	0.0622348
GOTERM_BP_FAT	GO:0010558~negative regulation of macromolecule biosynthetic process	6	26.087	0.000769822	KDM1A, PCGF2, EHMT1, RNF2, BCL6B, KDM5B	20	547	13528	7.41938	0.24446	0.0163544	1.05382
GOTERM_BP_FAT	GO:0050806~positive regulation of synaptic transmission	3	13.0435	0.00102074	SLC1A3, GRIA2, NTRK2	20	34	13528	59.6824	0.310465	0.0204403	1.39507
GOTERM_BP_FAT	GO:0051971~positive regulation of transmission of nerve impulse	3	13.0435	0.00120874	SLC1A3, GRIA2, NTRK2	20	37	13528	54.8432	0.356124	0.0229046	1.65005
GOTERM_BP_FAT	GO:0031646~positive regulation of neurological system process	3	13.0435	0.00134262	SLC1A3, GRIA2, NTRK2	20	39	13528	52.0308	0.386785	0.0241555	1.83124
GOTERM_CC_FAT	GO:0043005~neuron projection	5	21.7391	0.000544078	SLC1A3, GRM7, NTRK2, GAD1, NEGR1	16	342	12782	11.6795	0.0509043	0.0257846	0.597616
GOTERM_CC_FAT	GO:0030425~dendrite	4	17.3913	0.000827622	SLC1A3, GRM7, NTRK2, NEGR1	16	163	12782	19.6043	0.0764077	0.026147	0.907772
GOTERM_BP_FAT	GO:0006325~chromatin organization	5	21.7391	0.0016668	KDM1A, PCGF2, EHMT1, RNF2, KDM5B	20	378	13528	8.94709	0.455138	0.0285013	2.26872
GOTERM_BP_FAT	GO:0010605~negative regulation of macromolecule metabolic process	6	26.087	0.00285248	KDM1A, PCGF2, EHMT1, RNF2, BCL6B, KDM5B	20	734	13528	5.52916	0.64647	0.0442015	3.85342
GOTERM_BP_FAT	GO:0006357~regulation of transcription from RNA polymerase II promoter	6	26.087	0.00273559	KDM1A, PCGF2, EHMT1, RNF2, BCL6B, RORA	20	727	13528	5.58239	0.631059	0.0443119	3.69826
GOTERM_BP_FAT	GO:0007610~behavior	5	21.7391	0.00365213	SLC1A3, NPY, GRM7, NTRK2, AGRP	20	469	13528	7.21109	0.736001	0.0539804	4.90868
GOTERM_BP_FAT	GO:0051276~chromosome organization	5	21.7391	0.00411883	KDM1A, PCGF2, EHMT1, RNF2, KDM5B	20	485	13528	6.9732	0.777394	0.058324	5.5196
GOTERM_CC_FAT	GO:0044456~synapse part	4	17.3913	0.00269977	GRIA2, GRM7, NTRK2, GRIK5	16	246	12782	12.9898	0.228585	0.062822	2.93364
INTERPRO	IPR001828:Extracellular ligand-binding receptor	3	13.0435	0.000929168	GRIA2, GRM7, GRIK5	22	36	16659	63.1023	0.0656095	0.0656095	0.965618
GOTERM_MF_FAT	GO:0008066~glutamate receptor activity	3	13.0435	0.000733845	GRIA2, GRM7, GRIK5	18	31	12983	69.8011	0.0789315	0.0789315	0.828724
GOTERM_BP_FAT	GO:0030534~adult behavior	3	13.0435	0.00636741	NPY, GRM7, AGRP	20	86	13528	23.5953	0.902231	0.0855466	8.41232
Green rows: Significant enrichment at alpha = .05 (Benjamini-adjusted p-value)
Yellow rows: Suggestive enrichment (Benjamini-adjusted p-value less than .1)
Category = Indicates type of annotation (e.g. GO Biological Process, KEGG pathway)
Count = number of genes annotated for term in gene list
% = percentage of genes annotated with term in gene list
List Total = number of genes in gene list
Pop Hits = number of genes annotated with term in background population
Pop Total = total number of genes in background population
Enrichment = number of multiples term appears in gene list compared to expectation from background population
