# Supplementary material for: Epigenetic regulation of puberty via Zinc finger protein-mediated transcriptional repression
Source: Nat Commun. 2015 Dec 16;6:10195. doi: 10.1038/ncomms10195 (PMC4703871; doi:10.1038/ncomms10195)
Supplement: Supplementary Data 8 — (A) Functional annotation of the top 20 genes losing connectivity in the MBH of prepubertal female rats seven days after GATAD1 overexpression in comparison to rats at PND 28 injected with a control GFP expressing lentiviral construct. (B) Functional annotation of the top 20 genes gaining connectivity after GATAD1 overexpression. [file ncomms10195-s9.xlsx]

## Sheet: Sheet1
Supplementary Data 8A: Functional annotation of top 20 genes losing connectivity after GATAD1 overexpression in comparison to PND 28
Category	Term	Count	%	PValue	Genes	List Total	Pop Hits	Pop Total	Fold Enrichment	Bonferroni	Benjamini	FDR
GOTERM_CC_FAT	GO:0000792~heterochromatin	4	19.0476	2.80987e-05	DNMT3A, HDAC2, HDAC1, RING1	16	51	12504	61.2941	0.00190891	0.00190891	0.0289034
SP_PIR_KEYWORDS	chromatin regulator	5	23.8095	5.48768e-05	KDM1B, DNMT3A, HDAC2, HDAC1, RING1	21	192	17854	22.1404	0.00410742	0.00410742	0.0575785
GOTERM_BP_FAT	GO:0016569~covalent chromatin modification	5	23.8095	8.36004e-06	KDM1B, DNMT3A, HDAC2, HDAC1, RING1	20	96	13588	35.3854	0.00516152	0.00516152	0.0123991
KEGG_PATHWAY	mmu05200:Pathways in cancer	6	28.5714	0.000191063	FGFR2, HDAC2, HDAC1, IGF1, RARA, TGFB1	12	323	5738	8.88235	0.00685531	0.00685531	0.170285
KEGG_PATHWAY	mmu05200:Pathways in cancer	6	28.5714	0.000191063	FGFR2, HDAC2, HDAC1, IGF1, RARA, TGFB1	12	323	5738	8.88235	0.00685531	0.00685531	0.170285
SP_PIR_KEYWORDS	transcription regulation	8	38.0952	0.00101635	KDM1B, DNMT3A, HDAC2, HDAC1, RING1, ZBTB41, RARA, ZFP580	21	1546	17854	4.39943	0.0734291	0.0251012	1.06153
SP_PIR_KEYWORDS	transcription regulation	8	38.0952	0.00101635	KDM1B, DNMT3A, HDAC2, HDAC1, RING1, ZBTB41, RARA, ZFP580	21	1546	17854	4.39943	0.0734291	0.0251012	1.06153
GOTERM_CC_FAT	GO:0000785~chromatin	4	19.0476	0.000913591	DNMT3A, HDAC2, HDAC1, RING1	16	165	12504	18.9455	0.0602605	0.0305984	0.9359
SP_PIR_KEYWORDS	repressor	5	23.8095	0.000830973	KDM1B, DNMT3A, HDAC2, HDAC1, RING1	21	391	17854	10.872	0.060445	0.0306935	0.868678
SP_PIR_KEYWORDS	Transcription	8	38.0952	0.00224679	KDM1B, DNMT3A, HDAC2, HDAC1, RING1, ZBTB41, RARA, ZFP580	21	1769	17854	3.84484	0.155237	0.0412977	2.33302
SP_PIR_KEYWORDS	Transcription	8	38.0952	0.00224679	KDM1B, DNMT3A, HDAC2, HDAC1, RING1, ZBTB41, RARA, ZFP580	21	1769	17854	3.84484	0.155237	0.0412977	2.33302
GOTERM_BP_FAT	GO:0048729~tissue morphogenesis	5	23.8095	0.000289199	ALDH1A1, FGFR2, IGF1, NGFR, TGFB1	20	238	13588	14.2731	0.163928	0.0437731	0.42809
GOTERM_BP_FAT	GO:0048729~tissue morphogenesis	5	23.8095	0.000289199	ALDH1A1, FGFR2, IGF1, NGFR, TGFB1	20	238	13588	14.2731	0.163928	0.0437731	0.42809
GOTERM_BP_FAT	GO:0016568~chromatin modification	5	23.8095	0.000280037	KDM1B, DNMT3A, HDAC2, HDAC1, RING1	20	236	13588	14.3941	0.159171	0.0561509	0.414554
GOTERM_BP_FAT	GO:0008284~positive regulation of cell proliferation	5	23.8095	0.000565187	FGFR2, IGF1, RARA, NGFR, TGFB1	20	284	13588	11.9613	0.295276	0.0675967	0.83503
GOTERM_BP_FAT	GO:0008284~positive regulation of cell proliferation	5	23.8095	0.000565187	FGFR2, IGF1, RARA, NGFR, TGFB1	20	284	13588	11.9613	0.295276	0.0675967	0.83503
GOTERM_BP_FAT	GO:0016570~histone modification	4	19.0476	0.000269072	KDM1B, HDAC2, HDAC1, RING1	20	92	13588	29.5391	0.153443	0.0799147	0.398352
Supplementary Data 8B: Functional annotation of top 20 genes gaining connectivity after GATAD1 overexpression in comparison to PND28
Category	Term	Count	%	PValue	Genes	List Total	Pop Hits	Pop Total	Fold Enrichment	Bonferroni	Benjamini	FDR
SP_PIR_KEYWORDS	Transcription	10	47.619	6.44207e-05	SETDB1, ZBTB48, YY1, RXRA, ESR1, VGLL3, RORA, CBX8, KDM5B, ZBTB43	20	2071	19235	4.64389	0.00494827	0.0024772	0.0679467
SP_PIR_KEYWORDS	transcription regulation	10	47.619	5.40746e-05	SETDB1, ZBTB48, YY1, RXRA, ESR1, VGLL3, RORA, CBX8, KDM5B, ZBTB43	20	2026	19235	4.74704	0.0041552	0.0041552	0.0570372
SP_PIR_KEYWORDS	zinc finger	4	19.0476	0.00043548	ZBTB48, RXRA, ESR1, RORA	20	153	19235	25.1438	0.0329831	0.0111175	0.458503
SP_PIR_KEYWORDS	zinc-finger	8	38.0952	0.000860695	ZBTB48, YY1, RXRA, BCL6B, ESR1, RORA, KDM5B, ZBTB43	20	1718	19235	4.47846	0.0641519	0.0131729	0.904361
SP_PIR_KEYWORDS	zinc-finger	8	38.0952	0.000860695	ZBTB48, YY1, RXRA, BCL6B, ESR1, RORA, KDM5B, ZBTB43	20	1718	19235	4.47846	0.0641519	0.0131729	0.904361
SP_PIR_KEYWORDS	nucleus	12	57.1429	0.000817869	SETDB1, ZBTB48, YY1, TRA2B, RXRA, BCL6B, ESR1, VGLL3, RORA, CBX8, KDM5B, ZBTB43	20	4283	19235	2.69461	0.0610581	0.015627	0.859538
UP_SEQ_FEATURE	region of interest:Hinge	3	14.2857	0.000213724	RXRA, ESR1, RORA	20	22	19113	130.316	0.0228202	0.0228202	0.240389
INTERPRO	IPR000536:Nuclear hormone receptor, ligand-binding, core	3	14.2857	0.00120774	RXRA, ESR1, RORA	19	48	16659	54.7993	0.0755444	0.0258436	1.22411
INTERPRO	IPR008946:Nuclear hormone receptor, ligand-binding	3	14.2857	0.00120774	RXRA, ESR1, RORA	19	48	16659	54.7993	0.0755444	0.0258436	1.22411
SMART	SM00430:HOLI	3	14.2857	0.00313301	RXRA, ESR1, RORA	17	48	9079	33.3787	0.0696294	0.0354428	2.45656
INTERPRO	IPR001723:Steroid hormone receptor	3	14.2857	0.00115815	RXRA, ESR1, RORA	19	47	16659	55.9653	0.0725567	0.0369614	1.17412
SP_PIR_KEYWORDS	zinc	8	38.0952	0.0035681	ZBTB48, YY1, RXRA, BCL6B, ESR1, RORA, KDM5B, ZBTB43	20	2189	19235	3.51485	0.240606	0.0448363	3.70106
SP_PIR_KEYWORDS	zinc	8	38.0952	0.0035681	ZBTB48, YY1, RXRA, BCL6B, ESR1, RORA, KDM5B, ZBTB43	20	2189	19235	3.51485	0.240606	0.0448363	3.70106
SP_PIR_KEYWORDS	DNA binding	4	19.0476	0.00429913	ZBTB48, RXRA, ESR1, RORA	20	340	19235	11.3147	0.282331	0.0462869	4.44385
UP_SEQ_FEATURE	DNA-binding region:Nuclear receptor	3	14.2857	0.000903559	RXRA, ESR1, RORA	20	45	19113	63.71	0.0930142	0.047642	1.01271
UP_SEQ_FEATURE	zinc finger region:NR C4-type	3	14.2857	0.000903559	RXRA, ESR1, RORA	20	45	19113	63.71	0.0930142	0.047642	1.01271
GOTERM_MF_FAT	GO:0004879~ligand-dependent nuclear receptor activity	3	14.2857	0.00255507	RXRA, ESR1, RORA	18	58	12983	37.3075	0.187164	0.0504873	2.68967
GOTERM_MF_FAT	GO:0030528~transcription regulator activity	8	38.0952	0.00193216	ZBTB48, YY1, RXRA, BCL6B, ESR1, VGLL3, RORA, KDM5B	18	1512	12983	3.81628	0.145002	0.0508787	2.04006
GOTERM_MF_FAT	GO:0030528~transcription regulator activity	8	38.0952	0.00193216	ZBTB48, YY1, RXRA, BCL6B, ESR1, VGLL3, RORA, KDM5B	18	1512	12983	3.81628	0.145002	0.0508787	2.04006
GOTERM_BP_FAT	GO:0045449~regulation of transcription	12	57.1429	0.000212222	SETDB1, ZBTB48, YY1, RXRA, BCL6B, ESR1, VGLL3, RORA, CBX8, KDM5B, KDM6B, ZBTB43	20	2601	13528	3.12065	0.0630815	0.0630815	0.284215
SMART	SM00399:ZnF_C4	3	14.2857	0.00288061	RXRA, ESR1, RORA	17	46	9079	34.8299	0.0641964	0.0641964	2.26063
GOTERM_MF_FAT	GO:0046914~transition metal ion binding	10	47.619	0.00425154	SETDB1, ZBTB48, YY1, RXRA, BCL6B, ESR1, RORA, KDM5B, KDM6B, ZBTB43	18	2785	12983	2.58987	0.291856	0.0666936	4.43911
GOTERM_MF_FAT	GO:0008270~zinc ion binding	9	42.8571	0.00525842	SETDB1, ZBTB48, YY1, RXRA, BCL6B, ESR1, RORA, KDM5B, ZBTB43	18	2311	12983	2.80896	0.347573	0.068702	5.46391
SP_PIR_KEYWORDS	dna-binding	7	33.3333	0.00742759	ZBTB48, YY1, RXRA, BCL6B, ESR1, RORA, ZBTB43	20	1868	19235	3.60399	0.436766	0.0692433	7.5644
SP_PIR_KEYWORDS	dna-binding	7	33.3333	0.00742759	ZBTB48, YY1, RXRA, BCL6B, ESR1, RORA, ZBTB43	20	1868	19235	3.60399	0.436766	0.0692433	7.5644
SP_PIR_KEYWORDS	dna-binding	7	33.3333	0.00742759	ZBTB48, YY1, RXRA, BCL6B, ESR1, RORA, ZBTB43	20	1868	19235	3.60399	0.436766	0.0692433	7.5644
SP_PIR_KEYWORDS	dna-binding	7	33.3333	0.00742759	ZBTB48, YY1, RXRA, BCL6B, ESR1, RORA, ZBTB43	20	1868	19235	3.60399	0.436766	0.0692433	7.5644
INTERPRO	IPR001628:Zinc finger, nuclear hormone receptor-type	3	14.2857	0.00110958	RXRA, ESR1, RORA	19	46	16659	57.1819	0.0696205	0.0696205	1.12513
GOTERM_MF_FAT	GO:0003707~steroid hormone receptor activity	3	14.2857	0.00183039	RXRA, ESR1, RORA	18	49	12983	44.1599	0.137911	0.0715128	1.93355
GOTERM_MF_FAT	GO:0003700~transcription factor activity	6	28.5714	0.00682456	ZBTB48, YY1, RXRA, ESR1, RORA, KDM5B	18	975	12983	4.43863	0.425747	0.0761824	7.03814
GOTERM_MF_FAT	GO:0003700~transcription factor activity	6	28.5714	0.00682456	ZBTB48, YY1, RXRA, ESR1, RORA, KDM5B	18	975	12983	4.43863	0.425747	0.0761824	7.03814
GOTERM_MF_FAT	GO:0003700~transcription factor activity	6	28.5714	0.00682456	ZBTB48, YY1, RXRA, ESR1, RORA, KDM5B	18	975	12983	4.43863	0.425747	0.0761824	7.03814
GOTERM_MF_FAT	GO:0003677~DNA binding	10	47.619	0.00115395	SETDB1, ZBTB48, YY1, RXRA, BCL6B, ESR1, RORA, KDM5B, KDM6B, ZBTB43	18	2331	12983	3.09428	0.089284	0.089284	1.22298
Green rows: Significant enrichment at alpha = .05 (Benjamini-adjusted p-value)
Yellow rows: Suggestive enrichment (Benjamini-adjusted p-value less than .1)
Category = Indicates type of annotation (e.g. GO Biological Process, KEGG pathway)
Count = number of genes annotated for term in gene list
% = percentage of genes annotated with term in gene list
List Total = number of genes in gene list
Pop Hits = number of genes annotated with term in background population
Pop Total = total number of genes in background population
Enrichment = number of multiples term appears in gene list compared to expectation from background population
