# Supplementary material for: Epigenetic regulation of puberty via Zinc finger protein-mediated transcriptional repression
Source: Nat Commun. 2015 Dec 16;6:10195. doi: 10.1038/ncomms10195 (PMC4703871; doi:10.1038/ncomms10195)
Supplement: Supplementary Data 10 — Connectivity analysis of genes assayed for expression using the OpenArray platform and employed in inferred co-expression networks at different times of prepubertal development (PND14, 21, and 28) and at PND28, seven days after instituting GATAD1 overexpression. [file ncomms10195-s11.xlsx]

## Sheet: Supplementary Table 10
Supplementary Data 10: Connectivity analysis
Gene	GATAD1	PND14	PND21	PND28	GATAD1 - PND14	GATAD1 - PND21	GATAD1 - PND28	PND21 - PND14	PND28 - PND14	PND28 - PND21	Total Change Over Time
Hdac1	17	2	13	22	15	4	-5	11	20	9	40
Penk	9	7	2	19	2	7	-10	-5	12	17	24
Igf1	6	7	9	19	-1	-3	-13	2	12	10	24
Tet2	22	5	6	14	17	16	8	1	9	8	18
Zfp462	21	7	14	16	14	7	5	7	9	2	18
Zfp580	6	4	4	13	2	2	-7	0	9	9	18
Usf2	26	9	15	17	17	11	9	6	8	2	16
Bcl6	23	6	7	14	17	16	9	1	8	7	16
Tp53	15	3	9	11	12	6	4	6	8	2	16
Slc32a1	14	3	5	11	11	9	3	2	8	6	16
Pdyn	32	6	10	13	26	22	19	4	7	3	14
Zbtb16	16	3	3	10	13	13	6	0	7	7	14
Gria3	16	8	4	15	8	12	1	-4	7	11	14
Nr4a2	8	2	4	9	6	4	-1	2	7	5	14
Ezh1	8	2	10	9	6	-2	-1	8	7	-1	14
Nrxn2	10	6	14	13	4	-4	-3	8	7	-1	14
Nrg3	26	3	3	9	23	23	17	0	6	6	12
Zbtb44	22	7	9	13	15	13	9	2	6	4	12
Ehmt2	11	5	10	11	6	1	0	5	6	1	12
Aldh1a1	2	2	1	8	0	1	-6	-1	6	7	12
Kdm1b	2	3	2	9	-1	0	-7	-1	6	7	12
Tob1	1	5	4	11	-4	-3	-10	-1	6	7	12
Erbb2	17	2	5	7	15	12	10	3	5	2	10
Pcdha3	8	2	9	7	6	-1	1	7	5	-2	10
Rara	3	6	5	11	-3	-2	-8	-1	5	6	10
Ngfr	0	3	4	8	-3	-4	-8	1	5	4	10
Mcm8	22	4	1	8	18	21	14	-3	4	7	8
Kat2a	21	8	10	12	13	11	9	2	4	2	8
L1cam	20	7	13	11	13	7	9	6	4	-2	8
Npvf	17	7	5	11	10	12	6	-2	4	6	8
Gadd45a	9	5	3	9	4	6	0	-2	4	6	8
Fktn	8	8	8	12	0	0	-4	0	4	4	8
Pcdha1	3	4	0	8	-1	3	-5	-4	4	8	8
Vgll3	27	5	2	8	22	25	19	-3	3	6	6
Grin1	25	10	5	13	15	20	12	-5	3	8	6
Esr2	21	8	3	11	13	18	10	-5	3	8	6
Zbtb45	15	5	4	8	10	11	7	-1	3	4	6
Ash2l	22	15	14	18	7	8	4	-1	3	4	6
Gabbr1	6	6	10	9	0	-4	-3	4	3	-1	6
Tgfb1	3	6	14	9	-3	-11	-6	8	3	-5	6
Nrxn1	4	12	1	15	-8	3	-11	-11	3	14	6
Tgfbr1	28	11	6	13	17	22	15	-5	2	7	4
Olfm2	20	9	19	11	11	1	9	10	2	-8	4
Lphn2	18	9	7	11	9	11	7	-2	2	4	4
Mecp2	10	8	3	10	2	7	0	-5	2	7	4
Phf15	10	10	10	12	0	0	-2	0	2	2	4
Grm5	10	11	2	13	-1	8	-3	-9	2	11	4
Npffr1	2	5	15	7	-3	-13	-5	10	2	-8	4
Tmem38b	10	13	27	15	-3	-17	-5	14	2	-12	4
Fgfr2	3	8	5	10	-5	-2	-7	-3	2	5	4
Glud1	2	10	15	12	-8	-13	-10	5	2	-3	4
Kat6a	27	4	3	5	23	24	22	-1	1	2	2
Cartpt	18	4	6	5	14	12	13	2	1	-1	2
Eefsec	15	10	4	11	5	11	4	-6	1	7	2
Kiss1r	13	10	4	11	3	9	2	-6	1	7	2
Kat5	11	11	10	12	0	1	-1	-1	1	2	2
Klhdc8b	4	4	0	5	0	4	-1	-4	1	5	2
Setdb1	28	8	2	8	20	26	20	-6	0	6	0
Nfat5	25	9	0	9	16	25	16	-9	0	9	0
Gria1	25	9	15	9	16	10	16	6	0	-6	0
Kat7	23	10	1	10	13	22	13	-9	0	9	0
Gabra2	18	7	13	7	11	5	11	6	0	-6	0
Dnmt1	16	13	15	13	3	1	3	2	0	-2	0
Egf	9	8	2	8	1	7	1	-6	0	6	0
Tac2	9	11	8	11	-2	1	-2	-3	0	3	0
Hdac3	6	9	7	9	-3	-1	-3	-2	0	2	0
Trim66	24	12	4	11	12	20	13	-8	-1	7	-2
Bsx	10	7	4	6	3	6	4	-3	-1	2	-2
Tet1	13	11	17	10	2	-4	3	6	-1	-7	-2
Mbd4	4	3	5	2	1	-1	2	2	-1	-3	-2
Timp3	11	11	14	10	0	-3	1	3	-1	-4	-2
Nlgn2	27	6	1	4	21	26	23	-5	-2	3	-4
Tra2b	25	6	13	4	19	12	21	7	-2	-9	-4
Rxra	21	4	7	2	17	14	19	3	-2	-5	-4
Ntrk3	24	8	8	6	16	16	18	0	-2	-2	-4
Ppia	19	4	0	2	15	19	17	-4	-2	2	-4
Kdm6a	23	11	5	9	12	18	14	-6	-2	4	-4
Zbtb38	19	7	2	5	12	17	14	-5	-2	3	-4
Nacc1	14	6	13	4	8	1	10	7	-2	-9	-4
Cbx4	16	10	20	8	6	-4	8	10	-2	-12	-4
Zfp483	9	3	7	1	6	2	8	4	-2	-6	-4
Crtc1	11	7	17	5	4	-6	6	10	-2	-12	-4
Kdm6b	24	4	14	1	20	10	23	10	-3	-13	-6
Zbtb43	18	3	16	0	15	2	18	13	-3	-16	-6
Tmem108	25	12	4	9	13	21	16	-8	-3	5	-6
Hdac4	18	10	1	7	8	17	11	-9	-3	6	-6
Ep300	17	10	5	7	7	12	10	-5	-3	2	-6
Mll4	10	6	4	3	4	6	7	-2	-3	-1	-6
Ece2	15	11	11	8	4	4	7	0	-3	-3	-6
Egfr	10	9	4	6	1	6	4	-5	-3	2	-6
Adam10	10	9	9	6	1	1	4	0	-3	-3	-6
Pomc	4	5	10	2	-1	-6	2	5	-3	-8	-6
Cux1	7	8	5	5	-1	2	2	-3	-3	0	-6
Pcdha5	2	4	0	1	-2	2	1	-4	-3	1	-6
Cadm1	5	9	5	6	-4	0	-1	-4	-3	1	-6
Hdac2	3	13	1	10	-10	2	-7	-12	-3	9	-6
Lrp1b	25	12	11	8	13	14	17	-1	-4	-3	-8
Cbx7	13	7	1	3	6	12	10	-6	-4	2	-8
Gabrg2	10	5	5	1	5	5	9	0	-4	-4	-8
Zbtb7a	11	7	11	3	4	0	8	4	-4	-8	-8
Nell2	16	14	8	10	2	8	6	-6	-4	2	-8
Eed	9	8	2	4	1	7	5	-6	-4	2	-8
Nrg1	10	10	8	6	0	2	4	-2	-4	-2	-8
Phf21a	3	6	5	2	-3	-2	1	-1	-4	-3	-8
Cd74	5	9	7	5	-4	-2	0	-2	-4	-2	-8
Tnfaip6	3	7	0	3	-4	3	0	-7	-4	3	-8
Dnmt3a	4	15	9	11	-11	-5	-7	-6	-4	2	-8
Cbx8	24	11	7	6	13	17	18	-4	-5	-1	-10
Glul	12	8	4	3	4	8	9	-4	-5	-1	-10
Tdg	7	8	3	3	-1	4	4	-5	-5	0	-10
Nrg2	4	5	1	0	-1	3	4	-4	-5	-1	-10
Tgfa	8	9	4	4	-1	4	4	-5	-5	0	-10
Gatad1	11	13	5	8	-2	6	3	-8	-5	3	-10
Fgf1	1	7	10	2	-6	-9	-1	3	-5	-8	-10
Pou2f2	1	9	15	4	-8	-14	-3	6	-5	-11	-10
Ring1	2	11	1	6	-9	1	-4	-10	-5	5	-10
Zbtb41	1	16	2	11	-15	-1	-10	-14	-5	9	-10
Yy1	31	12	10	6	19	21	25	-2	-6	-4	-12
Esr1	23	11	3	5	12	20	18	-8	-6	2	-12
Zfp566	17	10	2	4	7	15	13	-8	-6	2	-12
Irf2bp1	8	10	5	4	-2	3	4	-5	-6	-1	-12
Gls	10	14	14	8	-4	-4	2	0	-6	-6	-12
Tox	10	14	0	8	-4	10	2	-14	-6	8	-12
Igf1r	7	16	1	10	-9	6	-3	-15	-6	9	-12
Begain	25	8	13	1	17	12	24	5	-7	-12	-14
Kdm5b	19	8	2	1	11	17	18	-6	-7	-1	-14
Ehmt1	18	15	9	8	3	9	10	-6	-7	-1	-14
Rnf2	5	8	2	1	-3	3	4	-6	-7	-1	-14
Bcl6b	28	8	0	0	20	28	28	-8	-8	0	-16
Pcgf2	15	9	7	1	6	8	14	-2	-8	-6	-16
Npy	6	9	12	1	-3	-6	5	3	-8	-11	-16
Agrp	10	14	1	6	-4	9	4	-13	-8	5	-16
Pcdha4	3	8	10	0	-5	-7	3	2	-8	-10	-16
Pcsk2	7	12	9	4	-5	-2	3	-3	-8	-5	-16
Nxph1	6	15	2	7	-9	4	-1	-13	-8	5	-16
Gab2	27	11	15	2	16	12	25	4	-9	-13	-18
Grik5	26	10	4	1	16	22	25	-6	-9	-3	-18
Iqch	13	10	0	0	3	13	13	-10	-10	0	-20
Rora	23	13	12	2	10	11	21	-1	-11	-10	-22
Grm7	16	14	0	3	2	16	13	-14	-11	3	-22
Gria2	15	18	1	7	-3	14	8	-17	-11	6	-22
Negr1	25	13	0	1	12	25	24	-13	-12	1	-24
Slc1a3	7	14	5	2	-7	2	5	-9	-12	-3	-24
Zbtb48	26	15	0	2	11	26	24	-15	-13	2	-26
Gad1	2	19	10	3	-17	-8	-1	-9	-16	-7	-32
Ntrk2	33	18	0	1	15	33	32	-18	-17	1	-34
Kdm1a	13	23	13	2	-10	0	11	-10	-21	-11	-42
Green rows = top 20* genes losing connectivity over time
Red rows = top 20* genes gaining connectvity over time
Bold Italic rows = top 20* genes losing connectivity under GATAD1 overexpression vs. PND28
Bold rows = top 20 genes gaining connectivity under GATAD1 overexpression vs. PND28
*Top 20 includes ties for 20th position
